# Supplementary material for: Endoplasmic reticulum aminopeptidase 2 involvement in metastasis of oral cavity squamous cell carcinoma discovered by proteome profiling of primary cancer cells
Source: Oncotarget. 2017 Jun 27;8(37):61698–708. doi: 10.18632/oncotarget.18680 (PMC5617457; doi:10.18632/oncotarget.18680)
Supplement: Supplementary file 2 [file oncotarget-08-61698-s002.xlsx]

## Sheet: Supplementary Table 1-1
Supplementary Table 1-1. List of proteins identified in noncancerous cells (Replicate 1)
Protein name	Accession number	Gene name	MW (kDa)	Protein probability	No. of unique peptides	No. of unique spectra	No. of total spectra	Sequence coverage	Peptide sequence	Best peptide probability	Mascot score			No. of identified spectra			No. of enzymatic termini	Calculated MH+ (AMU)
											Ion score	Identity score	Delta ion score	2+	3+	4+
Neuroblast differentiation-associated protein AHNAK	AHNK_HUMAN	AHNAK	629.104	1	290	471	2721	0.578	ADIDISGPNVDVDVPDVNIEGPDAK	0.95	94.6	25	94.6	4	4	0	2	2564.24
Neuroblast differentiation-associated protein AHNAK	AHNK_HUMAN	AHNAK	629.104	1	290	471	2721	0.578	ADIDVSGPK	0.95	52.3	25	0	26	0	0	2	901.463
Neuroblast differentiation-associated protein AHNAK	AHNK_HUMAN	AHNAK	629.104	1	290	471	2721	0.578	ADIDVSGPKVDVDIPDVNIEGPDAK	0.95	36.3	25	2.53	0	1	0	2	2578.29
Neuroblast differentiation-associated protein AHNAK	AHNK_HUMAN	AHNAK	629.104	1	290	471	2721	0.578	ADIDVSGPKVDVEVPDVSLEGPEGK	0.95	44.8	25	15.7	0	2	0	2	2551.28
Neuroblast differentiation-associated protein AHNAK	AHNK_HUMAN	AHNAK	629.104	1	290	471	2721	0.578	ADIDVSGPSVDTDAPDLDIEGPEGK	0.95	26.2	25	26.2	0	1	0	2	2512.16
Neuroblast differentiation-associated protein AHNAK	AHNK_HUMAN	AHNAK	629.104	1	290	471	2721	0.578	ADIEISGPK	0.95	59.6	25	47	8	0	0	2	929.494
Neuroblast differentiation-associated protein AHNAK	AHNK_HUMAN	AHNAK	629.104	1	290	471	2721	0.578	ADLDVSGPKVDIDVPDVNIEGPDAK	0.95	35.2	25	0.46	0	1	0	2	2578.29
Neuroblast differentiation-associated protein AHNAK	AHNK_HUMAN	AHNAK	629.104	1	290	471	2721	0.578	ADLGVSGPK	0.95	51	25	37.3	4	0	0	2	843.457
Neuroblast differentiation-associated protein AHNAK	AHNK_HUMAN	AHNAK	629.104	1	290	471	2721	0.578	ADVDISGPK	0.95	35.2	25	1.73	2	0	0	2	901.463
Neuroblast differentiation-associated protein AHNAK	AHNK_HUMAN	AHNAK	629.104	1	290	471	2721	0.578	ADVDVSGPK	0.95	56.1	25	49.5	11	0	0	2	887.447
Neuroblast differentiation-associated protein AHNAK	AHNK_HUMAN	AHNAK	629.104	1	290	471	2721	0.578	ADVDVSGPKMDAEVPDVNIEGPDAK	0.95	35.6	25	32.8	0	2	0	2	2584.21
Neuroblast differentiation-associated protein AHNAK	AHNK_HUMAN	AHNAK	629.104	1	290	471	2721	0.578	ADVVVSGPK	0.95	45.4	25	42.5	4	0	0	2	871.488
Neuroblast differentiation-associated protein AHNAK	AHNK_HUMAN	AHNAK	629.104	1	290	471	2721	0.578	AEGPDVAVDLPK	0.95	64.9	25	54.7	9	0	0	2	1210.63
Neuroblast differentiation-associated protein AHNAK	AHNK_HUMAN	AHNAK	629.104	1	290	471	2721	0.578	AEGPEVDVNLPK	0.95	70.3	25	65.4	17	0	0	2	1267.65
Neuroblast differentiation-associated protein AHNAK	AHNK_HUMAN	AHNAK	629.104	1	290	471	2721	0.578	AGAISASGPELQGAGHSK	0.95	93	25	93	10	19	0	2	1637.82
Neuroblast differentiation-associated protein AHNAK	AHNK_HUMAN	AHNAK	629.104	1	290	471	2721	0.578	AKGEVDVDVPK	0.95	45	25	34.4	2	4	0	2	1156.62
Neuroblast differentiation-associated protein AHNAK	AHNK_HUMAN	AHNAK	629.104	1	290	471	2721	0.578	ANVDISAPK	0.95	59.1	25	58.2	12	0	0	2	914.494
Neuroblast differentiation-associated protein AHNAK	AHNK_HUMAN	AHNAK	629.104	1	290	471	2721	0.578	APDVDIK	0.95	37.1	25	18.4	5	0	0	2	757.409
Neuroblast differentiation-associated protein AHNAK	AHNK_HUMAN	AHNAK	629.104	1	290	471	2721	0.578	APDVDIKGPK	0.95	46.8	25	10.7	4	0	0	2	1039.58
Neuroblast differentiation-associated protein AHNAK	AHNK_HUMAN	AHNAK	629.104	1	290	471	2721	0.578	APDVDVNIAGPDAALK	0.95	81.4	25	81.4	1	0	0	2	1565.82
Neuroblast differentiation-associated protein AHNAK	AHNK_HUMAN	AHNAK	629.104	1	290	471	2721	0.578	APDVEGQGLDWSLK	0.95	72.3	25	67.7	10	0	0	2	1514.75
Neuroblast differentiation-associated protein AHNAK	AHNK_HUMAN	AHNAK	629.104	1	290	471	2721	0.578	APEVNLNAPDVDVHGPDWNLK	0.95	57.4	25	57.4	0	12	0	2	2300.13
Neuroblast differentiation-associated protein AHNAK	AHNK_HUMAN	AHNAK	629.104	1	290	471	2721	0.578	APNISMPDVDLNLK	0.95	74.2	25	70.6	3	0	0	2	1542.78
Neuroblast differentiation-associated protein AHNAK	AHNK_HUMAN	AHNAK	629.104	1	290	471	2721	0.578	APNISMPDVDLNLKGPK	0.95	63.9	25	63.9	1	8	0	2	1824.95
Neuroblast differentiation-associated protein AHNAK	AHNK_HUMAN	AHNAK	629.104	1	290	471	2721	0.578	APSLDIKGPEVDVSGPK	0.95	65.2	25	65.2	3	8	0	2	1708.91
Neuroblast differentiation-associated protein AHNAK	AHNK_HUMAN	AHNAK	629.104	1	290	471	2721	0.578	ASLGSLEGEAEAEASSPK	0.95	122	25	120	11	0	0	2	1732.82
Neuroblast differentiation-associated protein AHNAK	AHNK_HUMAN	AHNAK	629.104	1	290	471	2721	0.578	AVEVQGPSLESGDHGK	0.95	96.8	25	96.8	3	4	0	2	1609.78
Neuroblast differentiation-associated protein AHNAK	AHNK_HUMAN	AHNAK	629.104	1	290	471	2721	0.578	DDGVFVQEVTQNSPAAR	0.95	98.2	25	98.2	7	0	0	2	1832.88
Neuroblast differentiation-associated protein AHNAK	AHNK_HUMAN	AHNAK	629.104	1	290	471	2721	0.578	DIDISSPEFK	0.95	46.7	25	36.3	8	0	0	2	1150.56
Neuroblast differentiation-associated protein AHNAK	AHNK_HUMAN	AHNAK	629.104	1	290	471	2721	0.578	EGAKDIDISSPEFK	0.95	54.2	25	47.1	2	1	0	2	1535.76
Neuroblast differentiation-associated protein AHNAK	AHNK_HUMAN	AHNAK	629.104	1	290	471	2721	0.578	EGDQIVGATIYFDNLQSGEVTQLLNTMGHHTVGLK	0.95	80.5	25	80.5	0	3	11	2	3801.88
Neuroblast differentiation-associated protein AHNAK	AHNK_HUMAN	AHNAK	629.104	1	290	471	2721	0.578	ELLLPNWQGSGSHGLTIAQR	0.95	93.9	25	93.9	3	6	0	2	2177.15
Neuroblast differentiation-associated protein AHNAK	AHNK_HUMAN	AHNAK	629.104	1	290	471	2721	0.578	EMGVDVHFPK	0.95	30	25	21.7	0	3	0	2	1174.56
Neuroblast differentiation-associated protein AHNAK	AHNK_HUMAN	AHNAK	629.104	1	290	471	2721	0.578	EVDVNLPK	0.95	32.5	25	19.7	5	0	0	2	913.499
Neuroblast differentiation-associated protein AHNAK	AHNK_HUMAN	AHNAK	629.104	1	290	471	2721	0.578	FAGGLHFSGPK	0.95	71.1	25	60.5	14	10	0	2	1117.58
Neuroblast differentiation-associated protein AHNAK	AHNK_HUMAN	AHNAK	629.104	1	290	471	2721	0.578	FGTFGGLGSK	0.95	46.2	25	37.9	16	0	0	2	970.499
Neuroblast differentiation-associated protein AHNAK	AHNK_HUMAN	AHNAK	629.104	1	290	471	2721	0.578	FGVSTGR	0.95	40.9	25	32.8	12	0	0	2	723.378
Neuroblast differentiation-associated protein AHNAK	AHNK_HUMAN	AHNAK	629.104	1	290	471	2721	0.578	FKAEAPLPSPK	0.95	57.8	25	49	9	3	0	2	1184.67
Neuroblast differentiation-associated protein AHNAK	AHNK_HUMAN	AHNAK	629.104	1	290	471	2721	0.578	FKIPEMHLK	0.95	30.4	25	13.2	0	3	0	2	1158.63
Neuroblast differentiation-associated protein AHNAK	AHNK_HUMAN	AHNAK	629.104	1	290	471	2721	0.578	FKMPDLHLK	0.95	33	25	27.2	0	3	0	2	1144.62
Neuroblast differentiation-associated protein AHNAK	AHNK_HUMAN	AHNAK	629.104	1	290	471	2721	0.578	FKMPDMHFK	0.95	22.2	25	11.7	0	3	0	2	1212.55
Neuroblast differentiation-associated protein AHNAK	AHNK_HUMAN	AHNAK	629.104	1	290	471	2721	0.578	FKMPDMNIK	0.95	33.5	25	24.1	0	2	0	2	1155.55
Neuroblast differentiation-associated protein AHNAK	AHNK_HUMAN	AHNAK	629.104	1	290	471	2721	0.578	FKMPEINIK	0.95	31	25	8.68	0	1	0	2	1135.62
Neuroblast differentiation-associated protein AHNAK	AHNK_HUMAN	AHNAK	629.104	1	290	471	2721	0.578	FKMPEMHFK	0.95	30.8	25	22	0	6	0	2	1194.58
Neuroblast differentiation-associated protein AHNAK	AHNK_HUMAN	AHNAK	629.104	1	290	471	2721	0.578	FKMPEMHFR	0.95	27.9	25	17	0	2	0	2	1254.58
Neuroblast differentiation-associated protein AHNAK	AHNK_HUMAN	AHNAK	629.104	1	290	471	2721	0.578	FKMPEMNIK	0.95	45.9	25	26.3	2	20	0	2	1137.58
Neuroblast differentiation-associated protein AHNAK	AHNK_HUMAN	AHNAK	629.104	1	290	471	2721	0.578	FKMPEMSIK	0.95	35.8	25	24	0	2	0	2	1142.56
Neuroblast differentiation-associated protein AHNAK	AHNK_HUMAN	AHNAK	629.104	1	290	471	2721	0.578	FKMPFLSISSPK	0.95	25.2	25	25.2	0	4	0	2	1397.75
Neuroblast differentiation-associated protein AHNAK	AHNK_HUMAN	AHNAK	629.104	1	290	471	2721	0.578	FKMPSMNIQTHK	0.95	18.1	25	13.8	0	1	0	2	1493.72
Neuroblast differentiation-associated protein AHNAK	AHNK_HUMAN	AHNAK	629.104	1	290	471	2721	0.578	FNFSGSK	0.95	40.2	25	27.6	4	0	0	2	786.378
Neuroblast differentiation-associated protein AHNAK	AHNK_HUMAN	AHNAK	629.104	1	290	471	2721	0.578	FSMPGFKAEGPEVDVNLPK	0.95	70.9	25	70.9	2	6	0	2	2078.03
Neuroblast differentiation-associated protein AHNAK	AHNK_HUMAN	AHNAK	629.104	1	290	471	2721	0.578	FSMPGFKGEGPDGDVK	0.95	49.5	25	49.1	2	2	0	2	1683.77
Neuroblast differentiation-associated protein AHNAK	AHNK_HUMAN	AHNAK	629.104	1	290	471	2721	0.578	FSMPGFKGEGPDVDVNLPK	0.95	63.7	25	63.7	12	19	0	2	2050
Neuroblast differentiation-associated protein AHNAK	AHNK_HUMAN	AHNAK	629.104	1	290	471	2721	0.578	FSMPGFKGEGPDVDVSLPK	0.95	38.5	25	35.5	0	8	0	2	2022.98
Neuroblast differentiation-associated protein AHNAK	AHNK_HUMAN	AHNAK	629.104	1	290	471	2721	0.578	FSMPGFKGEGPDVDVTLPK	0.95	47.9	25	47.9	2	11	0	2	2037
Neuroblast differentiation-associated protein AHNAK	AHNK_HUMAN	AHNAK	629.104	1	290	471	2721	0.578	FSMPGFKGEGPEVDMNLPK	0.95	30	25	30	0	5	0	2	2111.98
Neuroblast differentiation-associated protein AHNAK	AHNK_HUMAN	AHNAK	629.104	1	290	471	2721	0.578	FSMPGFKGEGPEVDVK	0.95	39.9	25	39.6	2	6	0	2	1739.83
Neuroblast differentiation-associated protein AHNAK	AHNK_HUMAN	AHNAK	629.104	1	290	471	2721	0.578	FSMPGFKGEGPEVDVNLPK	0.95	65	25	65	4	12	0	2	2064.01
Neuroblast differentiation-associated protein AHNAK	AHNK_HUMAN	AHNAK	629.104	1	290	471	2721	0.578	FSMPGFKGEGPEVDVTLPK	0.95	35.3	25	35.3	0	4	0	2	2051.02
Neuroblast differentiation-associated protein AHNAK	AHNK_HUMAN	AHNAK	629.104	1	290	471	2721	0.578	FSMPSLK	0.95	25.3	25	14.4	1	0	0	2	809.423
Neuroblast differentiation-associated protein AHNAK	AHNK_HUMAN	AHNAK	629.104	1	290	471	2721	0.578	FSMPSLKGEGPEFDVNLSK	0.95	38.7	25	38.7	0	4	0	2	2098.02
Neuroblast differentiation-associated protein AHNAK	AHNK_HUMAN	AHNAK	629.104	1	290	471	2721	0.578	FSMPSLKGEGPEVDVNLPK	0.95	33.6	25	31	0	8	0	2	2060.04
Neuroblast differentiation-associated protein AHNAK	AHNK_HUMAN	AHNAK	629.104	1	290	471	2721	0.578	FSVPGFK	0.95	32.5	25	23.6	3	0	0	2	781.424
Neuroblast differentiation-associated protein AHNAK	AHNK_HUMAN	AHNAK	629.104	1	290	471	2721	0.578	FSVPGFKAEGPEVDVNLPK	0.95	19.4	25	18.2	0	2	0	2	2030.06
Neuroblast differentiation-associated protein AHNAK	AHNK_HUMAN	AHNAK	629.104	1	290	471	2721	0.578	FSVSGLK	0.95	33.8	25	16.2	1	0	0	2	737.419
Neuroblast differentiation-associated protein AHNAK	AHNK_HUMAN	AHNAK	629.104	1	290	471	2721	0.578	FSVSGLKAEGPDVAVDLPK	0.95	64.3	25	64.3	2	4	0	2	1929.03
Neuroblast differentiation-associated protein AHNAK	AHNK_HUMAN	AHNAK	629.104	1	290	471	2721	0.578	GAKPQGHIGVDASAPQIGGSITGPSVEVQAPDIDVQGPGSK	0.95	22.8	25	22.8	0	0	2	2	3921.99
Neuroblast differentiation-associated protein AHNAK	AHNK_HUMAN	AHNAK	629.104	1	290	471	2721	0.578	GDFDVSVPK	0.95	49.1	25	44.5	1	0	0	2	963.478
Neuroblast differentiation-associated protein AHNAK	AHNK_HUMAN	AHNAK	629.104	1	290	471	2721	0.578	GDINIEGPSMNIEGPDLNVEGPEGGLKGPK	0.95	55.1	25	55.1	0	2	0	2	3049.48
Neuroblast differentiation-associated protein AHNAK	AHNK_HUMAN	AHNAK	629.104	1	290	471	2721	0.578	GDISISGPK	0.95	44.3	25	14.8	14	0	0	2	873.468
Neuroblast differentiation-associated protein AHNAK	AHNK_HUMAN	AHNAK	629.104	1	290	471	2721	0.578	GDLDASVPSMK	0.95	42.7	25	30.4	11	0	0	2	1135.53
Neuroblast differentiation-associated protein AHNAK	AHNK_HUMAN	AHNAK	629.104	1	290	471	2721	0.578	GDMDVSVPK	0.95	32.2	25	25.1	1	0	0	2	963.445
Neuroblast differentiation-associated protein AHNAK	AHNK_HUMAN	AHNAK	629.104	1	290	471	2721	0.578	GEGPDVDVNLPK	0.95	67.7	25	58.8	14	0	0	2	1239.62
Neuroblast differentiation-associated protein AHNAK	AHNK_HUMAN	AHNAK	629.104	1	290	471	2721	0.578	GEGPDVDVSLPK	0.95	49.2	25	48.7	2	0	0	2	1212.61
Neuroblast differentiation-associated protein AHNAK	AHNK_HUMAN	AHNAK	629.104	1	290	471	2721	0.578	GEGPDVDVTLPK	0.95	72.3	25	50.1	6	0	0	2	1226.63
Neuroblast differentiation-associated protein AHNAK	AHNK_HUMAN	AHNAK	629.104	1	290	471	2721	0.578	GEGPDVHMTLPK	0.95	56	25	56	8	0	0	2	1296.63
Neuroblast differentiation-associated protein AHNAK	AHNK_HUMAN	AHNAK	629.104	1	290	471	2721	0.578	GEGPEFDVNLSK	0.95	79.1	25	70.9	12	0	0	2	1291.62
Neuroblast differentiation-associated protein AHNAK	AHNK_HUMAN	AHNAK	629.104	1	290	471	2721	0.578	GEGPEVDMNLPK	0.95	55.8	25	49.4	5	0	0	2	1301.6
Neuroblast differentiation-associated protein AHNAK	AHNK_HUMAN	AHNAK	629.104	1	290	471	2721	0.578	GEGPEVDVK	0.95	34	25	23.9	6	0	0	2	929.458
Neuroblast differentiation-associated protein AHNAK	AHNK_HUMAN	AHNAK	629.104	1	290	471	2721	0.578	GEGPEVDVNLPK	0.95	76.8	25	70.6	14	0	0	2	1253.64
Neuroblast differentiation-associated protein AHNAK	AHNK_HUMAN	AHNAK	629.104	1	290	471	2721	0.578	GEGPEVDVTLPK	0.95	74.4	25	72.3	8	0	0	2	1240.64
Neuroblast differentiation-associated protein AHNAK	AHNK_HUMAN	AHNAK	629.104	1	290	471	2721	0.578	GEYDVTMPK	0.95	40.6	25	21.6	2	0	0	2	1055.47
Neuroblast differentiation-associated protein AHNAK	AHNK_HUMAN	AHNAK	629.104	1	290	471	2721	0.578	GGADVSGGVSAPDISLGEGHLSVK	0.95	43	25	43	0	12	0	2	2209.11
Neuroblast differentiation-associated protein AHNAK	AHNK_HUMAN	AHNAK	629.104	1	290	471	2721	0.578	GGKPGLTIQAPQLEVSVPSANIEGLEGK	0.95	38.2	25	33	0	15	0	2	2789.5
Neuroblast differentiation-associated protein AHNAK	AHNK_HUMAN	AHNAK	629.104	1	290	471	2721	0.578	GGQIGLQAPGLSVSGPQGHLESGSGK	0.95	40	25	40	0	19	0	2	2418.24
Neuroblast differentiation-associated protein AHNAK	AHNK_HUMAN	AHNAK	629.104	1	290	471	2721	0.578	GGVDVTLPR	0.95	51.2	25	28.1	4	0	0	2	913.51
Neuroblast differentiation-associated protein AHNAK	AHNK_HUMAN	AHNAK	629.104	1	290	471	2721	0.578	GGVQVPAVDISSSLGGR	0.95	80.1	25	80.1	16	0	0	2	1598.85
Neuroblast differentiation-associated protein AHNAK	AHNK_HUMAN	AHNAK	629.104	1	290	471	2721	0.578	GGVTGSPEASISGSK	0.95	74.8	25	72.8	19	0	0	2	1333.66
Neuroblast differentiation-associated protein AHNAK	AHNK_HUMAN	AHNAK	629.104	1	290	471	2721	0.578	GKGGVTGSPEASISGSK	0.95	48.5	25	44.8	0	6	0	2	1518.78
Neuroblast differentiation-associated protein AHNAK	AHNK_HUMAN	AHNAK	629.104	1	290	471	2721	0.578	GKKPDIDITGPK	0.95	56.6	25	56.6	2	9	0	2	1268.72
Neuroblast differentiation-associated protein AHNAK	AHNK_HUMAN	AHNAK	629.104	1	290	471	2721	0.578	GPAFNMASPESDFGINLK	0.95	91.2	25	71.9	15	0	0	2	1910.9
Neuroblast differentiation-associated protein AHNAK	AHNK_HUMAN	AHNAK	629.104	1	290	471	2721	0.578	GPDWHLK	0.946	24.2	25	17.3	1	0	0	2	852.436
Neuroblast differentiation-associated protein AHNAK	AHNK_HUMAN	AHNAK	629.104	1	290	471	2721	0.578	GPEIDVK	0.95	25.5	25	0	1	0	0	2	757.409
Neuroblast differentiation-associated protein AHNAK	AHNK_HUMAN	AHNAK	629.104	1	290	471	2721	0.578	GPEVDVSGPK	0.95	44.4	25	44.4	6	0	0	2	984.5
Neuroblast differentiation-associated protein AHNAK	AHNK_HUMAN	AHNAK	629.104	1	290	471	2721	0.578	GPFVEAEVPDVDLECPDAK	0.95	78.3	25	78.3	4	1	0	2	2086.96
Neuroblast differentiation-associated protein AHNAK	AHNK_HUMAN	AHNAK	629.104	1	290	471	2721	0.578	GPGVDLPSVNLSMPK	0.95	62.2	25	62.2	9	0	0	2	1526.79
Neuroblast differentiation-associated protein AHNAK	AHNK_HUMAN	AHNAK	629.104	1	290	471	2721	0.578	GPGVDVNLK	0.95	39.2	25	37.7	6	0	0	2	898.499
Neuroblast differentiation-associated protein AHNAK	AHNK_HUMAN	AHNAK	629.104	1	290	471	2721	0.578	GPHVDVSGPDIDIEGPEGK	0.95	58.8	25	48.1	1	4	0	2	1917.92
Neuroblast differentiation-associated protein AHNAK	AHNK_HUMAN	AHNAK	629.104	1	290	471	2721	0.578	GPQVALK	0.95	54	25	44.9	6	0	0	2	712.435
Neuroblast differentiation-associated protein AHNAK	AHNK_HUMAN	AHNAK	629.104	1	290	471	2721	0.578	GPQVSGELK	0.95	44.5	25	25.6	11	0	0	2	914.494
Neuroblast differentiation-associated protein AHNAK	AHNK_HUMAN	AHNAK	629.104	1	290	471	2721	0.578	GPQVSGELKGPGVDVNLK	0.95	37.6	25	37.6	0	6	0	2	1793.98
Neuroblast differentiation-associated protein AHNAK	AHNK_HUMAN	AHNAK	629.104	1	290	471	2721	0.578	GPQVSSALNLDTSK	0.95	107	25	107	15	0	0	2	1416.73
Neuroblast differentiation-associated protein AHNAK	AHNK_HUMAN	AHNAK	629.104	1	290	471	2721	0.578	GPSLDIDTPDVNIEGPEGK	0.95	102	25	102	6	0	0	2	1952.95
Neuroblast differentiation-associated protein AHNAK	AHNK_HUMAN	AHNAK	629.104	1	290	471	2721	0.578	GPSLQGDLAVSGDIK	0.95	87.5	25	87.5	6	0	0	2	1456.76
Neuroblast differentiation-associated protein AHNAK	AHNK_HUMAN	AHNAK	629.104	1	290	471	2721	0.578	GPTVGGGLPGIGVQGLEGNLQMPGIK	0.95	48.3	25	48.3	0	11	0	2	2462.31
Neuroblast differentiation-associated protein AHNAK	AHNK_HUMAN	AHNAK	629.104	1	290	471	2721	0.578	GSEVGFHGAAPDISVK	0.95	74.4	25	62.3	14	5	0	2	1570.79
Neuroblast differentiation-associated protein AHNAK	AHNK_HUMAN	AHNAK	629.104	1	290	471	2721	0.578	GSLGATGEIK	0.95	58	25	49.3	7	0	0	2	932.505
Neuroblast differentiation-associated protein AHNAK	AHNK_HUMAN	AHNAK	629.104	1	290	471	2721	0.578	GSLGATGEIKGPTVGGGLPGIGVQGLEGNLQMPGIK	0.95	66.2	25	66.2	0	5	1	2	3375.8
Neuroblast differentiation-associated protein AHNAK	AHNK_HUMAN	AHNAK	629.104	1	290	471	2721	0.578	GSRVDIETPNLEGTLTGPR	0.95	30.2	25	30.2	0	2	0	2	2012.04
Neuroblast differentiation-associated protein AHNAK	AHNK_HUMAN	AHNAK	629.104	1	290	471	2721	0.578	HELTEISNVDVETQSGK	0.95	100	25	100	2	9	0	2	1885.91
Neuroblast differentiation-associated protein AHNAK	AHNK_HUMAN	AHNAK	629.104	1	290	471	2721	0.578	IDVDAPDIDIHGPDAK	0.95	78	25	72.9	6	10	0	2	1690.83
Neuroblast differentiation-associated protein AHNAK	AHNK_HUMAN	AHNAK	629.104	1	290	471	2721	0.578	IDVTAPDVSIEEPEGK	0.95	110	25	109	14	0	0	2	1698.84
Neuroblast differentiation-associated protein AHNAK	AHNK_HUMAN	AHNAK	629.104	1	290	471	2721	0.578	IEGEMQVPDVDIR	0.95	68	25	63.2	13	0	0	2	1500.74
Neuroblast differentiation-associated protein AHNAK	AHNK_HUMAN	AHNAK	629.104	1	290	471	2721	0.578	IEGEMQVPDVDIRGPK	0.95	47.6	25	47.6	0	2	0	2	1798.9
Neuroblast differentiation-associated protein AHNAK	AHNK_HUMAN	AHNAK	629.104	1	290	471	2721	0.578	IKGDMDISVPK	0.95	26.5	25	17.1	0	3	0	2	1218.64
Neuroblast differentiation-associated protein AHNAK	AHNK_HUMAN	AHNAK	629.104	1	290	471	2721	0.578	IKGDVDVSAPK	0.95	40.3	25	9.17	1	4	0	2	1128.63
Neuroblast differentiation-associated protein AHNAK	AHNK_HUMAN	AHNAK	629.104	1	290	471	2721	0.578	IKGDVDVSVPEVEGK	0.95	71.5	25	71.5	2	1	0	2	1570.83
Neuroblast differentiation-associated protein AHNAK	AHNK_HUMAN	AHNAK	629.104	1	290	471	2721	0.578	IKGDVDVTGPK	0.95	52.5	25	12.7	7	4	0	2	1128.63
Neuroblast differentiation-associated protein AHNAK	AHNK_HUMAN	AHNAK	629.104	1	290	471	2721	0.578	IKGDVPSVGLEGPDVDLQGPEAK	0.95	55.5	25	55.5	0	15	0	2	2320.2
Neuroblast differentiation-associated protein AHNAK	AHNK_HUMAN	AHNAK	629.104	1	290	471	2721	0.578	IKGGADVSGGVSAPDISLGEGHLSVK	0.95	63.8	25	63.8	0	2	12	2	2450.29
Neuroblast differentiation-associated protein AHNAK	AHNK_HUMAN	AHNAK	629.104	1	290	471	2721	0.578	IPMPDFDLHLK	0.95	44.2	25	38.4	3	9	0	2	1325.69
Neuroblast differentiation-associated protein AHNAK	AHNK_HUMAN	AHNAK	629.104	1	290	471	2721	0.578	IPMPDFDLHLKGPK	0.948	16.6	25	11	0	1	0	2	1623.86
Neuroblast differentiation-associated protein AHNAK	AHNK_HUMAN	AHNAK	629.104	1	290	471	2721	0.578	ISAPNVDFNLEGPK	0.95	83.9	25	73.5	14	0	0	2	1500.77
Neuroblast differentiation-associated protein AHNAK	AHNK_HUMAN	AHNAK	629.104	1	290	471	2721	0.578	ISIPDVDLDLKGPK	0.95	78.4	25	73	9	11	0	2	1509.85
Neuroblast differentiation-associated protein AHNAK	AHNK_HUMAN	AHNAK	629.104	1	290	471	2721	0.578	ISIPDVGLHLK	0.95	57.8	25	52.2	8	8	0	2	1191.71
Neuroblast differentiation-associated protein AHNAK	AHNK_HUMAN	AHNAK	629.104	1	290	471	2721	0.578	ISMPDFDLHLK	0.95	63.4	25	63.4	16	20	0	2	1315.67
Neuroblast differentiation-associated protein AHNAK	AHNK_HUMAN	AHNAK	629.104	1	290	471	2721	0.578	ISMPDFDLHLKGPK	0.95	42.2	25	42.2	2	4	5	2	1613.84
Neuroblast differentiation-associated protein AHNAK	AHNK_HUMAN	AHNAK	629.104	1	290	471	2721	0.578	ISMPDFDLNLKGPK	0.95	45.8	25	15.6	2	1	0	2	1590.82
Neuroblast differentiation-associated protein AHNAK	AHNK_HUMAN	AHNAK	629.104	1	290	471	2721	0.578	ISMPDIDFNLK	0.95	64.5	25	23.2	8	0	0	2	1308.65
Neuroblast differentiation-associated protein AHNAK	AHNK_HUMAN	AHNAK	629.104	1	290	471	2721	0.578	ISMPDIDLNLK	0.95	60.9	25	0	30	0	0	2	1274.67
Neuroblast differentiation-associated protein AHNAK	AHNK_HUMAN	AHNAK	629.104	1	290	471	2721	0.578	ISMPDIDLNLKGPK	0.95	75.8	25	0	24	24	0	2	1556.84
Neuroblast differentiation-associated protein AHNAK	AHNK_HUMAN	AHNAK	629.104	1	290	471	2721	0.578	ISMPDIDLNLTGPK	0.95	77.4	25	74	9	0	0	2	1529.79
Neuroblast differentiation-associated protein AHNAK	AHNK_HUMAN	AHNAK	629.104	1	290	471	2721	0.578	ISMPDLDLHLK	0.95	47.3	25	44.9	3	10	0	2	1297.68
Neuroblast differentiation-associated protein AHNAK	AHNK_HUMAN	AHNAK	629.104	1	290	471	2721	0.578	ISMPDVDFNLK	0.95	30.5	25	22.1	1	0	0	2	1278.64
Neuroblast differentiation-associated protein AHNAK	AHNK_HUMAN	AHNAK	629.104	1	290	471	2721	0.578	ISMPDVDFNLKGPK	0.95	34.6	25	25.4	1	1	0	2	1576.8
Neuroblast differentiation-associated protein AHNAK	AHNK_HUMAN	AHNAK	629.104	1	290	471	2721	0.578	ISMPDVDLHLK	0.95	68.5	25	45.1	21	19	0	2	1267.67
Neuroblast differentiation-associated protein AHNAK	AHNK_HUMAN	AHNAK	629.104	1	290	471	2721	0.578	ISMPDVDLHLKGPK	0.95	61.5	25	57.4	2	3	9	2	1565.84
Neuroblast differentiation-associated protein AHNAK	AHNK_HUMAN	AHNAK	629.104	1	290	471	2721	0.578	ISMPDVDLHMK	0.95	35.5	25	25.1	2	1	0	2	1317.62
Neuroblast differentiation-associated protein AHNAK	AHNK_HUMAN	AHNAK	629.104	1	290	471	2721	0.578	ISMPDVDLHVK	0.95	53.7	25	52.8	4	3	0	2	1269.65
Neuroblast differentiation-associated protein AHNAK	AHNK_HUMAN	AHNAK	629.104	1	290	471	2721	0.578	ISMPDVNLNLK	0.95	55.7	25	29.6	10	0	0	2	1259.67
Neuroblast differentiation-associated protein AHNAK	AHNK_HUMAN	AHNAK	629.104	1	290	471	2721	0.578	ISMPDVNLNLKGPK	0.95	26.6	25	25.6	3	9	0	2	1541.84
Neuroblast differentiation-associated protein AHNAK	AHNK_HUMAN	AHNAK	629.104	1	290	471	2721	0.578	ISMPDVGLNLK	0.95	49.5	25	34.7	6	0	0	2	1202.65
Neuroblast differentiation-associated protein AHNAK	AHNK_HUMAN	AHNAK	629.104	1	290	471	2721	0.578	ISMPEIDLNLK	0.95	49.2	25	49	6	0	0	2	1288.68
Neuroblast differentiation-associated protein AHNAK	AHNK_HUMAN	AHNAK	629.104	1	290	471	2721	0.578	ISMPEVDLNLK	0.95	50	25	12.4	13	0	0	2	1258.67
Neuroblast differentiation-associated protein AHNAK	AHNK_HUMAN	AHNAK	629.104	1	290	471	2721	0.578	ISMPEVDLNLKGPK	0.95	81.8	25	16.3	6	6	0	2	1556.84
Neuroblast differentiation-associated protein AHNAK	AHNK_HUMAN	AHNAK	629.104	1	290	471	2721	0.578	ISMPGFKGEGPDVDVNLPK	0.95	75.3	25	73.8	2	7	0	2	2016.01
Neuroblast differentiation-associated protein AHNAK	AHNK_HUMAN	AHNAK	629.104	1	290	471	2721	0.578	ISMPGFKGEGPEVDVNLPK	0.95	54.8	25	54.4	2	12	0	2	2030.03
Neuroblast differentiation-associated protein AHNAK	AHNK_HUMAN	AHNAK	629.104	1	290	471	2721	0.578	ISMQDVDLSLGSPK	0.95	100	25	99.1	12	0	0	2	1505.75
Neuroblast differentiation-associated protein AHNAK	AHNK_HUMAN	AHNAK	629.104	1	290	471	2721	0.578	ISMSEVDLNVAAPK	0.95	101	25	95	10	0	0	2	1489.76
Neuroblast differentiation-associated protein AHNAK	AHNK_HUMAN	AHNAK	629.104	1	290	471	2721	0.578	LDFEGPDAK	0.95	42.4	25	34.3	11	0	0	2	991.473
Neuroblast differentiation-associated protein AHNAK	AHNK_HUMAN	AHNAK	629.104	1	290	471	2721	0.578	LEGDLKGPEVDIK	0.95	40.1	25	4.63	3	2	0	2	1412.76
Neuroblast differentiation-associated protein AHNAK	AHNK_HUMAN	AHNAK	629.104	1	290	471	2721	0.578	LEGDLKGPK	0.95	50	25	0	16	0	0	2	956.541
Neuroblast differentiation-associated protein AHNAK	AHNK_HUMAN	AHNAK	629.104	1	290	471	2721	0.578	LEGDLTGPSVDVEVPDVELECPDAK	0.95	49.3	25	49.3	0	2	0	2	2683.27
Neuroblast differentiation-associated protein AHNAK	AHNK_HUMAN	AHNAK	629.104	1	290	471	2721	0.578	LEGDLTGPSVGVEVPDVELECPDAK	0.95	54.3	25	54.3	0	2	0	2	2625.26
Neuroblast differentiation-associated protein AHNAK	AHNK_HUMAN	AHNAK	629.104	1	290	471	2721	0.578	LEGELKGPELDVK	0.95	76.8	25	74.9	4	4	0	2	1426.78
Neuroblast differentiation-associated protein AHNAK	AHNK_HUMAN	AHNAK	629.104	1	290	471	2721	0.578	LEGELKGPK	0.95	44.2	25	39.5	2	0	0	2	970.557
Neuroblast differentiation-associated protein AHNAK	AHNK_HUMAN	AHNAK	629.104	1	290	471	2721	0.578	LEGELQAPDLELSLPAIHVEGLDIK	0.95	58.8	25	58.8	0	17	0	2	2699.45
Neuroblast differentiation-associated protein AHNAK	AHNK_HUMAN	AHNAK	629.104	1	290	471	2721	0.578	LEGGEVDLK	0.95	33.3	25	26.4	3	0	0	2	959.505
Neuroblast differentiation-associated protein AHNAK	AHNK_HUMAN	AHNAK	629.104	1	290	471	2721	0.578	LEGGEVDLKGPK	0.95	77.8	25	59.8	2	4	0	2	1241.67
Neuroblast differentiation-associated protein AHNAK	AHNK_HUMAN	AHNAK	629.104	1	290	471	2721	0.578	LEGPDVSLKGPGVDLPSVNLSMPK	0.95	55.8	25	55.8	0	5	0	2	2465.3
Neuroblast differentiation-associated protein AHNAK	AHNK_HUMAN	AHNAK	629.104	1	290	471	2721	0.578	LKGDVDVSGPK	0.95	54.6	25	38	9	6	0	2	1114.61
Neuroblast differentiation-associated protein AHNAK	AHNK_HUMAN	AHNAK	629.104	1	290	471	2721	0.578	LKGEIDASVPELEGDLR	0.95	39.2	25	37.7	0	3	0	2	1840.97
Neuroblast differentiation-associated protein AHNAK	AHNK_HUMAN	AHNAK	629.104	1	290	471	2721	0.578	LKGPQITGPSLEGDLGLK	0.95	75.6	25	75.6	5	18	0	2	1823.03
Neuroblast differentiation-associated protein AHNAK	AHNK_HUMAN	AHNAK	629.104	1	290	471	2721	0.578	LKMPDMHVNMPK	0.95	18.8	25	18.8	1	1	1	2	1488.7
Neuroblast differentiation-associated protein AHNAK	AHNK_HUMAN	AHNAK	629.104	1	290	471	2721	0.578	LKMPEMHFK	0.95	20.9	25	12.9	1	2	0	2	1192.59
Neuroblast differentiation-associated protein AHNAK	AHNK_HUMAN	AHNAK	629.104	1	290	471	2721	0.578	LKMPEMNIK	0.95	32.3	25	16.5	0	4	0	2	1135.59
Neuroblast differentiation-associated protein AHNAK	AHNK_HUMAN	AHNAK	629.104	1	290	471	2721	0.578	LKSEDGVEGDLGETQSR	0.95	63.7	25	63.7	4	14	0	2	1819.87
Neuroblast differentiation-associated protein AHNAK	AHNK_HUMAN	AHNAK	629.104	1	290	471	2721	0.578	LKTDVDVSLPK	0.95	35.4	25	11.4	0	4	0	2	1214.7
Neuroblast differentiation-associated protein AHNAK	AHNK_HUMAN	AHNAK	629.104	1	290	471	2721	0.578	LNVGAPDVTLR	0.95	48.7	25	39.8	15	0	0	2	1154.65
Neuroblast differentiation-associated protein AHNAK	AHNK_HUMAN	AHNAK	629.104	1	290	471	2721	0.578	LPQFGISTPGSDLHVNAK	0.95	57.6	25	57.6	0	5	0	2	1880.99
Neuroblast differentiation-associated protein AHNAK	AHNK_HUMAN	AHNAK	629.104	1	290	471	2721	0.578	LPSGSGAASPTGSAVDIR	0.95	91.7	25	87.6	12	0	0	2	1642.84
Neuroblast differentiation-associated protein AHNAK	AHNK_HUMAN	AHNAK	629.104	1	290	471	2721	0.578	LPTGQISGPEIK	0.95	63.8	25	59	26	0	0	2	1239.69
Neuroblast differentiation-associated protein AHNAK	AHNK_HUMAN	AHNAK	629.104	1	290	471	2721	0.578	LQVTMPGIK	0.95	38.2	25	25.1	4	0	0	2	1002.57
Neuroblast differentiation-associated protein AHNAK	AHNK_HUMAN	AHNAK	629.104	1	290	471	2721	0.578	MDAEVPDVNIEGPDAK	0.95	103	25	102	8	0	0	2	1715.78
Neuroblast differentiation-associated protein AHNAK	AHNK_HUMAN	AHNAK	629.104	1	290	471	2721	0.578	MDIDAPDVDVHGPDWHLK	0.95	48.7	25	43.4	0	6	5	2	2075.95
Neuroblast differentiation-associated protein AHNAK	AHNK_HUMAN	AHNAK	629.104	1	290	471	2721	0.578	MDIDAPDVEVQGPDWHLK	0.95	35.4	25	35.4	1	6	0	2	2064.97
Neuroblast differentiation-associated protein AHNAK	AHNK_HUMAN	AHNAK	629.104	1	290	471	2721	0.578	MDIDVPDVEVQGPDWHLK	0.95	89.1	25	84.5	6	18	0	2	2109
Neuroblast differentiation-associated protein AHNAK	AHNK_HUMAN	AHNAK	629.104	1	290	471	2721	0.578	MDVNVGDIDIEGPEGK	0.95	89.6	25	81.2	10	0	0	2	1703.78
Neuroblast differentiation-associated protein AHNAK	AHNK_HUMAN	AHNAK	629.104	1	290	471	2721	0.578	MEGDLKAPEVDIK	0.95	51.7	25	46.1	2	4	0	2	1460.73
Neuroblast differentiation-associated protein AHNAK	AHNK_HUMAN	AHNAK	629.104	1	290	471	2721	0.578	MEGDLKGPEVDIK	0.95	49.2	25	39.9	2	0	0	2	1446.71
Neuroblast differentiation-associated protein AHNAK	AHNK_HUMAN	AHNAK	629.104	1	290	471	2721	0.578	MEGGGAEVHAQLPSLEGDLR	0.95	51.2	25	50.6	0	4	0	2	2081.99
Neuroblast differentiation-associated protein AHNAK	AHNK_HUMAN	AHNAK	629.104	1	290	471	2721	0.578	MKGDVDVSLPK	0.95	74.5	25	51.4	4	6	0	2	1204.62
Neuroblast differentiation-associated protein AHNAK	AHNK_HUMAN	AHNAK	629.104	1	290	471	2721	0.578	MKGDVVVSLPK	0.95	70.9	25	63.4	2	1	0	2	1188.67
Neuroblast differentiation-associated protein AHNAK	AHNK_HUMAN	AHNAK	629.104	1	290	471	2721	0.578	MKGDYDVTVPK	0.95	66.8	25	55.1	6	7	0	2	1268.62
Neuroblast differentiation-associated protein AHNAK	AHNK_HUMAN	AHNAK	629.104	1	290	471	2721	0.578	MKGNVDISAPK	0.95	80.8	25	70.4	2	0	0	2	1175.61
Neuroblast differentiation-associated protein AHNAK	AHNK_HUMAN	AHNAK	629.104	1	290	471	2721	0.578	MKLPQFGISTPGSDLHVNAK	0.95	42.2	25	42.2	0	5	8	2	2156.12
Neuroblast differentiation-associated protein AHNAK	AHNK_HUMAN	AHNAK	629.104	1	290	471	2721	0.578	MPDMHVNMPK	0.95	19.2	25	14.8	1	1	0	2	1247.52
Neuroblast differentiation-associated protein AHNAK	AHNK_HUMAN	AHNAK	629.104	1	290	471	2721	0.578	MPDVDISVPK	0.95	47.9	25	42.7	4	0	0	2	1100.57
Neuroblast differentiation-associated protein AHNAK	AHNK_HUMAN	AHNAK	629.104	1	290	471	2721	0.578	MPEMHFK	0.95	30	25	26.1	1	0	0	2	935.412
Neuroblast differentiation-associated protein AHNAK	AHNK_HUMAN	AHNAK	629.104	1	290	471	2721	0.578	MPEMSIKPQK	0.95	20	25	2.75	1	1	0	2	1220.6
Neuroblast differentiation-associated protein AHNAK	AHNK_HUMAN	AHNAK	629.104	1	290	471	2721	0.578	MPFLSISSPK	0.95	49.4	25	38.5	8	0	0	2	1122.59
Neuroblast differentiation-associated protein AHNAK	AHNK_HUMAN	AHNAK	629.104	1	290	471	2721	0.578	MPSLEISAPK	0.95	45.2	27.3	31.2	7	0	0	2	1072.57
Neuroblast differentiation-associated protein AHNAK	AHNK_HUMAN	AHNAK	629.104	1	290	471	2721	0.578	MPSMNIQTHK	0.95	28.7	25	25.6	0	6	0	2	1218.56
Neuroblast differentiation-associated protein AHNAK	AHNK_HUMAN	AHNAK	629.104	1	290	471	2721	0.578	MPTFSTPGAK	0.95	44.4	25	39.7	6	0	0	2	1052.51
Neuroblast differentiation-associated protein AHNAK	AHNK_HUMAN	AHNAK	629.104	1	290	471	2721	0.578	MQVGGDGVKVPGIDATTK	0.95	21.7	25	12.2	0	1	0	2	1788.92
Neuroblast differentiation-associated protein AHNAK	AHNK_HUMAN	AHNAK	629.104	1	290	471	2721	0.578	MSLPDVDLDLKGPK	0.95	71.8	25	68.6	8	14	0	2	1543.8
Neuroblast differentiation-associated protein AHNAK	AHNK_HUMAN	AHNAK	629.104	1	290	471	2721	0.578	MYFPDVEFDIK	0.95	51.1	25	46	12	0	0	2	1419.65
Neuroblast differentiation-associated protein AHNAK	AHNK_HUMAN	AHNAK	629.104	1	290	471	2721	0.578	RVTAYTVDVTGR	0.95	24.3	25	24.3	1	2	0	2	1337.72
Neuroblast differentiation-associated protein AHNAK	AHNK_HUMAN	AHNAK	629.104	1	290	471	2721	0.578	SPEPGQTWTR	0.95	36	25	15.7	2	0	0	2	1158.55
Neuroblast differentiation-associated protein AHNAK	AHNK_HUMAN	AHNAK	629.104	1	290	471	2721	0.578	SPQISMSDIDLNLK	0.95	91.3	25	86.3	6	0	0	2	1576.79
Neuroblast differentiation-associated protein AHNAK	AHNK_HUMAN	AHNAK	629.104	1	290	471	2721	0.578	SPQISMSDIDLNLKGPK	0.95	82.7	25	80.8	2	9	0	2	1858.96
Neuroblast differentiation-associated protein AHNAK	AHNK_HUMAN	AHNAK	629.104	1	290	471	2721	0.578	SPSLDVTVPEAELNLETPEISVGGK	0.95	73.8	25	67.6	10	13	0	2	2581.32
Neuroblast differentiation-associated protein AHNAK	AHNK_HUMAN	AHNAK	629.104	1	290	471	2721	0.578	SSGCDVNLPGVNVK	0.95	55.5	25	55.3	2	0	0	2	1445.71
Neuroblast differentiation-associated protein AHNAK	AHNK_HUMAN	AHNAK	629.104	1	290	471	2721	0.578	TPSFGISAPQVSIPDVNVNLK	0.95	92.4	25	92.4	12	1	0	2	2183.17
Neuroblast differentiation-associated protein AHNAK	AHNK_HUMAN	AHNAK	629.104	1	290	471	2721	0.578	TPSFGISAPQVSIPDVNVNLKGPK	0.95	66.4	25	66.4	0	4	0	2	2465.34
Neuroblast differentiation-associated protein AHNAK	AHNK_HUMAN	AHNAK	629.104	1	290	471	2721	0.578	VDINAPDVDVHGPDWHLK	0.95	48.4	25	48.4	11	19	22	2	2027
Neuroblast differentiation-associated protein AHNAK	AHNK_HUMAN	AHNAK	629.104	1	290	471	2721	0.578	VDIDAPDVEVHDPDWHLK	0.95	37.4	25	37.4	1	3	8	2	2100
Neuroblast differentiation-associated protein AHNAK	AHNK_HUMAN	AHNAK	629.104	1	290	471	2721	0.578	VDIDAPDVSIEGPDAK	0.95	65.1	25	62.1	8	0	0	2	1640.8
Neuroblast differentiation-associated protein AHNAK	AHNK_HUMAN	AHNAK	629.104	1	290	471	2721	0.578	VDIDTPDIDIHGPEGK	0.95	92.2	25	92.2	5	6	0	2	1720.84
Neuroblast differentiation-associated protein AHNAK	AHNK_HUMAN	AHNAK	629.104	1	290	471	2721	0.578	VDIDTPDINIEGSEGK	0.95	91.6	25	90.5	12	0	0	2	1701.82
Neuroblast differentiation-associated protein AHNAK	AHNK_HUMAN	AHNAK	629.104	1	290	471	2721	0.578	VDIDVPDVNIEGPDAK	0.95	50.6	25	2.09	5	3	0	2	1695.84
Neuroblast differentiation-associated protein AHNAK	AHNK_HUMAN	AHNAK	629.104	1	290	471	2721	0.578	VDIDVPDVNIEGPEGK	0.95	53.3	25	4.36	5	1	0	2	1695.84
Neuroblast differentiation-associated protein AHNAK	AHNK_HUMAN	AHNAK	629.104	1	290	471	2721	0.578	VDIDVPDVNLEAPEGK	0.95	64.7	25	62.4	6	0	0	2	1709.86
Neuroblast differentiation-associated protein AHNAK	AHNK_HUMAN	AHNAK	629.104	1	290	471	2721	0.578	VDIDVPDVNVQGPDWHLK	0.95	69.9	25	57	12	21	0	2	2046.03
Neuroblast differentiation-associated protein AHNAK	AHNK_HUMAN	AHNAK	629.104	1	290	471	2721	0.578	VDIEAPDVSLEGPEGK	0.95	83	25	81.7	11	0	0	2	1654.82
Neuroblast differentiation-associated protein AHNAK	AHNK_HUMAN	AHNAK	629.104	1	290	471	2721	0.578	VDIEGPDVNIEGPEGK	0.95	68.4	25	63.1	12	0	0	2	1667.81
Neuroblast differentiation-associated protein AHNAK	AHNK_HUMAN	AHNAK	629.104	1	290	471	2721	0.578	VDIETPNLEGTLTGPR	0.95	62.2	25	61.9	14	4	0	2	1711.89
Neuroblast differentiation-associated protein AHNAK	AHNK_HUMAN	AHNAK	629.104	1	290	471	2721	0.578	VDIKAPDVEGQGLDWSLK	0.95	87.6	25	87.6	2	2	0	2	1970.02
Neuroblast differentiation-associated protein AHNAK	AHNK_HUMAN	AHNAK	629.104	1	290	471	2721	0.578	VDIKAPEVNLNAPDVDVHGPDWNLK	0.95	41.5	25	41.5	0	1	2	2	2755.41
Neuroblast differentiation-associated protein AHNAK	AHNK_HUMAN	AHNAK	629.104	1	290	471	2721	0.578	VDINAPDVDVQGPDWHLK	0.95	55.2	25	55.2	4	12	0	2	2018
Neuroblast differentiation-associated protein AHNAK	AHNK_HUMAN	AHNAK	629.104	1	290	471	2721	0.578	VDINAPDVDVR	0.95	51.2	25	48.4	6	0	0	2	1212.62
Neuroblast differentiation-associated protein AHNAK	AHNK_HUMAN	AHNAK	629.104	1	290	471	2721	0.578	VDINAPDVDVRGPDWHLK	0.95	54.3	25	50.7	0	1	4	2	2046.04
Neuroblast differentiation-associated protein AHNAK	AHNK_HUMAN	AHNAK	629.104	1	290	471	2721	0.578	VDINAPDVEVHGPDWHLK	0.95	44.6	25	40.2	4	7	7	2	2041.01
Neuroblast differentiation-associated protein AHNAK	AHNK_HUMAN	AHNAK	629.104	1	290	471	2721	0.578	VDINAPDVEVQGK	0.95	46	25	45.7	10	0	0	2	1383.71
Neuroblast differentiation-associated protein AHNAK	AHNK_HUMAN	AHNAK	629.104	1	290	471	2721	0.578	VDINAPDVGVQGPDWHLK	0.95	53.8	25	53.8	5	7	0	2	1959.99
Neuroblast differentiation-associated protein AHNAK	AHNK_HUMAN	AHNAK	629.104	1	290	471	2721	0.578	VDINTPDVDVHGPDWHLK	0.95	35.4	25	30.1	0	6	10	2	2057.01
Neuroblast differentiation-associated protein AHNAK	AHNK_HUMAN	AHNAK	629.104	1	290	471	2721	0.578	VDISAPDVDVHGPDWHLK	0.95	42.7	25	42.7	0	8	9	2	1999.99
Neuroblast differentiation-associated protein AHNAK	AHNK_HUMAN	AHNAK	629.104	1	290	471	2721	0.578	VDTNAPDLSLEGPEGK	0.95	89.6	25	83	10	0	0	2	1641.8
Neuroblast differentiation-associated protein AHNAK	AHNK_HUMAN	AHNAK	629.104	1	290	471	2721	0.578	VDVDVPDVNIEGPDAK	0.95	67.9	25	67.1	14	4	0	2	1681.83
Neuroblast differentiation-associated protein AHNAK	AHNK_HUMAN	AHNAK	629.104	1	290	471	2721	0.578	VDVECPDVNIEGPEGK	0.95	74.7	25	74.7	2	0	0	2	1756.81
Neuroblast differentiation-associated protein AHNAK	AHNK_HUMAN	AHNAK	629.104	1	290	471	2721	0.578	VDVEGPDVNIEGPEGK	0.95	94.8	25	90.5	9	0	0	2	1653.8
Neuroblast differentiation-associated protein AHNAK	AHNK_HUMAN	AHNAK	629.104	1	290	471	2721	0.578	VDVEVPDVSLEGPEGK	0.95	88.8	25	87.7	15	3	0	2	1668.83
Neuroblast differentiation-associated protein AHNAK	AHNK_HUMAN	AHNAK	629.104	1	290	471	2721	0.578	VDVNAPDVQAPDWHLK	0.95	45.5	25	45	4	6	0	2	1803.9
Neuroblast differentiation-associated protein AHNAK	AHNK_HUMAN	AHNAK	629.104	1	290	471	2721	0.578	VDVSAPDVEAHGPEWNLK	0.95	59.6	25	59.6	7	12	0	2	1962.96
Neuroblast differentiation-associated protein AHNAK	AHNK_HUMAN	AHNAK	629.104	1	290	471	2721	0.578	VDVSAPDVEMQGPDWNLK	0.95	68.9	25	68.9	10	0	0	2	2015.94
Neuroblast differentiation-associated protein AHNAK	AHNK_HUMAN	AHNAK	629.104	1	290	471	2721	0.578	VEAPSLDVHMDSPDINIEGPDVK	0.95	57.4	25	57.4	0	16	0	2	2493.18
Neuroblast differentiation-associated protein AHNAK	AHNK_HUMAN	AHNAK	629.104	1	290	471	2721	0.578	VEGDLKGPEADIK	0.95	65.2	25	48.2	3	1	0	2	1370.72
Neuroblast differentiation-associated protein AHNAK	AHNK_HUMAN	AHNAK	629.104	1	290	471	2721	0.578	VEGDLKGPEIDIK	0.95	53.5	25	43.4	2	0	0	2	1412.76
Neuroblast differentiation-associated protein AHNAK	AHNK_HUMAN	AHNAK	629.104	1	290	471	2721	0.578	VEGDLKGPEIDVK	0.95	22.7	25	1.95	0	1	0	2	1398.75
Neuroblast differentiation-associated protein AHNAK	AHNK_HUMAN	AHNAK	629.104	1	290	471	2721	0.578	VEGDLKGPEVDIK	0.95	71.6	25	0	24	14	0	2	1398.75
Neuroblast differentiation-associated protein AHNAK	AHNK_HUMAN	AHNAK	629.104	1	290	471	2721	0.578	VEGDLKGPEVDIR	0.95	36.2	25	33.4	5	5	0	2	1426.75
Neuroblast differentiation-associated protein AHNAK	AHNK_HUMAN	AHNAK	629.104	1	290	471	2721	0.578	VEGDMKVPDVDIK	0.95	32.5	25	23.5	0	2	0	2	1460.73
Neuroblast differentiation-associated protein AHNAK	AHNK_HUMAN	AHNAK	629.104	1	290	471	2721	0.578	VEGDMQVPDLDIK	0.95	69.4	25	61.8	4	0	0	2	1474.71
Neuroblast differentiation-associated protein AHNAK	AHNK_HUMAN	AHNAK	629.104	1	290	471	2721	0.578	VEGDMQVPDLDIKGPK	0.95	63.8	25	63.8	2	3	0	2	1756.88
Neuroblast differentiation-associated protein AHNAK	AHNK_HUMAN	AHNAK	629.104	1	290	471	2721	0.578	VEGEIKAPDVDIK	0.95	27.3	25	10.8	1	2	0	2	1412.76
Neuroblast differentiation-associated protein AHNAK	AHNK_HUMAN	AHNAK	629.104	1	290	471	2721	0.578	VEGEMKVPDVDIK	0.95	37	25	21.4	1	2	0	2	1474.75
Neuroblast differentiation-associated protein AHNAK	AHNK_HUMAN	AHNAK	629.104	1	290	471	2721	0.578	VEGEMKVPDVDIR	0.95	47.8	25	42.2	2	3	0	2	1502.75
Neuroblast differentiation-associated protein AHNAK	AHNK_HUMAN	AHNAK	629.104	1	290	471	2721	0.578	VEGEMKVPDVEIK	0.95	22.5	25	21.2	0	3	0	2	1488.76
Neuroblast differentiation-associated protein AHNAK	AHNK_HUMAN	AHNAK	629.104	1	290	471	2721	0.578	VESDLKGPEVDIEGPEGK	0.95	64.6	25	61.8	5	7	0	2	1897.94
Neuroblast differentiation-associated protein AHNAK	AHNK_HUMAN	AHNAK	629.104	1	290	471	2721	0.578	VESEIKVPDVELK	0.95	70.3	25	63	12	14	0	2	1484.82
Neuroblast differentiation-associated protein AHNAK	AHNK_HUMAN	AHNAK	629.104	1	290	471	2721	0.578	VGGSGVNVNAK	0.95	87.4	25	81.4	18	0	0	2	1001.54
Neuroblast differentiation-associated protein AHNAK	AHNK_HUMAN	AHNAK	629.104	1	290	471	2721	0.578	VGIDTPDIDIHGPEGK	0.95	90.4	25	90.4	7	10	0	2	1662.83
Neuroblast differentiation-associated protein AHNAK	AHNK_HUMAN	AHNAK	629.104	1	290	471	2721	0.578	VGVEVPDVNIEGPEGK	0.95	72.2	25	62.5	12	0	0	2	1637.84
Neuroblast differentiation-associated protein AHNAK	AHNK_HUMAN	AHNAK	629.104	1	290	471	2721	0.578	VHAPGLNLSGVGGK	0.95	32.8	25	29.1	5	14	0	2	1305.73
Neuroblast differentiation-associated protein AHNAK	AHNK_HUMAN	AHNAK	629.104	1	290	471	2721	0.578	VKGDADVSVPK	0.95	23.6	25	0.7	1	1	0	2	1114.61
Neuroblast differentiation-associated protein AHNAK	AHNK_HUMAN	AHNAK	629.104	1	290	471	2721	0.578	VKGDFDVSVPK	0.95	37.8	25	29.7	0	8	0	2	1190.64
Neuroblast differentiation-associated protein AHNAK	AHNK_HUMAN	AHNAK	629.104	1	290	471	2721	0.578	VKGDMDISLPK	0.95	46.5	25	34.6	6	5	0	2	1218.64
Neuroblast differentiation-associated protein AHNAK	AHNK_HUMAN	AHNAK	629.104	1	290	471	2721	0.578	VKGDMDVSLPK	0.95	40.4	25	14.8	8	8	0	2	1188.63
Neuroblast differentiation-associated protein AHNAK	AHNK_HUMAN	AHNAK	629.104	1	290	471	2721	0.578	VKGDMDVSVPK	0.95	56.4	25	48.3	13	9	0	2	1190.61
Neuroblast differentiation-associated protein AHNAK	AHNK_HUMAN	AHNAK	629.104	1	290	471	2721	0.578	VKGDVDISLPK	0.95	67.3	25	17.4	6	6	0	2	1170.67
Neuroblast differentiation-associated protein AHNAK	AHNK_HUMAN	AHNAK	629.104	1	290	471	2721	0.578	VKGDVDVSLPK	0.95	75.8	25	66.4	6	12	0	2	1156.66
Neuroblast differentiation-associated protein AHNAK	AHNK_HUMAN	AHNAK	629.104	1	290	471	2721	0.578	VKGDVDVSVPK	0.95	66.2	25	60	8	9	0	2	1142.64
Neuroblast differentiation-associated protein AHNAK	AHNK_HUMAN	AHNAK	629.104	1	290	471	2721	0.578	VKGDVDVTLPK	0.95	54.2	25	11.6	9	8	0	2	1170.67
Neuroblast differentiation-associated protein AHNAK	AHNK_HUMAN	AHNAK	629.104	1	290	471	2721	0.578	VKGEYDMTVPK	0.95	53	25	53	6	10	0	2	1282.63
Neuroblast differentiation-associated protein AHNAK	AHNK_HUMAN	AHNAK	629.104	1	290	471	2721	0.578	VKGEYDVTVPK	0.95	55.3	25	43.7	12	11	0	2	1234.67
Neuroblast differentiation-associated protein AHNAK	AHNK_HUMAN	AHNAK	629.104	1	290	471	2721	0.578	VKGGVDVTLPR	0.95	24.4	25	20.2	1	3	0	2	1140.67
Neuroblast differentiation-associated protein AHNAK	AHNK_HUMAN	AHNAK	629.104	1	290	471	2721	0.578	VKMPDVDISVPK	0.95	38	25	33.1	0	4	0	2	1343.72
Neuroblast differentiation-associated protein AHNAK	AHNK_HUMAN	AHNAK	629.104	1	290	471	2721	0.578	VNVEAPDVNLEGLGGK	0.95	80.5	25	77.2	15	0	0	2	1610.84
Neuroblast differentiation-associated protein AHNAK	AHNK_HUMAN	AHNAK	629.104	1	290	471	2721	0.578	VPDVDIK	0.95	40.2	25	19.9	4	0	0	2	785.441
Neuroblast differentiation-associated protein AHNAK	AHNK_HUMAN	AHNAK	629.104	1	290	471	2721	0.578	VPDVDIKGPK	0.95	31.4	25	31.1	1	3	0	2	1067.61
Neuroblast differentiation-associated protein AHNAK	AHNK_HUMAN	AHNAK	629.104	1	290	471	2721	0.578	VQANLGAPDINIEGLDAK	0.95	72	25	63.8	12	0	0	2	1837.97
Neuroblast differentiation-associated protein AHNAK	AHNK_HUMAN	AHNAK	629.104	1	290	471	2721	0.578	VQTPEVDVK	0.95	40.6	25	37.3	5	0	0	2	1014.55
Neuroblast differentiation-associated protein AHNAK	AHNK_HUMAN	AHNAK	629.104	1	290	471	2721	0.578	VSAPEVSVGHK	0.95	60	25	53.7	13	13	0	2	1109.59
Neuroblast differentiation-associated protein AHNAK	AHNK_HUMAN	AHNAK	629.104	1	290	471	2721	0.578	VSAPGVQGDVK	0.95	57.2	25	51.4	20	0	0	2	1056.57
Neuroblast differentiation-associated protein AHNAK	AHNK_HUMAN	AHNAK	629.104	1	290	471	2721	0.578	VSGPDLDLNLK	0.95	77.2	25	63.6	14	0	0	2	1170.64
Neuroblast differentiation-associated protein AHNAK	AHNK_HUMAN	AHNAK	629.104	1	290	471	2721	0.578	VSGPDLDLNLKGPSLK	0.95	54.5	25	54.5	1	1	0	2	1652.92
Neuroblast differentiation-associated protein AHNAK	AHNK_HUMAN	AHNAK	629.104	1	290	471	2721	0.578	VSMPDVDLNLKGPK	0.95	41	25	37.8	2	2	0	2	1528.8
Neuroblast differentiation-associated protein AHNAK	AHNK_HUMAN	AHNAK	629.104	1	290	471	2721	0.578	VSMPDVELNLK	0.95	32	25	27.8	1	0	0	2	1260.65
Neuroblast differentiation-associated protein AHNAK	AHNK_HUMAN	AHNAK	629.104	1	290	471	2721	0.578	VSVGAPDLSLEASEGSIK	0.95	114	25	113	15	0	0	2	1758.91
Neuroblast differentiation-associated protein AHNAK	AHNK_HUMAN	AHNAK	629.104	1	290	471	2721	0.578	VTAPDVDLHLK	0.95	45.5	25	43.1	6	11	0	2	1207.67
Neuroblast differentiation-associated protein AHNAK	AHNK_HUMAN	AHNAK	629.104	1	290	471	2721	0.578	VTAYTVDVTGR	0.95	74.4	25	65.6	4	0	0	2	1181.62
Filamin-A	FLNA_HUMAN	FLNA	280.729	1	127	208	2056	0.661	AEAGVPAEFSIWTR	0.95	68.8	25	67.8	8	2	0	2	1533.77
Filamin-A	FLNA_HUMAN	FLNA	280.729	1	127	208	2056	0.661	AEFTVETR	0.95	54.4	25	41.2	17	0	0	2	952.473
Filamin-A	FLNA_HUMAN	FLNA	280.729	1	127	208	2056	0.661	AEGPGLSR	0.95	38.3	25	22.1	2	0	0	2	786.41
Filamin-A	FLNA_HUMAN	FLNA	280.729	1	127	208	2056	0.661	AEISFEDR	0.95	35.8	25	25.5	4	0	0	2	966.453
Filamin-A	FLNA_HUMAN	FLNA	280.729	1	127	208	2056	0.661	AEISFEDRK	0.95	35.4	25	30.9	9	12	0	2	1094.55
Filamin-A	FLNA_HUMAN	FLNA	280.729	1	127	208	2056	0.661	AFGPGLQGGSAGSPAR	0.95	83	25	83	20	2	0	2	1429.72
Filamin-A	FLNA_HUMAN	FLNA	280.729	1	127	208	2056	0.661	AGNNMLLVGVHGPR	0.95	70.9	25	65.7	10	27	0	2	1450.76
Filamin-A	FLNA_HUMAN	FLNA	280.729	1	127	208	2056	0.661	AGQSAAGAAPGGGVDTR	0.95	101	25	101	35	0	0	2	1442.7
Filamin-A	FLNA_HUMAN	FLNA	280.729	1	127	208	2056	0.661	AGVAPLQVK	0.95	35.1	25	34.7	8	0	0	2	882.541
Filamin-A	FLNA_HUMAN	FLNA	280.729	1	127	208	2056	0.661	AHVVPCFDASK	0.95	34.8	25	30.1	8	8	0	2	1230.59
Filamin-A	FLNA_HUMAN	FLNA	280.729	1	127	208	2056	0.661	ALGALVDSCAPGLCPDWDSWDASKPVTNAR	0.95	81.8	25	81.8	0	9	2	2	3229.5
Filamin-A	FLNA_HUMAN	FLNA	280.729	1	127	208	2056	0.661	ALTQTGGPHVK	0.95	48.9	25	46.4	17	5	0	2	1108.61
Filamin-A	FLNA_HUMAN	FLNA	280.729	1	127	208	2056	0.661	ANLPQSFQVDTSK	0.95	81.6	25	70.1	12	0	0	2	1434.72
Filamin-A	FLNA_HUMAN	FLNA	280.729	1	127	208	2056	0.661	APSVANVGSHCDLSLK	0.95	28.2	25	28.2	0	2	0	2	1654.82
Filamin-A	FLNA_HUMAN	FLNA	280.729	1	127	208	2056	0.661	ASGPGLNTTGVPASLPVEFTIDAK	0.95	92.8	25	92.8	13	15	0	2	2342.22
Filamin-A	FLNA_HUMAN	FLNA	280.729	1	127	208	2056	0.661	ATCAPQHGAPGPGPADASK	0.95	112	25	112	3	10	0	2	1789.83
Filamin-A	FLNA_HUMAN	FLNA	280.729	1	127	208	2056	0.661	AWGPGLEGGVVGK	0.95	75.7	25	75.7	22	0	0	2	1226.65
Filamin-A	FLNA_HUMAN	FLNA	280.729	1	127	208	2056	0.661	AYGPGIEPTGNMVK	0.95	65.4	25	60.4	39	0	0	2	1449.7
Filamin-A	FLNA_HUMAN	FLNA	280.729	1	127	208	2056	0.661	CSGPGLER	0.95	49.8	25	39	6	0	0	2	875.404
Filamin-A	FLNA_HUMAN	FLNA	280.729	1	127	208	2056	0.661	CSGPGLSPGMVR	0.95	72.5	25	65.2	7	0	0	2	1217.58
Filamin-A	FLNA_HUMAN	FLNA	280.729	1	127	208	2056	0.661	CSYQPTMEGVHTVHVTFAGVPIPR	0.95	48.4	25	48.4	0	2	7	2	2699.31
Filamin-A	FLNA_HUMAN	FLNA	280.729	1	127	208	2056	0.661	CTVTVSIGGHGLGAGIGPTIQIGEETVITVDTK	0.95	72.2	25	72.2	0	8	0	2	3280.71
Filamin-A	FLNA_HUMAN	FLNA	280.729	1	127	208	2056	0.661	DAGEGGLSLAIEGPSK	0.95	105	25	96.2	18	0	0	2	1500.75
Filamin-A	FLNA_HUMAN	FLNA	280.729	1	127	208	2056	0.661	DAGEGLLAVQITDPEGKPK	0.95	94.3	25	94.3	10	11	0	2	1938.02
Filamin-A	FLNA_HUMAN	FLNA	280.729	1	127	208	2056	0.661	DAGYGGLSLSIEGPSK	0.95	79.2	25	73.6	5	0	0	2	1550.77
Filamin-A	FLNA_HUMAN	FLNA	280.729	1	127	208	2056	0.661	DAPQDFHPDR	0.95	55.9	25	53.9	18	2	0	2	1197.53
Filamin-A	FLNA_HUMAN	FLNA	280.729	1	127	208	2056	0.661	DKGEYTLVVK	0.95	53.8	25	44.1	16	2	0	2	1151.63
Filamin-A	FLNA_HUMAN	FLNA	280.729	1	127	208	2056	0.661	DLAEDAPWK	0.95	39.6	25	39.6	2	0	0	2	1044.5
Filamin-A	FLNA_HUMAN	FLNA	280.729	1	127	208	2056	0.661	DLAEDAPWKK	0.95	33.4	25	24.2	6	2	0	2	1172.59
Filamin-A	FLNA_HUMAN	FLNA	280.729	1	127	208	2056	0.661	DVDIIDHHDNTYTVK	0.95	80.7	25	80.7	10	6	0	2	1784.85
Filamin-A	FLNA_HUMAN	FLNA	280.729	1	127	208	2056	0.661	EAGAGGLAIAVEGPSK	0.95	100	25	97.3	20	0	0	2	1426.75
Filamin-A	FLNA_HUMAN	FLNA	280.729	1	127	208	2056	0.661	EAGAGGLAIAVEGPSKAEISFEDR	0.95	50.1	25	48.6	0	2	0	2	2374.19
Filamin-A	FLNA_HUMAN	FLNA	280.729	1	127	208	2056	0.661	EATTEFSVDAR	0.95	86.6	25	85.1	14	0	0	2	1225.57
Filamin-A	FLNA_HUMAN	FLNA	280.729	1	127	208	2056	0.661	EEGPYEVEVTYDGVPVPGSPFPLEAVAPTKPSK	0.95	73.6	25	73.6	0	16	3	2	3485.74
Filamin-A	FLNA_HUMAN	FLNA	280.729	1	127	208	2056	0.661	EGPYSISVLYGDEEVPR	0.95	80.8	25	80.8	13	6	0	2	1909.92
Filamin-A	FLNA_HUMAN	FLNA	280.729	1	127	208	2056	0.661	ENGVYLIDVK	0.95	47.9	25	43.5	9	0	0	2	1149.62
Filamin-A	FLNA_HUMAN	FLNA	280.729	1	127	208	2056	0.661	ETGEHLVHVK	0.95	52.7	25	44.2	18	0	0	2	1148.61
Filamin-A	FLNA_HUMAN	FLNA	280.729	1	127	208	2056	0.661	ETGEHLVHVKK	0.95	38	25	23.4	3	0	0	2	1276.7
Filamin-A	FLNA_HUMAN	FLNA	280.729	1	127	208	2056	0.661	FADQHVPGSPFSVK	0.95	48.4	25	40	3	0	0	2	1515.76
Filamin-A	FLNA_HUMAN	FLNA	280.729	1	127	208	2056	0.661	FGGEHVPNSPFQVTALAGDQPSVQPPLR	0.95	57.6	25	57.6	0	17	10	2	2945.49
Filamin-A	FLNA_HUMAN	FLNA	280.729	1	127	208	2056	0.661	FLPREEGPYEVEVTYDGVPVPGSPFPLEAVAPTKPSK	0.95	27.2	25	27.2	0	0	3	2	3999.04
Filamin-A	FLNA_HUMAN	FLNA	280.729	1	127	208	2056	0.661	FNEEHIPDSPFVVPVASPSGDAR	0.95	55.5	25	55.5	3	13	0	2	2467.19
Filamin-A	FLNA_HUMAN	FLNA	280.729	1	127	208	2056	0.661	FNGTHIPGSPFK	0.95	32.6	25	29.8	4	3	0	2	1301.66
Filamin-A	FLNA_HUMAN	FLNA	280.729	1	127	208	2056	0.661	FTIDTK	0.95	25.2	25	15.7	4	0	0	2	724.388
Filamin-A	FLNA_HUMAN	FLNA	280.729	1	127	208	2056	0.661	FTVETR	0.95	36.5	25	25	10	0	0	2	752.394
Filamin-A	FLNA_HUMAN	FLNA	280.729	1	127	208	2056	0.661	FVPAEMGTHTVSVK	0.95	60.8	25	57.3	6	0	0	2	1502.77
Filamin-A	FLNA_HUMAN	FLNA	280.729	1	127	208	2056	0.661	GAGSYTIMVLFADQATPTSPIR	0.95	105	25	105	16	16	0	2	2312.16
Filamin-A	FLNA_HUMAN	FLNA	280.729	1	127	208	2056	0.661	GAGTGGLGLAVEGPSEAK	0.95	95.6	25	92.5	16	0	0	2	1570.81
Filamin-A	FLNA_HUMAN	FLNA	280.729	1	127	208	2056	0.661	GEITGEVR	0.95	35.9	25	0	2	0	0	2	860.447
Filamin-A	FLNA_HUMAN	FLNA	280.729	1	127	208	2056	0.661	GKLDVQFSGLTK	0.95	67.6	25	67.6	14	9	0	2	1292.72
Filamin-A	FLNA_HUMAN	FLNA	280.729	1	127	208	2056	0.661	GLVEPVDVVDNADGTQTVNYVPSR	0.95	101	25	101	4	11	0	2	2544.26
Filamin-A	FLNA_HUMAN	FLNA	280.729	1	127	208	2056	0.661	GQHVPGSPFQFTVGPLGEGGAHK	0.95	37.8	25	37.8	0	8	13	2	2304.15
Filamin-A	FLNA_HUMAN	FLNA	280.729	1	127	208	2056	0.661	GTVEPQLEAR	0.95	71.7	25	64.6	28	0	0	2	1099.57
Filamin-A	FLNA_HUMAN	FLNA	280.729	1	127	208	2056	0.661	HTAMVSWGGVSIPNSPFR	0.95	109	25	109	9	22	0	2	1958.95
Filamin-A	FLNA_HUMAN	FLNA	280.729	1	127	208	2056	0.661	IANLQTDLSDGLR	0.95	83.6	25	83.6	37	0	0	2	1415.75
Filamin-A	FLNA_HUMAN	FLNA	280.729	1	127	208	2056	0.661	IECDDKGDGSCDVR	0.95	59.9	25	59.9	5	7	0	2	1625.65
Filamin-A	FLNA_HUMAN	FLNA	280.729	1	127	208	2056	0.661	IPEISIQDMTAQVTSPSGK	0.95	123	25	123	10	2	0	2	2002.02
Filamin-A	FLNA_HUMAN	FLNA	280.729	1	127	208	2056	0.661	IQQNTFTR	0.95	41.7	25	31.6	38	0	0	2	1007.53
Filamin-A	FLNA_HUMAN	FLNA	280.729	1	127	208	2056	0.661	IVGPSGAAVPCK	0.95	55.5	25	55.5	9	0	0	2	1155.62
Filamin-A	FLNA_HUMAN	FLNA	280.729	1	127	208	2056	0.661	IVGPSGAAVPCKVEPGLGADNSVVR	0.95	65.2	25	65.2	0	6	0	2	2449.29
Filamin-A	FLNA_HUMAN	FLNA	280.729	1	127	208	2056	0.661	KGEITGEVR	0.95	51	25	17.5	11	0	0	2	988.542
Filamin-A	FLNA_HUMAN	FLNA	280.729	1	127	208	2056	0.661	KIQQNTFTR	0.95	48.6	25	35.6	5	0	0	2	1135.62
Filamin-A	FLNA_HUMAN	FLNA	280.729	1	127	208	2056	0.661	KTHIQDNHDGTYTVAYVPDVTGR	0.95	77.2	25	77.2	0	10	5	2	2587.25
Filamin-A	FLNA_HUMAN	FLNA	280.729	1	127	208	2056	0.661	LDVQFSGLTK	0.95	68.2	25	64.2	12	0	0	2	1107.6
Filamin-A	FLNA_HUMAN	FLNA	280.729	1	127	208	2056	0.661	LIALLEVLSQK	0.95	88.9	25	87.2	58	6	0	2	1226.77
Filamin-A	FLNA_HUMAN	FLNA	280.729	1	127	208	2056	0.661	LIALLEVLSQKK	0.95	65.2	25	65.2	7	25	0	2	1354.87
Filamin-A	FLNA_HUMAN	FLNA	280.729	1	127	208	2056	0.661	LKPGAPLRPK	0.95	25.2	25	25.2	0	5	0	2	1076.69
Filamin-A	FLNA_HUMAN	FLNA	280.729	1	127	208	2056	0.661	LLGWIQNK	0.95	48.4	25	39.2	33	0	0	2	971.567
Filamin-A	FLNA_HUMAN	FLNA	280.729	1	127	208	2056	0.661	LPQLPITNFSR	0.95	45.3	25	30.3	29	0	0	2	1285.73
Filamin-A	FLNA_HUMAN	FLNA	280.729	1	127	208	2056	0.661	LQVEPAVDTSGVQCYGPGIEGQGVFR	0.95	70	25	70	0	6	0	2	2763.34
Filamin-A	FLNA_HUMAN	FLNA	280.729	1	127	208	2056	0.661	LSPFMADIR	0.95	52	25	40.3	21	0	0	2	1065.54
Filamin-A	FLNA_HUMAN	FLNA	280.729	1	127	208	2056	0.661	LTVSSLQESGLK	0.95	73.9	25	56.3	17	0	0	2	1261.7
Filamin-A	FLNA_HUMAN	FLNA	280.729	1	127	208	2056	0.661	LVSIDSK	0.95	37.5	25	27	9	0	0	2	761.44
Filamin-A	FLNA_HUMAN	FLNA	280.729	1	127	208	2056	0.661	LVSNHSLHETSSVFVDSLTK	0.95	68	25	67.3	2	17	8	2	2200.12
Filamin-A	FLNA_HUMAN	FLNA	280.729	1	127	208	2056	0.661	LYSVSYLLK	0.95	39.3	25	19.2	18	0	0	2	1085.62
Filamin-A	FLNA_HUMAN	FLNA	280.729	1	127	208	2056	0.661	MDCQECPEGYR	0.95	62.5	25	62.5	5	0	0	2	1460.52
Filamin-A	FLNA_HUMAN	FLNA	280.729	1	127	208	2056	0.661	NDNDTFTVK	0.95	44.1	25	38.3	12	0	0	2	1053.48
Filamin-A	FLNA_HUMAN	FLNA	280.729	1	127	208	2056	0.661	NGHVGISFVPK	0.95	50.8	25	45	2	5	0	2	1154.63
Filamin-A	FLNA_HUMAN	FLNA	280.729	1	127	208	2056	0.661	NGQHVASSPIPVVISQSEIGDASR	0.95	63	25	63	0	2	0	2	2448.25
Filamin-A	FLNA_HUMAN	FLNA	280.729	1	127	208	2056	0.661	QMQLENVSVALEFLDR	0.95	88.2	25	88.2	15	11	0	2	1907.95
Filamin-A	FLNA_HUMAN	FLNA	280.729	1	127	208	2056	0.661	QMQLENVSVALEFLDRESIK	0.95	62.2	25	62.2	3	17	0	2	2349.21
Filamin-A	FLNA_HUMAN	FLNA	280.729	1	127	208	2056	0.661	RAEFTVETR	0.95	44.7	25	27.7	7	3	0	2	1108.57
Filamin-A	FLNA_HUMAN	FLNA	280.729	1	127	208	2056	0.661	RAPSVANVGSHCDLSLK	0.95	39.9	25	36.4	0	1	0	2	1810.92
Filamin-A	FLNA_HUMAN	FLNA	280.729	1	127	208	2056	0.661	RIANLQTDLSDGLR	0.95	45.8	25	40.9	2	2	0	2	1571.85
Filamin-A	FLNA_HUMAN	FLNA	280.729	1	127	208	2056	0.661	RLTVSSLQESGLK	0.95	89.1	25	77.2	10	12	0	2	1417.8
Filamin-A	FLNA_HUMAN	FLNA	280.729	1	127	208	2056	0.661	SADFVVEAIGDDVGTLGFSVEGPSQAK	0.95	55.4	25	55.4	0	81	0	2	2695.31
Filamin-A	FLNA_HUMAN	FLNA	280.729	1	127	208	2056	0.661	SAGQGEVLVYVEDPAGHQEEAK	0.95	66.9	25	66.9	7	28	0	2	2313.1
Filamin-A	FLNA_HUMAN	FLNA	280.729	1	127	208	2056	0.661	SPFEVK	0.95	35.7	25	16.2	10	0	0	2	706.377
Filamin-A	FLNA_HUMAN	FLNA	280.729	1	127	208	2056	0.661	SPFEVYVDK	0.95	59.6	25	54.8	23	0	0	2	1083.54
Filamin-A	FLNA_HUMAN	FLNA	280.729	1	127	208	2056	0.661	SPFEVYVDKSQGDASK	0.95	99.1	25	97.6	4	4	0	2	1756.84
Filamin-A	FLNA_HUMAN	FLNA	280.729	1	127	208	2056	0.661	SPFSVAVSPSLDLSK	0.95	73.1	25	65.1	18	6	0	2	1533.82
Filamin-A	FLNA_HUMAN	FLNA	280.729	1	127	208	2056	0.661	SPYTVTVGQACNPSACR	0.95	95.3	25	95.3	6	2	0	2	1867.84
Filamin-A	FLNA_HUMAN	FLNA	280.729	1	127	208	2056	0.661	SSFTVDCSK	0.95	44.1	25	39.8	8	0	0	2	1030.45
Filamin-A	FLNA_HUMAN	FLNA	280.729	1	127	208	2056	0.661	TFSVWYVPEVTGTHK	0.95	64	25	64	17	24	0	2	1750.88
Filamin-A	FLNA_HUMAN	FLNA	280.729	1	127	208	2056	0.661	TGVAVNKPAEFTVDAK	0.95	77.9	25	64.3	18	20	0	2	1646.87
Filamin-A	FLNA_HUMAN	FLNA	280.729	1	127	208	2056	0.661	TGVELGKPTHFTVNAK	0.95	78.6	25	77.4	8	14	5	2	1698.92
Filamin-A	FLNA_HUMAN	FLNA	280.729	1	127	208	2056	0.661	THEAEIVEGENHTYCIR	0.95	46.1	25	46.1	0	7	1	2	2057.93
Filamin-A	FLNA_HUMAN	FLNA	280.729	1	127	208	2056	0.661	THIQDNHDGTYTVAYVPDVTGR	0.95	38.8	25	38.3	0	4	0	2	2459.16
Filamin-A	FLNA_HUMAN	FLNA	280.729	1	127	208	2056	0.661	TPCEEILVK	0.95	64	25	41.1	19	0	0	2	1088.57
Filamin-A	FLNA_HUMAN	FLNA	280.729	1	127	208	2056	0.661	TTYFEIFTAGAGTGEVEVVIQDPMGQK	0.95	35.8	25	35.8	0	4	0	2	2904.4
Filamin-A	FLNA_HUMAN	FLNA	280.729	1	127	208	2056	0.661	VANPSGNLTETYVQDR	0.95	122	25	120	18	6	0	2	1763.86
Filamin-A	FLNA_HUMAN	FLNA	280.729	1	127	208	2056	0.661	VAQPTITDNK	0.95	63.1	25	63.1	10	0	0	2	1086.58
Filamin-A	FLNA_HUMAN	FLNA	280.729	1	127	208	2056	0.661	VAQPTITDNKDGTVTVR	0.95	75.8	25	75.8	12	20	0	2	1814.96
Filamin-A	FLNA_HUMAN	FLNA	280.729	1	127	208	2056	0.661	VDVGKDQEFTVK	0.95	72.6	25	61.3	13	6	0	2	1364.71
Filamin-A	FLNA_HUMAN	FLNA	280.729	1	127	208	2056	0.661	VEPGLGADNSVVR	0.95	79.6	25	69.6	10	0	0	2	1312.69
Filamin-A	FLNA_HUMAN	FLNA	280.729	1	127	208	2056	0.661	VGEPGHGGDPGLVSAYGAGLEGGVTGNPAEFVVNTSNAGAGALSVTIDGPSK	0.95	59.3	25	59.3	0	0	9	2	4807.35
Filamin-A	FLNA_HUMAN	FLNA	280.729	1	127	208	2056	0.661	VGSAADIPINISETDLSLLTATVVPPSGR	0.95	41.8	25	41.8	0	21	2	2	2893.55
Filamin-A	FLNA_HUMAN	FLNA	280.729	1	127	208	2056	0.661	VGSAADIPINISETDLSLLTATVVPPSGREEPCLLK	0.95	69.4	25	69.4	0	5	2	2	3762.98
Filamin-A	FLNA_HUMAN	FLNA	280.729	1	127	208	2056	0.661	VHGPGIQSGTTNKPNK	0.95	73	25	73	10	17	0	2	1634.86
Filamin-A	FLNA_HUMAN	FLNA	280.729	1	127	208	2056	0.661	VHGPGIQSGTTNKPNKFTVETR	0.95	17.1	25	17.1	0	0	1	2	2368.24
Filamin-A	FLNA_HUMAN	FLNA	280.729	1	127	208	2056	0.661	VHSPSGALEECYVTEIDQDKYAVR	0.95	45.4	25	45.4	0	2	8	2	2766.3
Filamin-A	FLNA_HUMAN	FLNA	280.729	1	127	208	2056	0.661	VKAEGPGLSR	0.95	42.5	25	20.6	11	0	0	2	1013.57
Filamin-A	FLNA_HUMAN	FLNA	280.729	1	127	208	2056	0.661	VKETADFK	0.95	37.5	25	28.1	9	0	0	2	937.499
Filamin-A	FLNA_HUMAN	FLNA	280.729	1	127	208	2056	0.661	VNQPASFAVSLNGAK	0.95	72.1	25	71.7	5	0	0	2	1502.8
Filamin-A	FLNA_HUMAN	FLNA	280.729	1	127	208	2056	0.661	VNVGAGSHPNK	0.95	64.1	25	64.1	20	28	0	2	1079.56
Filamin-A	FLNA_HUMAN	FLNA	280.729	1	127	208	2056	0.661	VNVGAGSHPNKVK	0.95	25.3	25	17.5	0	3	0	2	1306.72
Filamin-A	FLNA_HUMAN	FLNA	280.729	1	127	208	2056	0.661	VPVHDVTDASK	0.95	59.8	25	56.5	12	11	0	2	1167.6
Filamin-A	FLNA_HUMAN	FLNA	280.729	1	127	208	2056	0.661	VQVQDNEGCPVEALVK	0.95	88.3	25	84.8	11	0	0	2	1784.88
Filamin-A	FLNA_HUMAN	FLNA	280.729	1	127	208	2056	0.661	VRVHGPGIQSGTTNKPNK	0.95	31.8	25	31.8	0	0	1	2	1890.03
Filamin-A	FLNA_HUMAN	FLNA	280.729	1	127	208	2056	0.661	VSGQGLHEGHTFEPAEFIIDTR	0.95	72.3	25	72.3	0	13	10	2	2440.19
Filamin-A	FLNA_HUMAN	FLNA	280.729	1	127	208	2056	0.661	VTAQGPGLEPSGNIANK	0.95	98.4	25	98.4	32	3	0	2	1652.86
Filamin-A	FLNA_HUMAN	FLNA	280.729	1	127	208	2056	0.661	VTVLFAGQHIAK	0.95	84.9	25	79.3	22	21	0	2	1283.75
Filamin-A	FLNA_HUMAN	FLNA	280.729	1	127	208	2056	0.661	VTYCPTEPGNYIINIK	0.95	50.5	25	50.5	2	0	0	2	1881.94
Filamin-A	FLNA_HUMAN	FLNA	280.729	1	127	208	2056	0.661	VTYTPMAPGSYLISIK	0.95	58.7	25	49.3	29	2	0	2	1756.92
Filamin-A	FLNA_HUMAN	FLNA	280.729	1	127	208	2056	0.661	VYGPGVAK	0.95	27.9	25	21	2	0	0	2	790.446
Filamin-A	FLNA_HUMAN	FLNA	280.729	1	127	208	2056	0.661	WCNEHLK	0.946	24.2	25	16.8	1	0	0	2	986.451
Filamin-A	FLNA_HUMAN	FLNA	280.729	1	127	208	2056	0.661	WGDEHIPGSPYR	0.95	58.3	25	58.3	2	14	0	2	1413.65
Filamin-A	FLNA_HUMAN	FLNA	280.729	1	127	208	2056	0.661	YAPSEAGLHEMDIR	0.95	79.3	25	79.2	22	3	0	2	1588.74
Filamin-A	FLNA_HUMAN	FLNA	280.729	1	127	208	2056	0.661	YGGDEIPFSPYR	0.95	69.2	25	33.2	13	0	0	2	1400.65
Filamin-A	FLNA_HUMAN	FLNA	280.729	1	127	208	2056	0.661	YGGPYHIGGSPFK	0.95	83.1	25	73.4	18	10	0	2	1379.67
Filamin-A	FLNA_HUMAN	FLNA	280.729	1	127	208	2056	0.661	YGGQPVPNFPSK	0.95	52.8	25	45.5	14	0	0	2	1290.65
Filamin-A	FLNA_HUMAN	FLNA	280.729	1	127	208	2056	0.661	YKGQHVPGSPFQFTVGPLGEGGAHK	0.95	49.5	25	47.9	0	2	8	2	2595.31
Filamin-A	FLNA_HUMAN	FLNA	280.729	1	127	208	2056	0.661	YNEQHVPGSPFTAR	0.95	70	25	65.1	15	18	0	2	1602.77
Filamin-A	FLNA_HUMAN	FLNA	280.729	1	127	208	2056	0.661	YTILIK	0.95	25.4	25	15.1	2	0	0	2	750.476
Filamin-A	FLNA_HUMAN	FLNA	280.729	1	127	208	2056	0.661	YTPVQQGPVGVNVTYGGDPIPK	0.95	94.1	25	94.1	10	11	0	2	2286.18
Filamin-A	FLNA_HUMAN	FLNA	280.729	1	127	208	2056	0.661	YVICVR	0.95	27.2	25	16.2	1	0	0	2	809.434
Filamin-A	FLNA_HUMAN	FLNA	280.729	1	127	208	2056	0.661	YWPQEAGEYAVHVLCNSEDIR	0.95	88.2	25	88.2	2	0	0	2	2536.16
Filamin-B	FLNB_HUMAN	FLNB	278.159	1	136	223	1822	0.689	AAGSGELGVTMK	0.95	80.8	25	80.8	26	0	0	2	1136.56
Filamin-B	FLNB_HUMAN	FLNB	278.159	1	136	223	1822	0.689	ADIEMPFDPSK	0.95	71.9	25	71.9	18	0	0	2	1265.57
Filamin-B	FLNB_HUMAN	FLNB	278.159	1	136	223	1822	0.689	AEITFDDHK	0.95	36.8	25	33	2	3	0	2	1075.51
Filamin-B	FLNB_HUMAN	FLNB	278.159	1	136	223	1822	0.689	AEVSIQNNK	0.95	29.2	25	12	1	0	0	2	1002.52
Filamin-B	FLNB_HUMAN	FLNB	278.159	1	136	223	1822	0.689	AGLAPLEVR	0.95	46.8	25	31.5	12	0	0	2	925.547
Filamin-B	FLNB_HUMAN	FLNB	278.159	1	136	223	1822	0.689	AGPGTLSVTIEGPSK	0.95	70.8	25	66.1	17	0	0	2	1413.76
Filamin-B	FLNB_HUMAN	FLNB	278.159	1	136	223	1822	0.689	AHGPGLEGGLVGKPAEFTIDTK	0.95	37.1	25	36	0	6	10	2	2194.15
Filamin-B	FLNB_HUMAN	FLNB	278.159	1	136	223	1822	0.689	AIVHDNKDGTYAVTYIPDK	0.95	60.7	25	59	0	5	3	2	2120.07
Filamin-B	FLNB_HUMAN	FLNB	278.159	1	136	223	1822	0.689	ALGALVDSCAPGLCPDWESWDPQKPVDNAR	0.95	60.2	25	60.2	0	3	0	2	3324.54
Filamin-B	FLNB_HUMAN	FLNB	278.159	1	136	223	1822	0.689	APLNVQFNSPLPGDAVK	0.95	70.3	25	70.3	12	1	0	2	1766.94
Filamin-B	FLNB_HUMAN	FLNB	278.159	1	136	223	1822	0.689	APLNVQFNSPLPGDAVKDLDIIDNYDYSHTVK	0.95	35	25	35	0	0	4	2	3558.78
Filamin-B	FLNB_HUMAN	FLNB	278.159	1	136	223	1822	0.689	APSGRDEPCLLK	0.95	23	25	16.5	0	1	0	2	1342.68
Filamin-B	FLNB_HUMAN	FLNB	278.159	1	136	223	1822	0.689	APSVATVGSICDLNLK	0.95	101	25	101	10	2	0	2	1644.86
Filamin-B	FLNB_HUMAN	FLNB	278.159	1	136	223	1822	0.689	APSVATVGSICDLNLKIPEINSSDMSAHVTSPSGR	0.95	22.9	25	22.9	0	0	2	2	3626.78
Filamin-B	FLNB_HUMAN	FLNB	278.159	1	136	223	1822	0.689	AWGPGLHGGIVGR	0.95	60.5	25	53	10	0	0	2	1276.69
Filamin-B	FLNB_HUMAN	FLNB	278.159	1	136	223	1822	0.689	AYGPGLEK	0.95	29.5	25	21.9	4	0	0	2	834.436
Filamin-B	FLNB_HUMAN	FLNB	278.159	1	136	223	1822	0.689	CLATGPGIASTVK	0.95	53.7	25	50.3	7	0	0	2	1274.68
Filamin-B	FLNB_HUMAN	FLNB	278.159	1	136	223	1822	0.689	CVYKPMQPGPHVVK	0.95	23.8	25	23.6	0	1	0	2	1655.84
Filamin-B	FLNB_HUMAN	FLNB	278.159	1	136	223	1822	0.689	DAGEGLLAVQITDQEGKPK	0.95	93.4	25	93.4	9	10	0	2	1969.02
Filamin-B	FLNB_HUMAN	FLNB	278.159	1	136	223	1822	0.689	DAGYGGISLAVEGPSK	0.95	111	25	97.1	8	0	0	2	1520.76
Filamin-B	FLNB_HUMAN	FLNB	278.159	1	136	223	1822	0.689	DFLDGVYAFEYYPSTPGR	0.95	83.6	25	83.6	2	0	0	2	2096.96
Filamin-B	FLNB_HUMAN	FLNB	278.159	1	136	223	1822	0.689	DGSCSAEYIPFAPGDYDVNITYGGAHIPGSPFR	0.95	24.5	25	24.5	0	2	0	2	3530.6
Filamin-B	FLNB_HUMAN	FLNB	278.159	1	136	223	1822	0.689	DGTYAVTYIPDK	0.95	54.7	25	53.3	2	0	0	2	1342.65
Filamin-B	FLNB_HUMAN	FLNB	278.159	1	136	223	1822	0.689	DGTYAVTYVPLTAGMYTLTMK	0.95	91.6	25	91.6	7	10	0	2	2328.11
Filamin-B	FLNB_HUMAN	FLNB	278.159	1	136	223	1822	0.689	DLAEDAPWK	0.95	39.6	25	39.6	2	0	0	2	1044.5
Filamin-B	FLNB_HUMAN	FLNB	278.159	1	136	223	1822	0.689	DLAEDAPWKK	0.95	33.4	25	24.2	6	2	0	2	1172.59
Filamin-B	FLNB_HUMAN	FLNB	278.159	1	136	223	1822	0.689	DLDIIDNYDYSHTVK	0.95	79.8	25	79.8	10	4	0	2	1810.85
Filamin-B	FLNB_HUMAN	FLNB	278.159	1	136	223	1822	0.689	DNKDGSCSAEYIPFAPGDYDVNITYGGAHIPGSPFR	0.95	51.1	25	51.1	0	2	1	2	3887.76
Filamin-B	FLNB_HUMAN	FLNB	278.159	1	136	223	1822	0.689	EAFTNKPNVFTVVTR	0.95	56.2	25	53.5	7	11	0	2	1722.92
Filamin-B	FLNB_HUMAN	FLNB	278.159	1	136	223	1822	0.689	EAGAGGLSIAVEGPSK	0.95	120	25	120	14	0	0	2	1442.75
Filamin-B	FLNB_HUMAN	FLNB	278.159	1	136	223	1822	0.689	EAGAGGLSIAVEGPSKAEITFDDHK	0.95	61.2	25	61.2	0	2	0	2	2499.24
Filamin-B	FLNB_HUMAN	FLNB	278.159	1	136	223	1822	0.689	EAMQQADDWLGVPQVITPEEIIHPDVDEHSVMTYLSQFPK	0.95	52.9	25	52.9	0	0	2	2	4625.19
Filamin-B	FLNB_HUMAN	FLNB	278.159	1	136	223	1822	0.689	EATTDFTVDSRPLTQVGGDHIK	0.95	56.7	25	56.7	0	10	0	2	2387.18
Filamin-B	FLNB_HUMAN	FLNB	278.159	1	136	223	1822	0.689	EEGLYAVDVTYDGHPVPGSPYTVEASLPPDPSK	0.95	33.6	25	33.6	0	2	0	2	3486.66
Filamin-B	FLNB_HUMAN	FLNB	278.159	1	136	223	1822	0.689	ERGDYVLAVK	0.95	61.5	25	45.1	5	4	0	2	1149.63
Filamin-B	FLNB_HUMAN	FLNB	278.159	1	136	223	1822	0.689	ETTDFKVDTK	0.95	44.4	25	35.8	2	0	0	2	1183.58
Filamin-B	FLNB_HUMAN	FLNB	278.159	1	136	223	1822	0.689	EVGEHLVSIKK	0.95	50.3	25	43	2	1	0	2	1238.71
Filamin-B	FLNB_HUMAN	FLNB	278.159	1	136	223	1822	0.689	FADEHVPGSPFTVK	0.95	40.6	25	33.6	9	15	0	2	1530.76
Filamin-B	FLNB_HUMAN	FLNB	278.159	1	136	223	1822	0.689	FNDEHIPESPYLVPVIAPSDDAR	0.95	25.8	25	24.8	0	8	0	2	2581.26
Filamin-B	FLNB_HUMAN	FLNB	278.159	1	136	223	1822	0.689	FNDEHIPESPYLVPVIAPSDDARR	0.95	40.9	25	37.9	0	5	6	2	2737.36
Filamin-B	FLNB_HUMAN	FLNB	278.159	1	136	223	1822	0.689	FNGSHVVGSPFK	0.95	59.7	25	46	2	0	0	2	1275.65
Filamin-B	FLNB_HUMAN	FLNB	278.159	1	136	223	1822	0.689	FVPQEMGVHTVSVK	0.95	75.5	25	61.8	10	0	0	2	1557.81
Filamin-B	FLNB_HUMAN	FLNB	278.159	1	136	223	1822	0.689	GAGIGGLGITVEGPSESK	0.95	77.5	25	77.5	12	0	0	2	1628.85
Filamin-B	FLNB_HUMAN	FLNB	278.159	1	136	223	1822	0.689	GAGTGGLGLTVEGPCEAK	0.95	70.4	25	70.4	6	0	0	2	1673.82
Filamin-B	FLNB_HUMAN	FLNB	278.159	1	136	223	1822	0.689	GDYVLAVK	0.95	36.2	25	26.3	2	0	0	2	864.483
Filamin-B	FLNB_HUMAN	FLNB	278.159	1	136	223	1822	0.689	GEAGVPAEFSIWTR	0.95	55.5	25	44.8	7	0	0	2	1519.75
Filamin-B	FLNB_HUMAN	FLNB	278.159	1	136	223	1822	0.689	GIEPTGNMVK	0.95	31	25	25.9	2	0	0	2	1045.53
Filamin-B	FLNB_HUMAN	FLNB	278.159	1	136	223	1822	0.689	GLEELVK	0.95	36.9	25	15.3	11	0	0	2	787.456
Filamin-B	FLNB_HUMAN	FLNB	278.159	1	136	223	1822	0.689	GLHVVEVTYDDVPIPNSPFK	0.95	93.5	25	93.5	6	11	0	2	2226.14
Filamin-B	FLNB_HUMAN	FLNB	278.159	1	136	223	1822	0.689	GPGLEAVGNIANKPTYFDIYTAGAGVGDIGVEVEDPQGK	0.95	19.6	25	19.6	0	0	2	2	3918.94
Filamin-B	FLNB_HUMAN	FLNB	278.159	1	136	223	1822	0.689	GQHVTGSPFQFTVGPLGEGGAHK	0.95	71.3	25	71	0	11	17	2	2308.15
Filamin-B	FLNB_HUMAN	FLNB	278.159	1	136	223	1822	0.689	HTIAVVWGGVNIPHSPYR	0.95	73.7	25	73.7	0	12	9	2	2003.06
Filamin-B	FLNB_HUMAN	FLNB	278.159	1	136	223	1822	0.689	HVGNQQYNVTYVVK	0.95	66.4	25	61.5	12	8	0	2	1648.84
Filamin-B	FLNB_HUMAN	FLNB	278.159	1	136	223	1822	0.689	IAGPGLGSGVR	0.95	68.3	25	57.8	12	0	0	2	983.563
Filamin-B	FLNB_HUMAN	FLNB	278.159	1	136	223	1822	0.689	IFAQDGEGQR	0.95	51.3	25	39.7	19	0	0	2	1120.54
Filamin-B	FLNB_HUMAN	FLNB	278.159	1	136	223	1822	0.689	IFFAGDTIPK	0.95	56.5	25	50.1	20	0	0	2	1108.6
Filamin-B	FLNB_HUMAN	FLNB	278.159	1	136	223	1822	0.689	IGNLQTDLSDGLR	0.95	70.4	25	67.2	28	0	0	2	1401.73
Filamin-B	FLNB_HUMAN	FLNB	278.159	1	136	223	1822	0.689	IKVFGPGIEGK	0.95	56.3	25	51.9	5	6	0	2	1144.67
Filamin-B	FLNB_HUMAN	FLNB	278.159	1	136	223	1822	0.689	IPEINSSDMSAHVTSPSGR	0.95	77.4	25	77.3	2	19	0	2	2000.93
Filamin-B	FLNB_HUMAN	FLNB	278.159	1	136	223	1822	0.689	IPYLPITNFNQNWQDGK	0.95	84.7	25	82.6	18	6	0	2	2048.02
Filamin-B	FLNB_HUMAN	FLNB	278.159	1	136	223	1822	0.689	IQQNTFTR	0.95	41.7	25	31.6	38	0	0	2	1007.53
Filamin-B	FLNB_HUMAN	FLNB	278.159	1	136	223	1822	0.689	KGEITGEVHMPSGK	0.95	48.9	25	48.9	6	19	2	2	1469.74
Filamin-B	FLNB_HUMAN	FLNB	278.159	1	136	223	1822	0.689	KIQQNTFTR	0.95	48.6	25	35.6	5	0	0	2	1135.62
Filamin-B	FLNB_HUMAN	FLNB	278.159	1	136	223	1822	0.689	KVVPCLVTPVTGR	0.95	50.1	25	40.5	5	2	0	2	1425.82
Filamin-B	FLNB_HUMAN	FLNB	278.159	1	136	223	1822	0.689	LDVTILSPSR	0.95	76.8	25	73	12	0	0	2	1100.63
Filamin-B	FLNB_HUMAN	FLNB	278.159	1	136	223	1822	0.689	LDVTILSPSRK	0.95	58.9	25	55.1	5	4	0	2	1228.73
Filamin-B	FLNB_HUMAN	FLNB	278.159	1	136	223	1822	0.689	LGSAADFLLDISETDLSSLTASIK	0.95	134	25	134	29	52	0	2	2467.28
Filamin-B	FLNB_HUMAN	FLNB	278.159	1	136	223	1822	0.689	LIALLEVLSQK	0.95	88.9	25	87.2	58	6	0	2	1226.77
Filamin-B	FLNB_HUMAN	FLNB	278.159	1	136	223	1822	0.689	LIALLEVLSQKR	0.95	68.3	25	68.3	3	13	0	2	1382.87
Filamin-B	FLNB_HUMAN	FLNB	278.159	1	136	223	1822	0.689	LKPGAPLKPK	0.95	33.5	25	33.5	1	16	0	2	1048.69
Filamin-B	FLNB_HUMAN	FLNB	278.159	1	136	223	1822	0.689	LLGWIQNK	0.95	48.4	25	39.2	33	0	0	2	971.567
Filamin-B	FLNB_HUMAN	FLNB	278.159	1	136	223	1822	0.689	LPNNHIGISFIPR	0.95	69.4	25	69.4	3	12	0	2	1477.83
Filamin-B	FLNB_HUMAN	FLNB	278.159	1	136	223	1822	0.689	LTVMSLQESGLK	0.95	67.5	25	57.5	11	0	0	2	1305.71
Filamin-B	FLNB_HUMAN	FLNB	278.159	1	136	223	1822	0.689	LVSIDSK	0.95	37.5	25	27	9	0	0	2	761.44
Filamin-B	FLNB_HUMAN	FLNB	278.159	1	136	223	1822	0.689	LVSPGSANETSSILVESVTR	0.95	122	25	122	12	16	0	2	2046.07
Filamin-B	FLNB_HUMAN	FLNB	278.159	1	136	223	1822	0.689	MDGTYACSYTPVK	0.95	80.5	25	75	6	0	0	2	1492.64
Filamin-B	FLNB_HUMAN	FLNB	278.159	1	136	223	1822	0.689	NGNHVANSPVSIMVVQSEIGDAR	0.95	65.8	25	65.8	0	1	0	2	2394.18
Filamin-B	FLNB_HUMAN	FLNB	278.159	1	136	223	1822	0.689	NTVELLVEDK	0.95	74.1	25	58.4	14	0	0	2	1159.62
Filamin-B	FLNB_HUMAN	FLNB	278.159	1	136	223	1822	0.689	NTVELLVEDKGNQVYR	0.95	65.8	25	65.8	6	14	0	2	1876.98
Filamin-B	FLNB_HUMAN	FLNB	278.159	1	136	223	1822	0.689	PVTEKDLAEDAPWK	0.95	53.2	25	53.2	0	2	0	1	1598.81
Filamin-B	FLNB_HUMAN	FLNB	278.159	1	136	223	1822	0.689	QKDFLDGVYAFEYYPSTPGR	0.95	81.6	25	81.6	2	17	0	2	2353.11
Filamin-B	FLNB_HUMAN	FLNB	278.159	1	136	223	1822	0.689	QMQLENVSVALEFLDR	0.95	88.2	25	88.2	15	11	0	2	1907.95
Filamin-B	FLNB_HUMAN	FLNB	278.159	1	136	223	1822	0.689	QMQLENVSVALEFLDRESIK	0.95	62.2	25	62.2	3	17	0	2	2349.21
Filamin-B	FLNB_HUMAN	FLNB	278.159	1	136	223	1822	0.689	RLPNNHIGISFIPR	0.95	38.3	25	35.5	1	11	5	2	1633.93
Filamin-B	FLNB_HUMAN	FLNB	278.159	1	136	223	1822	0.689	RLTVMSLQESGLK	0.95	45.9	25	38.6	2	4	0	2	1461.81
Filamin-B	FLNB_HUMAN	FLNB	278.159	1	136	223	1822	0.689	SADFVVESIGSEVGSLGFAIEGPSQAK	0.95	77.3	25	77.3	0	58	0	2	2681.33
Filamin-B	FLNB_HUMAN	FLNB	278.159	1	136	223	1822	0.689	SGCIVNNLAEFTVDPK	0.95	89.5	25	73.8	10	0	0	2	1763.86
Filamin-B	FLNB_HUMAN	FLNB	278.159	1	136	223	1822	0.689	SPFEVQVGPEAGMQK	0.95	85.9	25	85.5	22	0	0	2	1619.77
Filamin-B	FLNB_HUMAN	FLNB	278.159	1	136	223	1822	0.689	SPFEVSVDK	0.95	58	25	23.3	18	0	0	2	1007.5
Filamin-B	FLNB_HUMAN	FLNB	278.159	1	136	223	1822	0.689	SPFEVSVDKAQGDASK	0.95	42	25	34.5	0	3	0	2	1664.81
Filamin-B	FLNB_HUMAN	FLNB	278.159	1	136	223	1822	0.689	SPFTVGVAAPLDLSK	0.95	94	25	92	15	0	0	2	1501.83
Filamin-B	FLNB_HUMAN	FLNB	278.159	1	136	223	1822	0.689	SPFVVQVGEACNPNACR	0.95	108	25	108	2	2	0	2	1904.87
Filamin-B	FLNB_HUMAN	FLNB	278.159	1	136	223	1822	0.689	SSFLVDCSK	0.95	36	25	19.1	4	0	0	2	1042.49
Filamin-B	FLNB_HUMAN	FLNB	278.159	1	136	223	1822	0.689	SSTETCYSAIPK	0.95	40.1	25	39.2	2	0	0	2	1343.61
Filamin-B	FLNB_HUMAN	FLNB	278.159	1	136	223	1822	0.689	TATFTIVTEDAGEGGLDLAIEGPSK	0.95	128	25	122	5	42	0	2	2492.24
Filamin-B	FLNB_HUMAN	FLNB	278.159	1	136	223	1822	0.689	TATPEIVDNK	0.95	26.5	25	19.3	1	0	0	2	1087.56
Filamin-B	FLNB_HUMAN	FLNB	278.159	1	136	223	1822	0.689	TATPEIVDNKDGTVTVR	0.95	76.3	25	71.1	2	4	0	2	1815.94
Filamin-B	FLNB_HUMAN	FLNB	278.159	1	136	223	1822	0.689	TFEMSDFIVDTR	0.95	89.8	25	89.8	17	0	0	2	1460.67
Filamin-B	FLNB_HUMAN	FLNB	278.159	1	136	223	1822	0.689	TGEEVGFVVDAK	0.95	89.8	25	79.3	13	0	0	2	1250.63
Filamin-B	FLNB_HUMAN	FLNB	278.159	1	136	223	1822	0.689	TYSVEYLPK	0.95	47.8	25	38.5	14	0	0	2	1099.57
Filamin-B	FLNB_HUMAN	FLNB	278.159	1	136	223	1822	0.689	VAVTEGCQPSR	0.95	70.3	25	57.2	13	0	0	2	1203.58
Filamin-B	FLNB_HUMAN	FLNB	278.159	1	136	223	1822	0.689	VDIQTEDLEDGTCK	0.95	81.6	25	81.6	1	0	0	2	1622.72
Filamin-B	FLNB_HUMAN	FLNB	278.159	1	136	223	1822	0.689	VEVGKDQEFTVDTR	0.95	83.5	25	75.7	6	7	0	2	1622.8
Filamin-B	FLNB_HUMAN	FLNB	278.159	1	136	223	1822	0.689	VFGPGIEGKDVFR	0.95	17.3	25	13.8	0	1	0	2	1420.76
Filamin-B	FLNB_HUMAN	FLNB	278.159	1	136	223	1822	0.689	VFGPGVER	0.95	44.2	25	37.6	11	0	0	2	860.462
Filamin-B	FLNB_HUMAN	FLNB	278.159	1	136	223	1822	0.689	VGEPGQAGNPALVSAYGTGLEGGTTGIQSEFFINTTR	0.95	59.7	25	58.6	0	2	1	2	3696.81
Filamin-B	FLNB_HUMAN	FLNB	278.159	1	136	223	1822	0.689	VHSPSGAVEECHVSELEPDKYAVR	0.95	48.5	25	48.5	0	0	1	2	2695.28
Filamin-B	FLNB_HUMAN	FLNB	278.159	1	136	223	1822	0.689	VKAEGPGLSK	0.95	33.6	25	21.6	9	0	0	2	985.568
Filamin-B	FLNB_HUMAN	FLNB	278.159	1	136	223	1822	0.689	VKVDPSHDASK	0.95	66.9	25	58	11	11	0	2	1182.61
Filamin-B	FLNB_HUMAN	FLNB	278.159	1	136	223	1822	0.689	VKVEPAVDTSR	0.95	36.5	25	29.5	8	6	0	2	1200.66
Filamin-B	FLNB_HUMAN	FLNB	278.159	1	136	223	1822	0.689	VLFASQEIPASPFR	0.95	73.4	25	70.7	18	0	0	2	1561.84
Filamin-B	FLNB_HUMAN	FLNB	278.159	1	136	223	1822	0.689	VLQSFTVDSSK	0.95	74.8	25	65.2	12	0	0	2	1210.63
Filamin-B	FLNB_HUMAN	FLNB	278.159	1	136	223	1822	0.689	VLSEDEEDVDFDIIHNANDTFTVK	0.95	74.9	25	74.9	0	19	0	2	2765.28
Filamin-B	FLNB_HUMAN	FLNB	278.159	1	136	223	1822	0.689	VMYTPMAPGNYLISVK	0.95	71	25	68.3	11	0	0	2	1815.9
Filamin-B	FLNB_HUMAN	FLNB	278.159	1	136	223	1822	0.689	VNIGQGSHPQK	0.95	46.8	25	43.9	15	17	0	2	1164.61
Filamin-B	FLNB_HUMAN	FLNB	278.159	1	136	223	1822	0.689	VNQPASFAIR	0.95	82	25	75.3	18	0	0	2	1102.6
Filamin-B	FLNB_HUMAN	FLNB	278.159	1	136	223	1822	0.689	VPVKDVVDPSK	0.95	68.7	25	59	9	8	0	2	1182.67
Filamin-B	FLNB_HUMAN	FLNB	278.159	1	136	223	1822	0.689	VQAQGPGLK	0.95	47.9	25	39.6	12	0	0	2	897.515
Filamin-B	FLNB_HUMAN	FLNB	278.159	1	136	223	1822	0.689	VSYFPTVPGVYIVSTK	0.95	59.7	25	59.7	19	6	0	2	1756.95
Filamin-B	FLNB_HUMAN	FLNB	278.159	1	136	223	1822	0.689	VTASGPGLSSYGVPASLPVDFAIDAR	0.95	89.2	25	89.2	12	10	0	2	2547.31
Filamin-B	FLNB_HUMAN	FLNB	278.159	1	136	223	1822	0.689	VTEAEIVPMGK	0.95	70.6	25	62	15	0	0	2	1189.61
Filamin-B	FLNB_HUMAN	FLNB	278.159	1	136	223	1822	0.689	VTVLFAGQHISK	0.95	67.6	25	63	14	15	0	2	1299.74
Filamin-B	FLNB_HUMAN	FLNB	278.159	1	136	223	1822	0.689	VVASGPGLEHGK	0.95	89.4	25	83.1	12	9	0	2	1150.62
Filamin-B	FLNB_HUMAN	FLNB	278.159	1	136	223	1822	0.689	VVPCLVTPVTGR	0.95	30.8	25	30.8	1	0	0	2	1297.73
Filamin-B	FLNB_HUMAN	FLNB	278.159	1	136	223	1822	0.689	WCNEHLK	0.946	24.2	25	16.8	1	0	0	2	986.451
Filamin-B	FLNB_HUMAN	FLNB	278.159	1	136	223	1822	0.689	WGEEHIPGSPFHVTVP	0.95	31.8	25	27.6	1	0	0	2	1788.87
Filamin-B	FLNB_HUMAN	FLNB	278.159	1	136	223	1822	0.689	YADEEIPR	0.95	52.7	25	52.7	15	0	0	2	992.468
Filamin-B	FLNB_HUMAN	FLNB	278.159	1	136	223	1822	0.689	YAPTEVGLHEMHIK	0.95	79.1	25	76.8	7	0	5	2	1624.82
Filamin-B	FLNB_HUMAN	FLNB	278.159	1	136	223	1822	0.689	YGGELVPHFPAR	0.95	46.8	25	40.4	7	12	0	2	1342.69
Filamin-B	FLNB_HUMAN	FLNB	278.159	1	136	223	1822	0.689	YGGPNHIVGSPFK	0.95	84.4	25	80.9	13	11	0	2	1372.7
Filamin-B	FLNB_HUMAN	FLNB	278.159	1	136	223	1822	0.689	YMGSHIPESPLQFYVNYPNSGSVSAYGPGLVYGVANK	0.95	58.1	25	53.4	0	0	5	2	3978.9
Filamin-B	FLNB_HUMAN	FLNB	278.159	1	136	223	1822	0.689	YMIGVTYGGDDIPLSPYR	0.95	95.9	25	95.4	15	3	0	2	2032.97
Filamin-B	FLNB_HUMAN	FLNB	278.159	1	136	223	1822	0.689	YNDKHIPGSPFTAK	0.95	39.3	25	32	2	5	2	2	1574.8
Filamin-B	FLNB_HUMAN	FLNB	278.159	1	136	223	1822	0.689	YRGQHVTGSPFQFTVGPLGEGGAHK	0.95	36.8	25	36.8	0	0	2	2	2627.31
Filamin-B	FLNB_HUMAN	FLNB	278.159	1	136	223	1822	0.689	YSIAITWGGHHIPK	0.95	27.6	25	26.6	2	3	2	2	1579.84
Filamin-B	FLNB_HUMAN	FLNB	278.159	1	136	223	1822	0.689	YTPTQQGNMQVLVTYGGDPIPK	0.95	90.1	25	90.1	6	7	0	2	2423.19
Myosin-10	MYH10_HUMAN	MYH10	229.005	1	58	73	167	0.503	ADEWLMK	0.95	51.2	25	40.7	7	0	0	2	892.423
Myosin-10	MYH10_HUMAN	MYH10	229.005	1	58	73	167	0.503	ADFCIIHYAGK	0.95	56.8	25	56.6	9	10	0	2	1294.62
Myosin-10	MYH10_HUMAN	MYH10	229.005	1	58	73	167	0.503	ADMEDLMSSKDDVGK	0.95	34.8	25	30	2	1	0	2	1672.7
Myosin-10	MYH10_HUMAN	MYH10	229.005	1	58	73	167	0.503	AGKLDPHLVLDQLR	0.95	63.7	25	63.7	2	5	2	2	1574.9
Myosin-10	MYH10_HUMAN	MYH10	229.005	1	58	73	167	0.503	AGVLAHLEEER	0.95	79.8	25	75.1	12	11	0	2	1223.64
Myosin-10	MYH10_HUMAN	MYH10	229.005	1	58	73	167	0.503	AGVLAHLEEERDLK	0.95	63.6	25	57.1	6	7	2	2	1579.84
Myosin-10	MYH10_HUMAN	MYH10	229.005	1	58	73	167	0.503	ALAYDKLEK	0.95	22.7	25	18.6	0	1	0	2	1050.58
Myosin-10	MYH10_HUMAN	MYH10	229.005	1	58	73	167	0.503	ALEEETKNHEAQIQDMR	0.95	24.3	25	24.3	0	2	0	2	2057.96
Myosin-10	MYH10_HUMAN	MYH10	229.005	1	58	73	167	0.503	ALEQQVEEMR	0.95	57.8	25	52.8	3	0	0	2	1248.59
Myosin-10	MYH10_HUMAN	MYH10	229.005	1	58	73	167	0.503	AMVNKDDIQK	0.95	23.9	25	12.6	2	2	0	2	1177.59
Myosin-10	MYH10_HUMAN	MYH10	229.005	1	58	73	167	0.503	ASRDEIFAQSK	0.95	50.6	25	42.2	1	0	0	2	1251.63
Myosin-10	MYH10_HUMAN	MYH10	229.005	1	58	73	167	0.503	ATISALEAK	0.95	51.5	25	26.2	2	0	0	2	903.515
Myosin-10	MYH10_HUMAN	MYH10	229.005	1	58	73	167	0.503	AVIYNPATQADWTAK	0.95	57.4	25	57.4	2	0	0	2	1648.83
Myosin-10	MYH10_HUMAN	MYH10	229.005	1	58	73	167	0.503	CIIPNHEK	0.95	30.3	25	19.7	3	0	0	2	1010.51
Myosin-10	MYH10_HUMAN	MYH10	229.005	1	58	73	167	0.503	CNGVLEGIR	0.95	55.2	25	48.4	10	0	0	2	1017.51
Myosin-10	MYH10_HUMAN	MYH10	229.005	1	58	73	167	0.503	DAASLESQLQDTQELLQEETR	0.95	104	25	104	2	4	0	2	2404.15
Myosin-10	MYH10_HUMAN	MYH10	229.005	1	58	73	167	0.503	DKADFCIIHYAGK	0.95	70.6	25	61.4	6	11	4	2	1537.75
Myosin-10	MYH10_HUMAN	MYH10	229.005	1	58	73	167	0.503	DLQTRDEQNEEK	0.95	47.5	25	41.1	2	2	0	2	1504.69
Myosin-10	MYH10_HUMAN	MYH10	229.005	1	58	73	167	0.503	DLSEELEALKTELEDTLDTTAAQQELR	0.95	54.6	25	54.6	0	9	2	2	3061.51
Myosin-10	MYH10_HUMAN	MYH10	229.005	1	58	73	167	0.503	DRAEAEAR	0.946	24.5	25	11.6	1	0	0	2	917.443
Myosin-10	MYH10_HUMAN	MYH10	229.005	1	58	73	167	0.503	EDQSILCTGESGAGK	0.95	73.2	25	68.8	2	0	0	2	1551.7
Myosin-10	MYH10_HUMAN	MYH10	229.005	1	58	73	167	0.503	ELDDATEANEGLSR	0.95	98.8	25	98.3	2	0	0	2	1519.69
Myosin-10	MYH10_HUMAN	MYH10	229.005	1	58	73	167	0.503	ELEAELEDER	0.95	56.6	25	46.1	2	0	0	2	1232.56
Myosin-10	MYH10_HUMAN	MYH10	229.005	1	58	73	167	0.503	ELQAQIAELQEDFESEK	0.95	90.2	25	90.2	4	2	0	2	2006.96
Myosin-10	MYH10_HUMAN	MYH10	229.005	1	58	73	167	0.503	EQADFAVEALAK	0.95	63.9	25	50.7	2	0	0	2	1291.65
Myosin-10	MYH10_HUMAN	MYH10	229.005	1	58	73	167	0.503	FDQLLAEEK	0.95	62.1	25	54.5	12	0	0	2	1092.56
Myosin-10	MYH10_HUMAN	MYH10	229.005	1	58	73	167	0.503	FVAELWK	0.95	25.8	25	9.32	1	0	0	2	892.493
Myosin-10	MYH10_HUMAN	MYH10	229.005	1	58	73	167	0.503	HADQYKEQMEK	0.95	26	25	26	0	2	0	2	1406.64
Myosin-10	MYH10_HUMAN	MYH10	229.005	1	58	73	167	0.503	HAEQERDELADEITNSASGK	0.95	62.7	25	62.7	0	2	2	2	2200.01
Myosin-10	MYH10_HUMAN	MYH10	229.005	1	58	73	167	0.503	HATALEELSEQLEQAK	0.95	104	25	104	2	3	0	2	1796.9
Myosin-10	MYH10_HUMAN	MYH10	229.005	1	58	73	167	0.503	HATALEELSEQLEQAKR	0.95	74.1	25	57.7	0	4	0	2	1953
Myosin-10	MYH10_HUMAN	MYH10	229.005	1	58	73	167	0.503	IAQLEEELEEEQSNMELLNDR	0.95	54.7	25	54.7	0	2	0	2	2548.17
Myosin-10	MYH10_HUMAN	MYH10	229.005	1	58	73	167	0.503	IGQLEEQLEQEAK	0.95	85	25	82.5	2	0	0	2	1514.77
Myosin-10	MYH10_HUMAN	MYH10	229.005	1	58	73	167	0.503	INFDVTGYIVGANIETYLLEK	0.95	57.8	25	56.4	1	0	0	2	2372.24
Myosin-10	MYH10_HUMAN	MYH10	229.005	1	58	73	167	0.503	IVFQEFR	0.95	37.6	25	32.7	4	0	0	2	938.509
Myosin-10	MYH10_HUMAN	MYH10	229.005	1	58	73	167	0.503	IVGLDQVTGMTETAFGSAYK	0.95	115	25	115	2	2	0	2	2104.03
Myosin-10	MYH10_HUMAN	MYH10	229.005	1	58	73	167	0.503	KEEELQGALAR	0.95	74	25	64.1	2	1	0	2	1243.66
Myosin-10	MYH10_HUMAN	MYH10	229.005	1	58	73	167	0.503	KFDQLLAEEK	0.95	70.3	25	54.7	23	9	0	2	1220.65
Myosin-10	MYH10_HUMAN	MYH10	229.005	1	58	73	167	0.503	KLDAQVQELHAK	0.95	33.7	25	33.7	0	2	0	2	1379.76
Myosin-10	MYH10_HUMAN	MYH10	229.005	1	58	73	167	0.503	KLDGETTDLQDQIAELQAQIDELK	0.95	63.7	25	63.7	0	4	0	2	2714.37
Myosin-10	MYH10_HUMAN	MYH10	229.005	1	58	73	167	0.503	KQELEEILHDLESR	0.95	50.2	25	50.2	0	4	2	2	1738.9
Myosin-10	MYH10_HUMAN	MYH10	229.005	1	58	73	167	0.503	KQQQLSALK	0.95	43.4	25	38	1	0	0	2	1043.62
Myosin-10	MYH10_HUMAN	MYH10	229.005	1	58	73	167	0.503	KVDDDLGTIESLEEAK	0.95	24.8	25	24.8	0	1	0	2	1761.88
Myosin-10	MYH10_HUMAN	MYH10	229.005	1	58	73	167	0.503	LCHLLGMNVMEFTR	0.95	38.8	25	27.8	0	2	0	2	1752.82
Myosin-10	MYH10_HUMAN	MYH10	229.005	1	58	73	167	0.503	LDPHLVLDQLR	0.95	46.7	25	36.7	22	22	0	2	1318.75
Myosin-10	MYH10_HUMAN	MYH10	229.005	1	58	73	167	0.503	LEVNMQAMK	0.95	43.8	25	36.7	2	0	0	2	1095.52
Myosin-10	MYH10_HUMAN	MYH10	229.005	1	58	73	167	0.503	LMATLR	0.95	26.3	25	15.9	5	0	0	2	704.412
Myosin-10	MYH10_HUMAN	MYH10	229.005	1	58	73	167	0.503	LQELEGAVK	0.95	28.6	25	15.1	1	0	0	2	986.552
Myosin-10	MYH10_HUMAN	MYH10	229.005	1	58	73	167	0.503	LQNELDNVSTLLEEAEK	0.95	82.6	25	82.6	1	0	0	2	1944.98
Myosin-10	MYH10_HUMAN	MYH10	229.005	1	58	73	167	0.503	LQNELDNVSTLLEEAEKK	0.95	37.6	25	37.5	0	5	0	2	2073.07
Myosin-10	MYH10_HUMAN	MYH10	229.005	1	58	73	167	0.503	LQQELDDLTVDLDHQR	0.95	41.1	25	37.2	0	4	0	2	1937.96
Myosin-10	MYH10_HUMAN	MYH10	229.005	1	58	73	167	0.503	LQQLFNHTMFILEQEEYQR	0.95	95.9	25	95.9	6	72	2	2	2467.21
Myosin-10	MYH10_HUMAN	MYH10	229.005	1	58	73	167	0.503	MEIDLKDLEAQIEAANK	0.95	54.4	25	53.3	0	2	0	2	1946.97
Myosin-10	MYH10_HUMAN	MYH10	229.005	1	58	73	167	0.503	MQAHIQDLEEQLDEEEGAR	0.95	78.8	25	73.8	0	2	0	2	2257
Myosin-10	MYH10_HUMAN	MYH10	229.005	1	58	73	167	0.503	NCAAYLK	0.95	35.5	25	25.7	6	0	0	2	839.408
Myosin-10	MYH10_HUMAN	MYH10	229.005	1	58	73	167	0.503	NILAEQLQAETELFAEAEEMR	0.95	111	25	111	2	2	0	2	2451.17
Myosin-10	MYH10_HUMAN	MYH10	229.005	1	58	73	167	0.503	NLPIYSENIIEMYR	0.95	81.8	25	80.7	2	0	0	2	1770.87
Myosin-10	MYH10_HUMAN	MYH10	229.005	1	58	73	167	0.503	NMDPLNDNVATLLHQSSDR	0.95	43.7	25	34	0	2	0	2	2156
Myosin-10	MYH10_HUMAN	MYH10	229.005	1	58	73	167	0.503	NTDQASMPENTVAQK	0.95	88.2	25	88.2	2	0	0	2	1649.74
Myosin-10	MYH10_HUMAN	MYH10	229.005	1	58	73	167	0.503	NTNPNFVR	0.95	36.2	25	29.3	3	0	0	2	961.485
Myosin-10	MYH10_HUMAN	MYH10	229.005	1	58	73	167	0.503	QEEELQAKDEELLK	0.95	26.6	25	25	0	2	0	2	1701.85
Myosin-10	MYH10_HUMAN	MYH10	229.005	1	58	73	167	0.503	QGFPNR	0.95	34.4	25	20.3	6	0	0	2	718.363
Myosin-10	MYH10_HUMAN	MYH10	229.005	1	58	73	167	0.503	QLEEAEEEATR	0.95	59	25	56.5	2	0	0	2	1304.6
Myosin-10	MYH10_HUMAN	MYH10	229.005	1	58	73	167	0.503	QLLQANPILESFGNAK	0.95	75.8	25	73.2	2	0	0	2	1742.94
Myosin-10	MYH10_HUMAN	MYH10	229.005	1	58	73	167	0.503	QVLALQSQLADTK	0.95	79.2	25	79.1	2	0	0	2	1414.79
Myosin-10	MYH10_HUMAN	MYH10	229.005	1	58	73	167	0.503	SDLLLEGFNNYR	0.95	47.3	25	47.3	2	0	0	2	1440.71
Myosin-10	MYH10_HUMAN	MYH10	229.005	1	58	73	167	0.503	SLEAEILQLQEELASSER	0.95	89.9	25	89.9	6	6	0	2	2045.04
Myosin-10	MYH10_HUMAN	MYH10	229.005	1	58	73	167	0.503	TFHIFYQLLSGAGEHLK	0.95	36.4	25	36.4	0	2	3	2	1961.03
Myosin-10	MYH10_HUMAN	MYH10	229.005	1	58	73	167	0.503	TGLEDPER	0.95	38.1	25	38.1	2	0	0	2	916.437
Myosin-10	MYH10_HUMAN	MYH10	229.005	1	58	73	167	0.503	TQLEELEDELQATEDAK	0.95	148	25	143	18	8	0	2	1961.92
Myosin-10	MYH10_HUMAN	MYH10	229.005	1	58	73	167	0.503	TSDVNETQPPQSE	0.95	33.8	25	33.8	1	0	0	2	1431.62
Myosin-10	MYH10_HUMAN	MYH10	229.005	1	58	73	167	0.503	TTLQVDTLNAELAAER	0.95	104	25	93.2	2	0	0	2	1744.91
Myosin-10	MYH10_HUMAN	MYH10	229.005	1	58	73	167	0.503	TVGQLYK	0.95	39	25	18.9	4	0	0	2	808.456
Myosin-10	MYH10_HUMAN	MYH10	229.005	1	58	73	167	0.503	VDYKADEWLMK	0.95	52.8	25	46.4	8	6	0	2	1413.67
Myosin-10	MYH10_HUMAN	MYH10	229.005	1	58	73	167	0.503	VEDMAELTCLNEASVLHNLK	0.95	96.8	25	96.8	4	18	0	2	2286.11
Myosin-10	MYH10_HUMAN	MYH10	229.005	1	58	73	167	0.503	VEEEEERNQILQNEK	0.95	33.8	25	33.8	0	2	0	2	1886.91
Myosin-10	MYH10_HUMAN	MYH10	229.005	1	58	73	167	0.503	VEGELEEMER	0.95	68	25	68	2	0	0	2	1236.54
Myosin-10	MYH10_HUMAN	MYH10	229.005	1	58	73	167	0.503	VIQYLAHVASSHK	0.95	22.5	25	20.7	0	1	0	2	1452.8
Myosin-10	MYH10_HUMAN	MYH10	229.005	1	58	73	167	0.503	VKPLLQVTR	0.95	33.5	25	33.5	0	2	0	2	1053.68
Myosin-10	MYH10_HUMAN	MYH10	229.005	1	58	73	167	0.503	VVSSVLQFGNISFK	0.95	87.6	25	87.6	2	0	0	2	1524.84
Myosin-9	MYH9_HUMAN	MYH9	226.537	1	158	321	3319	0.693	ADEWLMK	0.95	51.2	25	40.7	7	0	0	2	892.423
Myosin-9	MYH9_HUMAN	MYH9	226.537	1	158	321	3319	0.693	ADFCIIHYAGK	0.95	56.8	25	56.6	9	10	0	2	1294.62
Myosin-9	MYH9_HUMAN	MYH9	226.537	1	158	321	3319	0.693	AGKLDPHLVLDQLR	0.95	63.7	25	63.7	2	5	2	2	1574.9
Myosin-9	MYH9_HUMAN	MYH9	226.537	1	158	321	3319	0.693	AGVLAHLEEER	0.95	79.8	25	75.1	12	11	0	2	1223.64
Myosin-9	MYH9_HUMAN	MYH9	226.537	1	158	321	3319	0.693	AGVLAHLEEERDLK	0.95	63.6	25	57.1	6	7	2	2	1579.84
Myosin-9	MYH9_HUMAN	MYH9	226.537	1	158	321	3319	0.693	ALEEAMEQK	0.95	59.3	25	52.2	23	0	0	2	1048.5
Myosin-9	MYH9_HUMAN	MYH9	226.537	1	158	321	3319	0.693	ALEEAMEQKAELER	0.95	82	25	80.2	8	7	0	2	1662.8
Myosin-9	MYH9_HUMAN	MYH9	226.537	1	158	321	3319	0.693	ALELDSNLYR	0.95	61.8	25	54	16	0	0	2	1193.62
Myosin-9	MYH9_HUMAN	MYH9	226.537	1	158	321	3319	0.693	ALEQQVEEMK	0.95	74.2	25	74.2	26	0	0	2	1204.59
Myosin-9	MYH9_HUMAN	MYH9	226.537	1	158	321	3319	0.693	ALEQQVEEMKTQLEELEDELQATEDAK	0.95	97.7	25	97.7	0	27	17	2	3163.48
Myosin-9	MYH9_HUMAN	MYH9	226.537	1	158	321	3319	0.693	ANLQIDQINTDLNLER	0.95	125	25	125	23	7	0	2	1869.97
Myosin-9	MYH9_HUMAN	MYH9	226.537	1	158	321	3319	0.693	ASITALEAK	0.95	79.3	25	42.8	17	0	0	2	903.515
Myosin-9	MYH9_HUMAN	MYH9	226.537	1	158	321	3319	0.693	ASREEILAQAK	0.95	41.7	25	30.5	19	14	0	2	1215.67
Myosin-9	MYH9_HUMAN	MYH9	226.537	1	158	321	3319	0.693	CIIPNHEK	0.95	30.3	25	19.7	3	0	0	2	1010.51
Myosin-9	MYH9_HUMAN	MYH9	226.537	1	158	321	3319	0.693	CIIPNHEKK	0.95	21	25	17.7	2	2	0	2	1138.6
Myosin-9	MYH9_HUMAN	MYH9	226.537	1	158	321	3319	0.693	CNGVLEGIR	0.95	55.2	25	48.4	10	0	0	2	1017.51
Myosin-9	MYH9_HUMAN	MYH9	226.537	1	158	321	3319	0.693	DCMRELDDTR	0.95	20.7	25	20.7	1	1	0	2	1326.54
Myosin-9	MYH9_HUMAN	MYH9	226.537	1	158	321	3319	0.693	DELADEIANSSGK	0.95	78.2	25	74.9	2	0	0	2	1348.62
Myosin-9	MYH9_HUMAN	MYH9	226.537	1	158	321	3319	0.693	DFSALESQLQDTQELLQEENR	0.95	122	25	122	18	20	2	2	2493.17
Myosin-9	MYH9_HUMAN	MYH9	226.537	1	158	321	3319	0.693	DFSALESQLQDTQELLQEENRQK	0.95	57.3	25	57.3	0	6	0	2	2749.33
Myosin-9	MYH9_HUMAN	MYH9	226.537	1	158	321	3319	0.693	DKADFCIIHYAGK	0.95	70.6	25	61.4	6	11	4	2	1537.75
Myosin-9	MYH9_HUMAN	MYH9	226.537	1	158	321	3319	0.693	DLEGLSQR	0.95	45.9	25	30.9	22	0	0	2	917.469
Myosin-9	MYH9_HUMAN	MYH9	226.537	1	158	321	3319	0.693	DLEGLSQRHEEK	0.95	53	25	48.5	6	0	0	2	1440.71
Myosin-9	MYH9_HUMAN	MYH9	226.537	1	158	321	3319	0.693	DLGEELEALK	0.95	60.2	25	47.3	2	0	0	2	1116.58
Myosin-9	MYH9_HUMAN	MYH9	226.537	1	158	321	3319	0.693	DLGEELEALKTELEDTLDSTAAQQELR	0.95	65.8	25	65.8	0	25	16	2	3017.48
Myosin-9	MYH9_HUMAN	MYH9	226.537	1	158	321	3319	0.693	DLQGRDEQSEEK	0.95	59.9	25	45.4	31	23	0	2	1433.65
Myosin-9	MYH9_HUMAN	MYH9	226.537	1	158	321	3319	0.693	DMFQETMEAMR	0.95	65.1	25	65.1	2	0	0	2	1436.55
Myosin-9	MYH9_HUMAN	MYH9	226.537	1	158	321	3319	0.693	DRAEAEAR	0.946	24.5	25	11.6	1	0	0	2	917.443
Myosin-9	MYH9_HUMAN	MYH9	226.537	1	158	321	3319	0.693	DVLLQVDDERR	0.95	60.7	25	41.2	1	0	0	2	1357.71
Myosin-9	MYH9_HUMAN	MYH9	226.537	1	158	321	3319	0.693	EDQSILCTGESGAGK	0.95	73.2	25	68.8	2	0	0	2	1551.7
Myosin-9	MYH9_HUMAN	MYH9	226.537	1	158	321	3319	0.693	EEELQAALAR	0.95	57.4	25	43.8	2	0	0	2	1129.58
Myosin-9	MYH9_HUMAN	MYH9	226.537	1	158	321	3319	0.693	EEILAQAK	0.95	38	25	24.5	5	0	0	2	901.499
Myosin-9	MYH9_HUMAN	MYH9	226.537	1	158	321	3319	0.693	ELEDATETADAMNR	0.95	97.8	25	97.8	24	2	0	2	1581.67
Myosin-9	MYH9_HUMAN	MYH9	226.537	1	158	321	3319	0.693	ELESQISELQEDLESER	0.95	68	25	68	14	12	0	2	2033.95
Myosin-9	MYH9_HUMAN	MYH9	226.537	1	158	321	3319	0.693	EMEAELEDER	0.95	62.2	25	54.1	19	0	0	2	1250.52
Myosin-9	MYH9_HUMAN	MYH9	226.537	1	158	321	3319	0.693	EMEAELEDERK	0.95	73.3	25	69.6	21	13	0	2	1378.62
Myosin-9	MYH9_HUMAN	MYH9	226.537	1	158	321	3319	0.693	EQADFAIEALAK	0.95	87.4	25	0	35	0	0	2	1305.67
Myosin-9	MYH9_HUMAN	MYH9	226.537	1	158	321	3319	0.693	EQEVNILK	0.95	34.8	25	14.4	1	0	0	2	972.536
Myosin-9	MYH9_HUMAN	MYH9	226.537	1	158	321	3319	0.693	EQEVNILKK	0.95	43.3	25	22.9	9	2	0	2	1100.63
Myosin-9	MYH9_HUMAN	MYH9	226.537	1	158	321	3319	0.693	EQLEEEEEAK	0.95	44.4	25	44.4	8	0	0	2	1233.55
Myosin-9	MYH9_HUMAN	MYH9	226.537	1	158	321	3319	0.693	EQLEEEEEAKHNLEK	0.95	82.8	25	82.4	11	2	1	2	1854.87
Myosin-9	MYH9_HUMAN	MYH9	226.537	1	158	321	3319	0.693	ERNTDQASMPDNTAAQK	0.95	69.6	25	69.6	9	27	0	2	1892.84
Myosin-9	MYH9_HUMAN	MYH9	226.537	1	158	321	3319	0.693	FDQLLAEEK	0.95	62.1	25	54.5	12	0	0	2	1092.56
Myosin-9	MYH9_HUMAN	MYH9	226.537	1	158	321	3319	0.693	FLSNGHVTIPGQQDKDMFQETMEAMR	0.95	26.1	25	26.1	0	0	2	2	3058.37
Myosin-9	MYH9_HUMAN	MYH9	226.537	1	158	321	3319	0.693	FVSELWK	0.95	39.5	25	23.4	11	0	0	2	908.488
Myosin-9	MYH9_HUMAN	MYH9	226.537	1	158	321	3319	0.693	FVSELWKDVDR	0.95	52.6	25	49.1	2	3	0	2	1393.71
Myosin-9	MYH9_HUMAN	MYH9	226.537	1	158	321	3319	0.693	GAGDGSDEEVDGKADGAEAKPAE	0.95	72.3	25	72.3	0	1	0	2	2174.93
Myosin-9	MYH9_HUMAN	MYH9	226.537	1	158	321	3319	0.693	GALALEEK	0.95	35	25	22.7	5	0	0	2	830.462
Myosin-9	MYH9_HUMAN	MYH9	226.537	1	158	321	3319	0.693	GALALEEKR	0.95	58.7	25	43.7	10	0	0	2	986.563
Myosin-9	MYH9_HUMAN	MYH9	226.537	1	158	321	3319	0.693	GDLPFVVPR	0.95	57.7	25	36.5	6	0	0	2	999.562
Myosin-9	MYH9_HUMAN	MYH9	226.537	1	158	321	3319	0.693	GELANEVK	0.95	38.9	25	16.3	4	0	0	2	859.452
Myosin-9	MYH9_HUMAN	MYH9	226.537	1	158	321	3319	0.693	HEAMITDLEER	0.95	53.8	25	53.8	9	3	0	2	1359.62
Myosin-9	MYH9_HUMAN	MYH9	226.537	1	158	321	3319	0.693	HEMPPHIYAITDTAYR	0.95	66	25	62.5	2	13	2	2	1930.91
Myosin-9	MYH9_HUMAN	MYH9	226.537	1	158	321	3319	0.693	HSQAVEELAEQLEQTK	0.95	118	25	111	7	14	0	2	1839.91
Myosin-9	MYH9_HUMAN	MYH9	226.537	1	158	321	3319	0.693	HSQAVEELAEQLEQTKR	0.95	49.6	25	46.1	2	18	12	2	1996.01
Myosin-9	MYH9_HUMAN	MYH9	226.537	1	158	321	3319	0.693	IAEFTTNLTEEEEK	0.95	123	25	115	14	0	0	2	1653.79
Myosin-9	MYH9_HUMAN	MYH9	226.537	1	158	321	3319	0.693	IAEFTTNLTEEEEKSK	0.95	125	25	125	14	10	0	2	1868.91
Myosin-9	MYH9_HUMAN	MYH9	226.537	1	158	321	3319	0.693	IAQLEEELEEEQGNTELINDR	0.95	101	25	101	11	20	0	2	2472.17
Myosin-9	MYH9_HUMAN	MYH9	226.537	1	158	321	3319	0.693	IAQLEEELEEEQGNTELINDRLK	0.95	46.5	25	46.5	0	1	0	2	2713.35
Myosin-9	MYH9_HUMAN	MYH9	226.537	1	158	321	3319	0.693	IAQLEEQLDNETK	0.95	89.8	25	79.9	31	2	0	2	1530.76
Myosin-9	MYH9_HUMAN	MYH9	226.537	1	158	321	3319	0.693	IAQLEEQLDNETKER	0.95	92.6	25	87.9	10	23	0	2	1815.91
Myosin-9	MYH9_HUMAN	MYH9	226.537	1	158	321	3319	0.693	IIGLDQVAGMSETALPGAFK	0.95	126	25	126	35	23	0	2	2018.06
Myosin-9	MYH9_HUMAN	MYH9	226.537	1	158	321	3319	0.693	IMGIPEEEQMGLLR	0.95	79.7	25	77.9	27	3	0	2	1647.81
Myosin-9	MYH9_HUMAN	MYH9	226.537	1	158	321	3319	0.693	INFDVNGYIVGANIETYLLEK	0.95	98.1	25	98.1	30	14	0	2	2385.23
Myosin-9	MYH9_HUMAN	MYH9	226.537	1	158	321	3319	0.693	IRELESQISELQEDLESER	0.95	68.6	25	55.9	11	20	0	2	2303.14
Myosin-9	MYH9_HUMAN	MYH9	226.537	1	158	321	3319	0.693	ITDVIIGFQACCR	0.95	58.1	25	58.1	14	3	0	2	1552.76
Myosin-9	MYH9_HUMAN	MYH9	226.537	1	158	321	3319	0.693	KANLQIDQINTDLNLER	0.95	96.1	25	96.1	9	18	0	2	1998.06
Myosin-9	MYH9_HUMAN	MYH9	226.537	1	158	321	3319	0.693	KEEELQAALAR	0.95	64.3	25	39.7	15	12	0	2	1257.68
Myosin-9	MYH9_HUMAN	MYH9	226.537	1	158	321	3319	0.693	KFDQLLAEEK	0.95	70.3	25	54.7	23	9	0	2	1220.65
Myosin-9	MYH9_HUMAN	MYH9	226.537	1	158	321	3319	0.693	KLEEEQIILEDQNCK	0.95	115	25	115	2	10	0	2	1888.93
Myosin-9	MYH9_HUMAN	MYH9	226.537	1	158	321	3319	0.693	KLEGDSTDLSDQIAELQAQIAELK	0.95	79.9	25	79.9	0	17	3	2	2615.34
Myosin-9	MYH9_HUMAN	MYH9	226.537	1	158	321	3319	0.693	KLEMDLK	0.95	32.8	25	5.52	3	0	0	2	876.486
Myosin-9	MYH9_HUMAN	MYH9	226.537	1	158	321	3319	0.693	KLVWVPSDK	0.95	47.5	25	36.6	7	0	0	2	1071.62
Myosin-9	MYH9_HUMAN	MYH9	226.537	1	158	321	3319	0.693	KMEDSVGCLETAEEVK	0.95	78.6	25	77.7	2	2	0	2	1840.83
Myosin-9	MYH9_HUMAN	MYH9	226.537	1	158	321	3319	0.693	KMQQNIQELEEQLEEEESAR	0.95	134	25	134	6	18	0	2	2461.15
Myosin-9	MYH9_HUMAN	MYH9	226.537	1	158	321	3319	0.693	KQELEEICHDLEAR	0.95	78.8	25	78.8	8	14	11	2	1769.85
Myosin-9	MYH9_HUMAN	MYH9	226.537	1	158	321	3319	0.693	KVEAQLQELQVK	0.95	69.1	25	60.6	12	9	0	2	1412.81
Myosin-9	MYH9_HUMAN	MYH9	226.537	1	158	321	3319	0.693	KVIQYLAYVASSHK	0.95	104	25	104	2	6	3	2	1606.9
Myosin-9	MYH9_HUMAN	MYH9	226.537	1	158	321	3319	0.693	LDPHLVLDQLR	0.95	46.7	25	36.7	22	22	0	2	1318.75
Myosin-9	MYH9_HUMAN	MYH9	226.537	1	158	321	3319	0.693	LEEEQIILEDQNCK	0.95	107	25	107	2	2	0	2	1760.84
Myosin-9	MYH9_HUMAN	MYH9	226.537	1	158	321	3319	0.693	LEGDSTDLSDQIAELQAQIAELK	0.95	127	25	127	8	11	0	2	2487.25
Myosin-9	MYH9_HUMAN	MYH9	226.537	1	158	321	3319	0.693	LEVNLQAMK	0.95	59.1	25	25.2	18	0	0	2	1045.57
Myosin-9	MYH9_HUMAN	MYH9	226.537	1	158	321	3319	0.693	LKDVLLQVDDER	0.95	75.5	25	75.5	2	0	0	2	1442.79
Myosin-9	MYH9_HUMAN	MYH9	226.537	1	158	321	3319	0.693	LKSMEAEMIQLQEELAAAER	0.95	55.4	25	48.2	0	4	0	2	2322.13
Myosin-9	MYH9_HUMAN	MYH9	226.537	1	158	321	3319	0.693	LMATLR	0.95	26.3	25	15.9	5	0	0	2	704.412
Myosin-9	MYH9_HUMAN	MYH9	226.537	1	158	321	3319	0.693	LQEMEGTVK	0.95	49.8	25	25.9	23	0	0	2	1050.51
Myosin-9	MYH9_HUMAN	MYH9	226.537	1	158	321	3319	0.693	LQLQEQLQAETELCAEAEELR	0.95	141	25	141	29	58	0	2	2501.22
Myosin-9	MYH9_HUMAN	MYH9	226.537	1	158	321	3319	0.693	LQLQEQLQAETELCAEAEELRAR	0.95	32.4	25	32.4	0	1	0	2	2728.36
Myosin-9	MYH9_HUMAN	MYH9	226.537	1	158	321	3319	0.693	LQQELDDLLVDLDHQR	0.95	112	25	112	18	39	0	2	1949.99
Myosin-9	MYH9_HUMAN	MYH9	226.537	1	158	321	3319	0.693	LQQLFNHTMFILEQEEYQR	0.95	95.9	25	95.9	6	72	2	2	2467.21
Myosin-9	MYH9_HUMAN	MYH9	226.537	1	158	321	3319	0.693	LQVELDNVTGLLSQSDSK	0.95	130	25	125	33	15	0	2	1946.01
Myosin-9	MYH9_HUMAN	MYH9	226.537	1	158	321	3319	0.693	LRLEVNLQAMK	0.95	40.5	25	25.5	5	12	0	2	1314.76
Myosin-9	MYH9_HUMAN	MYH9	226.537	1	158	321	3319	0.693	LTEMETLQSQLMAEK	0.95	78.8	25	78.8	32	12	0	2	1767.85
Myosin-9	MYH9_HUMAN	MYH9	226.537	1	158	321	3319	0.693	LTKDFSALESQLQDTQELLQEENR	0.95	42.7	25	42.7	0	1	0	2	2835.4
Myosin-9	MYH9_HUMAN	MYH9	226.537	1	158	321	3319	0.693	LVWVPSDK	0.95	31.6	25	17.4	3	0	0	2	943.525
Myosin-9	MYH9_HUMAN	MYH9	226.537	1	158	321	3319	0.693	MEDSVGCLETAEEVK	0.95	82	25	76.6	2	0	0	2	1712.74
Myosin-9	MYH9_HUMAN	MYH9	226.537	1	158	321	3319	0.693	MEDSVGCLETAEEVKR	0.95	87.2	25	83.3	2	8	0	2	1868.84
Myosin-9	MYH9_HUMAN	MYH9	226.537	1	158	321	3319	0.693	MQQNIQELEEQLEEEESAR	0.95	136	25	136	12	26	0	2	2349.05
Myosin-9	MYH9_HUMAN	MYH9	226.537	1	158	321	3319	0.693	NAEQYKDQADK	0.95	77.5	25	67.3	40	5	0	2	1309.6
Myosin-9	MYH9_HUMAN	MYH9	226.537	1	158	321	3319	0.693	NCAAYLK	0.95	35.5	25	25.7	6	0	0	2	839.408
Myosin-9	MYH9_HUMAN	MYH9	226.537	1	158	321	3319	0.693	NFINNPLAQADWAAK	0.95	101	25	87.4	30	2	0	2	1672.84
Myosin-9	MYH9_HUMAN	MYH9	226.537	1	158	321	3319	0.693	NKHEAMITDLEER	0.95	57.3	25	55.7	6	18	5	2	1585.76
Myosin-9	MYH9_HUMAN	MYH9	226.537	1	158	321	3319	0.693	NLPIYSEEIVEMYK	0.95	88.4	25	88.1	39	6	0	2	1743.85
Myosin-9	MYH9_HUMAN	MYH9	226.537	1	158	321	3319	0.693	NMDPLNDNIATLLHQSSDK	0.95	76.9	25	76.9	6	12	0	2	2126.02
Myosin-9	MYH9_HUMAN	MYH9	226.537	1	158	321	3319	0.693	NMDPLNDNIATLLHQSSDKFVSELWK	0.95	50.4	25	50.4	0	12	15	2	3031.48
Myosin-9	MYH9_HUMAN	MYH9	226.537	1	158	321	3319	0.693	NTDQASMPDNTAAQK	0.95	112	25	112	59	2	0	2	1607.7
Myosin-9	MYH9_HUMAN	MYH9	226.537	1	158	321	3319	0.693	NTNPNFVR	0.95	36.2	25	29.3	3	0	0	2	961.485
Myosin-9	MYH9_HUMAN	MYH9	226.537	1	158	321	3319	0.693	NWQWWR	0.95	32.3	25	19.1	8	0	0	2	975.458
Myosin-9	MYH9_HUMAN	MYH9	226.537	1	158	321	3319	0.693	QACVLMIK	0.95	56.4	25	41.9	14	0	0	2	978.511
Myosin-9	MYH9_HUMAN	MYH9	226.537	1	158	321	3319	0.693	QAQQERDELADEIANSSGK	0.95	91.2	25	86.6	9	30	0	2	2088.98
Myosin-9	MYH9_HUMAN	MYH9	226.537	1	158	321	3319	0.693	QEEEMMAKEEELVK	0.95	53.5	25	0	9	9	0	2	1738.79
Myosin-9	MYH9_HUMAN	MYH9	226.537	1	158	321	3319	0.693	QELEEICHDLEAR	0.95	72.3	25	70.6	2	2	0	2	1641.75
Myosin-9	MYH9_HUMAN	MYH9	226.537	1	158	321	3319	0.693	QGFPNR	0.95	34.4	25	20.3	6	0	0	2	718.363
Myosin-9	MYH9_HUMAN	MYH9	226.537	1	158	321	3319	0.693	QIATLHAQVADMK	0.95	63.8	25	56.4	11	3	0	2	1441.75
Myosin-9	MYH9_HUMAN	MYH9	226.537	1	158	321	3319	0.693	QIATLHAQVADMKK	0.95	38.2	25	38.2	4	7	4	2	1553.85
Myosin-9	MYH9_HUMAN	MYH9	226.537	1	158	321	3319	0.693	QLEEAEEEAQR	0.95	76.3	25	65.8	37	2	0	2	1331.61
Myosin-9	MYH9_HUMAN	MYH9	226.537	1	158	321	3319	0.693	QLLQANPILEAFGNAK	0.95	96.5	25	92	45	10	0	2	1726.95
Myosin-9	MYH9_HUMAN	MYH9	226.537	1	158	321	3319	0.693	QQQLTAMK	0.95	43.7	25	33.8	5	0	0	2	947.498
Myosin-9	MYH9_HUMAN	MYH9	226.537	1	158	321	3319	0.693	QRYEILTPNSIPK	0.95	45.6	25	38.2	8	6	0	2	1558.86
Myosin-9	MYH9_HUMAN	MYH9	226.537	1	158	321	3319	0.693	QTLENERGELANEVK	0.95	57	25	40.2	9	5	0	2	1729.87
Myosin-9	MYH9_HUMAN	MYH9	226.537	1	158	321	3319	0.693	QVEDEKNSFR	0.95	38	25	37.7	6	9	0	2	1251.6
Myosin-9	MYH9_HUMAN	MYH9	226.537	1	158	321	3319	0.693	REQEVNILK	0.95	48.2	25	21.8	2	2	0	2	1128.64
Myosin-9	MYH9_HUMAN	MYH9	226.537	1	158	321	3319	0.693	RGDLPFVVPR	0.95	54.1	25	46.4	21	13	0	2	1155.66
Myosin-9	MYH9_HUMAN	MYH9	226.537	1	158	321	3319	0.693	RHEMPPHIYAITDTAYR	0.95	72.6	25	72.6	0	3	6	2	2087.01
Myosin-9	MYH9_HUMAN	MYH9	226.537	1	158	321	3319	0.693	RQLEEAEEEAQR	0.95	68.2	25	56.2	5	8	0	2	1487.71
Myosin-9	MYH9_HUMAN	MYH9	226.537	1	158	321	3319	0.693	RQQQLTAMK	0.95	35.2	25	22.2	3	3	0	2	1103.6
Myosin-9	MYH9_HUMAN	MYH9	226.537	1	158	321	3319	0.693	SGFEPASLKEEVGEEAIVELVENGK	0.95	60	25	56.9	0	7	0	2	2660.33
Myosin-9	MYH9_HUMAN	MYH9	226.537	1	158	321	3319	0.693	SMEAEMIQLQEELAAAER	0.95	128	25	123	48	40	0	2	2080.95
Myosin-9	MYH9_HUMAN	MYH9	226.537	1	158	321	3319	0.693	SMMQDREDQSILCTGESGAGK	0.95	56.6	25	56.1	0	4	0	2	2331.99
Myosin-9	MYH9_HUMAN	MYH9	226.537	1	158	321	3319	0.693	TDLLLEPYNK	0.95	63.1	25	51.3	23	0	0	2	1205.64
Myosin-9	MYH9_HUMAN	MYH9	226.537	1	158	321	3319	0.693	TDLLLEPYNKYR	0.95	33.2	25	29.1	0	4	0	2	1524.81
Myosin-9	MYH9_HUMAN	MYH9	226.537	1	158	321	3319	0.693	TELADKVTK	0.95	39	25	32	6	0	0	2	1004.56
Myosin-9	MYH9_HUMAN	MYH9	226.537	1	158	321	3319	0.693	TELEDTLDSTAAQQELR	0.95	109	25	109	6	2	0	2	1919.92
Myosin-9	MYH9_HUMAN	MYH9	226.537	1	158	321	3319	0.693	TEMEDLMSSK	0.95	61.4	25	61.4	15	0	0	2	1202.49
Myosin-9	MYH9_HUMAN	MYH9	226.537	1	158	321	3319	0.693	TEMEDLMSSKDDVGK	0.95	76.1	25	75	22	31	0	2	1684.74
Myosin-9	MYH9_HUMAN	MYH9	226.537	1	158	321	3319	0.693	TFHIFYYLLSGAGEHLK	0.95	49.5	25	48.2	28	72	67	2	1996.03
Myosin-9	MYH9_HUMAN	MYH9	226.537	1	158	321	3319	0.693	THEAQIQEMR	0.95	59	25	55.9	29	25	0	2	1258.58
Myosin-9	MYH9_HUMAN	MYH9	226.537	1	158	321	3319	0.693	TLEEEAKTHEAQIQEMR	0.95	62.9	25	61.9	2	17	2	2	2058.98
Myosin-9	MYH9_HUMAN	MYH9	226.537	1	158	321	3319	0.693	TQLEELEDELQATEDAK	0.95	148	25	143	18	8	0	2	1961.92
Myosin-9	MYH9_HUMAN	MYH9	226.537	1	158	321	3319	0.693	TRLQQELDDLLVDLDHQR	0.95	83.1	25	83.1	0	9	10	2	2207.14
Myosin-9	MYH9_HUMAN	MYH9	226.537	1	158	321	3319	0.693	TVGQLYK	0.95	39	25	18.9	4	0	0	2	808.456
Myosin-9	MYH9_HUMAN	MYH9	226.537	1	158	321	3319	0.693	TVGQLYKEQLAK	0.95	45	25	39.5	1	0	0	2	1377.77
Myosin-9	MYH9_HUMAN	MYH9	226.537	1	158	321	3319	0.693	VAAYDKLEK	0.95	42.5	25	40.8	17	0	0	2	1036.57
Myosin-9	MYH9_HUMAN	MYH9	226.537	1	158	321	3319	0.693	VDYKADEWLMK	0.95	52.8	25	46.4	8	6	0	2	1413.67
Myosin-9	MYH9_HUMAN	MYH9	226.537	1	158	321	3319	0.693	VEAQLQELQVK	0.95	75.1	25	58.6	6	0	0	2	1284.72
Myosin-9	MYH9_HUMAN	MYH9	226.537	1	158	321	3319	0.693	VEDMAELTCLNEASVLHNLK	0.95	96.8	25	96.8	4	18	0	2	2286.11
Myosin-9	MYH9_HUMAN	MYH9	226.537	1	158	321	3319	0.693	VEEEAAQKNMALK	0.95	48.5	25	32.5	2	0	0	2	1476.74
Myosin-9	MYH9_HUMAN	MYH9	226.537	1	158	321	3319	0.693	VEEEEERCQHLQAEK	0.95	38	25	37.2	0	8	0	2	1913.87
Myosin-9	MYH9_HUMAN	MYH9	226.537	1	158	321	3319	0.693	VIQYLAYVASSHK	0.95	75.8	25	75.4	17	45	0	2	1478.8
Myosin-9	MYH9_HUMAN	MYH9	226.537	1	158	321	3319	0.693	VISGVLQLGNIVFK	0.95	93.7	25	91.8	45	13	0	2	1486.9
Myosin-9	MYH9_HUMAN	MYH9	226.537	1	158	321	3319	0.693	VISGVLQLGNIVFKK	0.95	75.5	25	75.5	6	10	0	2	1614.99
Myosin-9	MYH9_HUMAN	MYH9	226.537	1	158	321	3319	0.693	VKLQEMEGTVK	0.95	55.9	25	43.2	9	11	0	2	1277.68
Myosin-9	MYH9_HUMAN	MYH9	226.537	1	158	321	3319	0.693	VKPLLQVSR	0.95	39.1	25	0	3	0	0	2	1039.66
Myosin-9	MYH9_HUMAN	MYH9	226.537	1	158	321	3319	0.693	VSHLLGINVTDFTR	0.95	79.6	25	79.6	29	38	0	2	1571.85
Myosin-9	MYH9_HUMAN	MYH9	226.537	1	158	321	3319	0.693	VVFQEFR	0.95	42.8	25	42.4	12	0	0	2	924.494
Myosin-9	MYH9_HUMAN	MYH9	226.537	1	158	321	3319	0.693	YEILTPNSIPK	0.95	55.2	25	50.9	14	0	0	2	1274.7
Myosin-9	MYH9_HUMAN	MYH9	226.537	1	158	321	3319	0.693	YLYVDK	0.95	24.7	25	23.8	1	0	0	2	800.419
Myosin-9	MYH9_HUMAN	MYH9	226.537	1	158	321	3319	0.693	YLYVDKNFINNPLAQADWAAK	0.95	93.7	25	93.7	2	8	0	2	2454.25
Cytoplasmic dynein 1 heavy chain 1	DYHC1_HUMAN	DYNC1H1	532.406	1	164	214	1116	0.462	AATSPALFNR	0.95	59.1	25	40.7	7	0	0	2	1047.56
Cytoplasmic dynein 1 heavy chain 1	DYHC1_HUMAN	DYNC1H1	532.406	1	164	214	1116	0.462	ADLAAVEAK	0.95	49.7	25	39.8	8	0	0	2	887.483
Cytoplasmic dynein 1 heavy chain 1	DYHC1_HUMAN	DYNC1H1	532.406	1	164	214	1116	0.462	AERPDVDEK	0.95	26.1	25	22	0	1	0	2	1058.51
Cytoplasmic dynein 1 heavy chain 1	DYHC1_HUMAN	DYNC1H1	532.406	1	164	214	1116	0.462	AERPDVDEKR	0.95	48.6	25	43.7	12	15	0	2	1214.61
Cytoplasmic dynein 1 heavy chain 1	DYHC1_HUMAN	DYNC1H1	532.406	1	164	214	1116	0.462	AHQANQLYPFAISLIESVR	0.95	54.4	25	54.4	6	16	0	2	2157.15
Cytoplasmic dynein 1 heavy chain 1	DYHC1_HUMAN	DYNC1H1	532.406	1	164	214	1116	0.462	AISKDHLYGTLDPNTR	0.95	39	25	39	0	2	0	2	1800.92
Cytoplasmic dynein 1 heavy chain 1	DYHC1_HUMAN	DYNC1H1	532.406	1	164	214	1116	0.462	AKEALELTDTGLLSGSEER	0.95	22.7	25	22.7	0	2	0	2	2019.02
Cytoplasmic dynein 1 heavy chain 1	DYHC1_HUMAN	DYNC1H1	532.406	1	164	214	1116	0.462	ALEHAFQLEHIMDLTR	0.95	45.5	25	45.5	0	4	8	2	1923.97
Cytoplasmic dynein 1 heavy chain 1	DYHC1_HUMAN	DYNC1H1	532.406	1	164	214	1116	0.462	ALGEYLER	0.95	57.1	25	50.3	6	0	0	2	950.494
Cytoplasmic dynein 1 heavy chain 1	DYHC1_HUMAN	DYNC1H1	532.406	1	164	214	1116	0.462	ALGHQLGR	0.95	30.2	25	21.6	2	0	0	2	851.485
Cytoplasmic dynein 1 heavy chain 1	DYHC1_HUMAN	DYNC1H1	532.406	1	164	214	1116	0.462	ALPDMEVVGLNFSSATTPELLLK	0.95	124	25	124	8	2	0	2	2445.29
Cytoplasmic dynein 1 heavy chain 1	DYHC1_HUMAN	DYNC1H1	532.406	1	164	214	1116	0.462	ANEVEQMIR	0.95	58.8	25	52.9	6	0	0	2	1105.53
Cytoplasmic dynein 1 heavy chain 1	DYHC1_HUMAN	DYNC1H1	532.406	1	164	214	1116	0.462	ASVVTLPVYLNFTR	0.95	47.2	25	47.2	7	0	0	2	1579.88
Cytoplasmic dynein 1 heavy chain 1	DYHC1_HUMAN	DYNC1H1	532.406	1	164	214	1116	0.462	AVDDLNLHSYSNLPIWVNK	0.95	68.1	25	68.1	1	11	0	2	2198.12
Cytoplasmic dynein 1 heavy chain 1	DYHC1_HUMAN	DYNC1H1	532.406	1	164	214	1116	0.462	CLGSLFSMLHQACR	0.95	20	25	20	0	1	0	2	1695.78
Cytoplasmic dynein 1 heavy chain 1	DYHC1_HUMAN	DYNC1H1	532.406	1	164	214	1116	0.462	DFPLNDLLSATELDK	0.95	74.1	25	71.6	2	0	0	2	1690.85
Cytoplasmic dynein 1 heavy chain 1	DYHC1_HUMAN	DYNC1H1	532.406	1	164	214	1116	0.462	DFPLNDLLSATELDKIR	0.95	89.9	25	88.1	8	0	0	2	1960.04
Cytoplasmic dynein 1 heavy chain 1	DYHC1_HUMAN	DYNC1H1	532.406	1	164	214	1116	0.462	DLFQVAFNR	0.95	59.6	25	55	10	0	0	2	1109.57
Cytoplasmic dynein 1 heavy chain 1	DYHC1_HUMAN	DYNC1H1	532.406	1	164	214	1116	0.462	DLPPVSGSIIWAK	0.95	43.9	25	40.3	5	0	0	2	1382.77
Cytoplasmic dynein 1 heavy chain 1	DYHC1_HUMAN	DYNC1H1	532.406	1	164	214	1116	0.462	DPASGTALQEISFWLNLER	0.95	29.8	25	29.8	0	1	0	2	2147.08
Cytoplasmic dynein 1 heavy chain 1	DYHC1_HUMAN	DYNC1H1	532.406	1	164	214	1116	0.462	DVLLVAQGEMALEEFLK	0.95	96.8	25	94.8	9	0	0	2	1921
Cytoplasmic dynein 1 heavy chain 1	DYHC1_HUMAN	DYNC1H1	532.406	1	164	214	1116	0.462	DYIPVDQEELRDYVK	0.95	48.2	25	40.5	3	0	0	2	1881.92
Cytoplasmic dynein 1 heavy chain 1	DYHC1_HUMAN	DYNC1H1	532.406	1	164	214	1116	0.462	EALELTDTGLLSGSEER	0.95	101	25	94.8	2	0	0	2	1819.89
Cytoplasmic dynein 1 heavy chain 1	DYHC1_HUMAN	DYNC1H1	532.406	1	164	214	1116	0.462	EDLDKVEPAVIEAQNAVK	0.95	41	25	35.5	0	7	0	2	1968.03
Cytoplasmic dynein 1 heavy chain 1	DYHC1_HUMAN	DYNC1H1	532.406	1	164	214	1116	0.462	EFGPVVIDYGK	0.95	33.2	25	33.2	4	0	0	2	1223.63
Cytoplasmic dynein 1 heavy chain 1	DYHC1_HUMAN	DYNC1H1	532.406	1	164	214	1116	0.462	EGEEVMFK	0.95	34.5	25	34.5	2	0	0	2	984.434
Cytoplasmic dynein 1 heavy chain 1	DYHC1_HUMAN	DYNC1H1	532.406	1	164	214	1116	0.462	EHINSVSAMK	0.95	33.1	25	27.1	4	0	0	2	1131.55
Cytoplasmic dynein 1 heavy chain 1	DYHC1_HUMAN	DYNC1H1	532.406	1	164	214	1116	0.462	ENFIPTIVNFSAEEISDAIR	0.95	106	25	102	12	13	0	2	2265.14
Cytoplasmic dynein 1 heavy chain 1	DYHC1_HUMAN	DYNC1H1	532.406	1	164	214	1116	0.462	ESPEVLLTLDILK	0.95	90.8	25	86	14	0	0	2	1469.85
Cytoplasmic dynein 1 heavy chain 1	DYHC1_HUMAN	DYNC1H1	532.406	1	164	214	1116	0.462	EVQALIAEGIALVWESYK	0.95	95.2	25	95.2	4	3	0	2	2019.08
Cytoplasmic dynein 1 heavy chain 1	DYHC1_HUMAN	DYNC1H1	532.406	1	164	214	1116	0.462	EVWNTYELDLVNYQNK	0.95	108	25	108	6	0	0	2	2027.97
Cytoplasmic dynein 1 heavy chain 1	DYHC1_HUMAN	DYNC1H1	532.406	1	164	214	1116	0.462	EWTDGLFTHVLR	0.95	81.4	25	68.7	6	2	0	2	1473.75
Cytoplasmic dynein 1 heavy chain 1	DYHC1_HUMAN	DYNC1H1	532.406	1	164	214	1116	0.462	EYQTQLIQR	0.95	71.2	25	44.2	14	0	0	2	1178.62
Cytoplasmic dynein 1 heavy chain 1	DYHC1_HUMAN	DYNC1H1	532.406	1	164	214	1116	0.462	FGNPLLVQDVESYDPVLNPVLNR	0.95	101	25	101	8	15	0	2	2598.36
Cytoplasmic dynein 1 heavy chain 1	DYHC1_HUMAN	DYNC1H1	532.406	1	164	214	1116	0.462	FGQMLGSNMTEFHSQISK	0.949	16.6	25	16.6	0	1	0	2	2073.94
Cytoplasmic dynein 1 heavy chain 1	DYHC1_HUMAN	DYNC1H1	532.406	1	164	214	1116	0.462	FLSDPQVHTVLVER	0.95	98.2	25	96.7	3	4	0	2	1639.88
Cytoplasmic dynein 1 heavy chain 1	DYHC1_HUMAN	DYNC1H1	532.406	1	164	214	1116	0.462	FNYGFEYLGVQDK	0.95	102	25	102	8	0	0	2	1579.74
Cytoplasmic dynein 1 heavy chain 1	DYHC1_HUMAN	DYNC1H1	532.406	1	164	214	1116	0.462	FQSISTEFLALMK	0.95	68.3	25	59.7	8	0	0	2	1530.79
Cytoplasmic dynein 1 heavy chain 1	DYHC1_HUMAN	DYNC1H1	532.406	1	164	214	1116	0.462	FTQDTQPHYIYSPR	0.95	22.2	25	21.5	0	7	0	2	1752.83
Cytoplasmic dynein 1 heavy chain 1	DYHC1_HUMAN	DYNC1H1	532.406	1	164	214	1116	0.462	FYFDPK	0.95	25.1	25	17.2	1	0	0	2	816.393
Cytoplasmic dynein 1 heavy chain 1	DYHC1_HUMAN	DYNC1H1	532.406	1	164	214	1116	0.462	FYFVGDEDLLEIIGNSK	0.95	98.2	25	98.2	8	5	0	2	1958.97
Cytoplasmic dynein 1 heavy chain 1	DYHC1_HUMAN	DYNC1H1	532.406	1	164	214	1116	0.462	GIFEALRPLETLPVEGLIR	0.95	66.8	25	66.8	12	14	0	2	2123.22
Cytoplasmic dynein 1 heavy chain 1	DYHC1_HUMAN	DYNC1H1	532.406	1	164	214	1116	0.462	GKEDEGEEAASPMLQIQR	0.95	31.9	25	31.9	0	3	0	2	2003.93
Cytoplasmic dynein 1 heavy chain 1	DYHC1_HUMAN	DYNC1H1	532.406	1	164	214	1116	0.462	GMLHQDHITFAMLLAR	0.95	26.4	25	26.4	0	2	0	2	1885.94
Cytoplasmic dynein 1 heavy chain 1	DYHC1_HUMAN	DYNC1H1	532.406	1	164	214	1116	0.462	GNEIVLSAGSTPR	0.95	65.6	25	63.6	6	0	0	2	1300.69
Cytoplasmic dynein 1 heavy chain 1	DYHC1_HUMAN	DYNC1H1	532.406	1	164	214	1116	0.462	GTVGEPTYDAEFQHFLR	0.95	61.3	25	61.3	2	1	0	2	1966.93
Cytoplasmic dynein 1 heavy chain 1	DYHC1_HUMAN	DYNC1H1	532.406	1	164	214	1116	0.462	GWDDLFNK	0.95	42.2	25	22.9	3	0	0	2	994.463
Cytoplasmic dynein 1 heavy chain 1	DYHC1_HUMAN	DYNC1H1	532.406	1	164	214	1116	0.462	HEALLYTWLAEHKPLVLCGPPGSGK	0.95	48.3	25	48.3	0	0	4	2	2773.45
Cytoplasmic dynein 1 heavy chain 1	DYHC1_HUMAN	DYNC1H1	532.406	1	164	214	1116	0.462	HLLPVETQR	0.95	30.3	25	28.3	1	0	0	2	1092.62
Cytoplasmic dynein 1 heavy chain 1	DYHC1_HUMAN	DYNC1H1	532.406	1	164	214	1116	0.462	HVPVVYVDYPGPASLTQIYGTFNR	0.95	52.7	25	52.7	0	3	0	2	2693.37
Cytoplasmic dynein 1 heavy chain 1	DYHC1_HUMAN	DYNC1H1	532.406	1	164	214	1116	0.462	HYLDFINHYANLFHEK	0.95	40.5	25	40.5	0	4	8	2	2061
Cytoplasmic dynein 1 heavy chain 1	DYHC1_HUMAN	DYNC1H1	532.406	1	164	214	1116	0.462	IAELEMGLLHLQQNIEIPEISLPIHPMITNVAK	0.95	30.2	25	30.2	0	0	5	2	3737
Cytoplasmic dynein 1 heavy chain 1	DYHC1_HUMAN	DYNC1H1	532.406	1	164	214	1116	0.462	IAFIMDESNVLDSGFLER	0.95	110	25	110	7	1	0	2	2072
Cytoplasmic dynein 1 heavy chain 1	DYHC1_HUMAN	DYNC1H1	532.406	1	164	214	1116	0.462	IFTIESTR	0.95	38.2	25	19.2	6	0	0	2	966.525
Cytoplasmic dynein 1 heavy chain 1	DYHC1_HUMAN	DYNC1H1	532.406	1	164	214	1116	0.462	IFVFEPPPGVK	0.95	35.3	25	27.3	12	0	0	2	1229.69
Cytoplasmic dynein 1 heavy chain 1	DYHC1_HUMAN	DYNC1H1	532.406	1	164	214	1116	0.462	ILDDDTIITTLENLK	0.95	120	25	120	5	0	0	2	1716.93
Cytoplasmic dynein 1 heavy chain 1	DYHC1_HUMAN	DYNC1H1	532.406	1	164	214	1116	0.462	ILDDDTIITTLENLKR	0.95	78.8	25	78.7	7	8	0	2	1873.03
Cytoplasmic dynein 1 heavy chain 1	DYHC1_HUMAN	DYNC1H1	532.406	1	164	214	1116	0.462	IMFEVQDLK	0.95	58.3	25	47.9	6	0	0	2	1138.58
Cytoplasmic dynein 1 heavy chain 1	DYHC1_HUMAN	DYNC1H1	532.406	1	164	214	1116	0.462	INEWLTLVEK	0.95	66.6	25	57.4	6	0	0	2	1244.69
Cytoplasmic dynein 1 heavy chain 1	DYHC1_HUMAN	DYNC1H1	532.406	1	164	214	1116	0.462	INMLVIELK	0.95	61.3	25	46.2	10	0	0	2	1088.64
Cytoplasmic dynein 1 heavy chain 1	DYHC1_HUMAN	DYNC1H1	532.406	1	164	214	1116	0.462	IQFVGACNPPTDPGR	0.95	80.4	25	69.7	2	0	0	2	1628.79
Cytoplasmic dynein 1 heavy chain 1	DYHC1_HUMAN	DYNC1H1	532.406	1	164	214	1116	0.462	IQGLTVEQAEAVVR	0.95	103	25	98.9	13	0	0	2	1512.84
Cytoplasmic dynein 1 heavy chain 1	DYHC1_HUMAN	DYNC1H1	532.406	1	164	214	1116	0.462	KLEHLITELVHQR	0.95	42.3	25	42.3	0	2	3	2	1615.93
Cytoplasmic dynein 1 heavy chain 1	DYHC1_HUMAN	DYNC1H1	532.406	1	164	214	1116	0.462	KLVPLLLEDGGEAPAALEAALEEK	0.95	64.6	25	64.6	0	20	0	2	2476.35
Cytoplasmic dynein 1 heavy chain 1	DYHC1_HUMAN	DYNC1H1	532.406	1	164	214	1116	0.462	KYEFGESDLR	0.95	60	25	50	3	0	0	2	1243.6
Cytoplasmic dynein 1 heavy chain 1	DYHC1_HUMAN	DYNC1H1	532.406	1	164	214	1116	0.462	LADLLGK	0.95	28.6	25	19.9	1	0	0	2	729.451
Cytoplasmic dynein 1 heavy chain 1	DYHC1_HUMAN	DYNC1H1	532.406	1	164	214	1116	0.462	LAETVFNFQEK	0.95	54.7	25	49.4	7	0	0	2	1325.67
Cytoplasmic dynein 1 heavy chain 1	DYHC1_HUMAN	DYNC1H1	532.406	1	164	214	1116	0.462	LALESICLLLGESTTDWK	0.95	129	25	129	8	7	0	2	2049.06
Cytoplasmic dynein 1 heavy chain 1	DYHC1_HUMAN	DYNC1H1	532.406	1	164	214	1116	0.462	LCDEQLSSQSHYDFGLR	0.95	36.7	25	36.7	0	2	0	2	2054.92
Cytoplasmic dynein 1 heavy chain 1	DYHC1_HUMAN	DYNC1H1	532.406	1	164	214	1116	0.462	LDMEIER	0.95	48	25	34	5	0	0	2	921.435
Cytoplasmic dynein 1 heavy chain 1	DYHC1_HUMAN	DYNC1H1	532.406	1	164	214	1116	0.462	LDPYVQR	0.95	24.7	25	14.9	1	0	0	2	890.473
Cytoplasmic dynein 1 heavy chain 1	DYHC1_HUMAN	DYNC1H1	532.406	1	164	214	1116	0.462	LDRDPASGTALQEISFWLNLER	0.95	48	25	48	0	10	0	2	2531.29
Cytoplasmic dynein 1 heavy chain 1	DYHC1_HUMAN	DYNC1H1	532.406	1	164	214	1116	0.462	LEGVEGVAHIIDPK	0.95	74.6	25	65.4	4	4	0	2	1476.81
Cytoplasmic dynein 1 heavy chain 1	DYHC1_HUMAN	DYNC1H1	532.406	1	164	214	1116	0.462	LFLTMEINPK	0.95	64.7	25	43.6	9	0	0	2	1221.65
Cytoplasmic dynein 1 heavy chain 1	DYHC1_HUMAN	DYNC1H1	532.406	1	164	214	1116	0.462	LGEDLNKWQALLVQIR	0.95	73.9	25	73.9	2	7	0	2	1896.07
Cytoplasmic dynein 1 heavy chain 1	DYHC1_HUMAN	DYNC1H1	532.406	1	164	214	1116	0.462	LGGSPFGPAGTGK	0.95	59.2	25	53.1	5	0	0	2	1145.6
Cytoplasmic dynein 1 heavy chain 1	DYHC1_HUMAN	DYNC1H1	532.406	1	164	214	1116	0.462	LKQDGDSFR	0.95	34.2	25	32.8	2	2	0	2	1065.53
Cytoplasmic dynein 1 heavy chain 1	DYHC1_HUMAN	DYNC1H1	532.406	1	164	214	1116	0.462	LKVNFLPEIITLSK	0.95	59.7	25	50.4	5	0	0	2	1614.98
Cytoplasmic dynein 1 heavy chain 1	DYHC1_HUMAN	DYNC1H1	532.406	1	164	214	1116	0.462	LLAESVTEVEIFGK	0.95	95.8	25	95.8	6	0	0	2	1534.84
Cytoplasmic dynein 1 heavy chain 1	DYHC1_HUMAN	DYNC1H1	532.406	1	164	214	1116	0.462	LLLIQAFRPDR	0.95	23	25	13.2	3	7	0	2	1341.8
Cytoplasmic dynein 1 heavy chain 1	DYHC1_HUMAN	DYNC1H1	532.406	1	164	214	1116	0.462	LLNTFLER	0.95	53.1	25	30.2	12	0	0	2	1005.57
Cytoplasmic dynein 1 heavy chain 1	DYHC1_HUMAN	DYNC1H1	532.406	1	164	214	1116	0.462	LNTQEIFDDWAR	0.95	76.1	25	70.3	6	0	0	2	1507.72
Cytoplasmic dynein 1 heavy chain 1	DYHC1_HUMAN	DYNC1H1	532.406	1	164	214	1116	0.462	LQGEFQLR	0.95	50.5	25	38.5	10	0	0	2	990.537
Cytoplasmic dynein 1 heavy chain 1	DYHC1_HUMAN	DYNC1H1	532.406	1	164	214	1116	0.462	LSLSNAISTALPLTQLR	0.95	71.9	25	71.9	11	0	0	2	1798.04
Cytoplasmic dynein 1 heavy chain 1	DYHC1_HUMAN	DYNC1H1	532.406	1	164	214	1116	0.462	LVAEDIPLLFSLLSDVFPGVQYHR	0.95	50.2	25	50.2	0	9	5	2	2728.47
Cytoplasmic dynein 1 heavy chain 1	DYHC1_HUMAN	DYNC1H1	532.406	1	164	214	1116	0.462	LVPLLLEDGGEAPAALEAALEEK	0.95	93.5	25	93.5	4	11	0	2	2348.26
Cytoplasmic dynein 1 heavy chain 1	DYHC1_HUMAN	DYNC1H1	532.406	1	164	214	1116	0.462	LVQTPLTDR	0.95	37.1	25	32.1	1	0	0	2	1042.59
Cytoplasmic dynein 1 heavy chain 1	DYHC1_HUMAN	DYNC1H1	532.406	1	164	214	1116	0.462	MDLEKPNYIVPDYMPVVYDK	0.95	30.7	25	30.7	0	1	0	2	2461.17
Cytoplasmic dynein 1 heavy chain 1	DYHC1_HUMAN	DYNC1H1	532.406	1	164	214	1116	0.462	MLSAVSQQVQCIQEALR	0.95	126	25	126	6	5	0	2	1976.99
Cytoplasmic dynein 1 heavy chain 1	DYHC1_HUMAN	DYNC1H1	532.406	1	164	214	1116	0.462	MPDGPVALEESYSAVMGIVSEVEQYVK	0.95	60.7	25	60.7	0	13	0	2	2959.4
Cytoplasmic dynein 1 heavy chain 1	DYHC1_HUMAN	DYNC1H1	532.406	1	164	214	1116	0.462	MVVLSLPR	0.95	40	25	37.2	5	0	0	2	930.544
Cytoplasmic dynein 1 heavy chain 1	DYHC1_HUMAN	DYNC1H1	532.406	1	164	214	1116	0.462	NEAIVKDVLLVAQGEMALEEFLK	0.95	41	25	41	0	1	0	2	2575.37
Cytoplasmic dynein 1 heavy chain 1	DYHC1_HUMAN	DYNC1H1	532.406	1	164	214	1116	0.462	NIHVCLGGLFVPEAYITATR	0.95	30.3	25	28.2	0	6	0	2	2231.16
Cytoplasmic dynein 1 heavy chain 1	DYHC1_HUMAN	DYNC1H1	532.406	1	164	214	1116	0.462	NLHVVFTMNPSSEGLKDR	0.95	36.3	25	36.3	0	4	0	2	2060.02
Cytoplasmic dynein 1 heavy chain 1	DYHC1_HUMAN	DYNC1H1	532.406	1	164	214	1116	0.462	NTISLLVAGLK	0.95	78.1	25	60.9	7	0	0	2	1128.7
Cytoplasmic dynein 1 heavy chain 1	DYHC1_HUMAN	DYNC1H1	532.406	1	164	214	1116	0.462	NTISLLVAGLKK	0.95	74.3	25	74.3	1	7	0	2	1256.79
Cytoplasmic dynein 1 heavy chain 1	DYHC1_HUMAN	DYNC1H1	532.406	1	164	214	1116	0.462	NVAQYNANHPDFPMQIEQLER	0.95	48.6	25	48.6	0	5	0	2	2530.18
Cytoplasmic dynein 1 heavy chain 1	DYHC1_HUMAN	DYNC1H1	532.406	1	164	214	1116	0.462	NVHLAPGWLMQLEK	0.95	38	25	23.9	0	3	0	2	1651.86
Cytoplasmic dynein 1 heavy chain 1	DYHC1_HUMAN	DYNC1H1	532.406	1	164	214	1116	0.462	NYMSNPSYNYEIVNR	0.95	89.7	25	88.6	2	0	0	2	1879.83
Cytoplasmic dynein 1 heavy chain 1	DYHC1_HUMAN	DYNC1H1	532.406	1	164	214	1116	0.462	QALVAIFTHLR	0.95	66.5	25	51.7	6	7	0	2	1268.75
Cytoplasmic dynein 1 heavy chain 1	DYHC1_HUMAN	DYNC1H1	532.406	1	164	214	1116	0.462	QLIAQVMLYSQGFR	0.95	73.7	25	73.7	2	0	0	2	1669.87
Cytoplasmic dynein 1 heavy chain 1	DYHC1_HUMAN	DYNC1H1	532.406	1	164	214	1116	0.462	QLQNISLAAASGGAK	0.95	76.9	25	71.2	6	0	0	2	1428.78
Cytoplasmic dynein 1 heavy chain 1	DYHC1_HUMAN	DYNC1H1	532.406	1	164	214	1116	0.462	QNISPDKIPWSALK	0.95	22.5	25	22.5	0	2	0	2	1596.87
Cytoplasmic dynein 1 heavy chain 1	DYHC1_HUMAN	DYNC1H1	532.406	1	164	214	1116	0.462	QNLDALLNQLK	0.95	72.6	25	63	7	0	0	2	1269.72
Cytoplasmic dynein 1 heavy chain 1	DYHC1_HUMAN	DYNC1H1	532.406	1	164	214	1116	0.462	QPQGHLLLIGVSGAGK	0.95	34.1	25	25.1	1	5	0	2	1574.9
Cytoplasmic dynein 1 heavy chain 1	DYHC1_HUMAN	DYNC1H1	532.406	1	164	214	1116	0.462	QYASYEFVQR	0.95	55.9	25	49.3	5	0	0	2	1290.61
Cytoplasmic dynein 1 heavy chain 1	DYHC1_HUMAN	DYNC1H1	532.406	1	164	214	1116	0.462	RESPEVLLTLDILK	0.95	53.4	25	53.4	0	2	0	2	1625.95
Cytoplasmic dynein 1 heavy chain 1	DYHC1_HUMAN	DYNC1H1	532.406	1	164	214	1116	0.462	RSELEEQQMHLNVGLR	0.95	27	25	18.1	0	2	1	2	1954.98
Cytoplasmic dynein 1 heavy chain 1	DYHC1_HUMAN	DYNC1H1	532.406	1	164	214	1116	0.462	SFEWLSQMR	0.95	42.8	25	42.8	2	0	0	2	1199.55
Cytoplasmic dynein 1 heavy chain 1	DYHC1_HUMAN	DYNC1H1	532.406	1	164	214	1116	0.462	SIPLDEGEDEAQR	0.95	58.4	25	50.9	5	0	0	2	1458.67
Cytoplasmic dynein 1 heavy chain 1	DYHC1_HUMAN	DYNC1H1	532.406	1	164	214	1116	0.462	SLLQALNEVK	0.95	46.4	25	44.1	8	0	0	2	1114.65
Cytoplasmic dynein 1 heavy chain 1	DYHC1_HUMAN	DYNC1H1	532.406	1	164	214	1116	0.462	SMANPPAAVK	0.95	33.2	25	26.6	3	0	0	2	1001.51
Cytoplasmic dynein 1 heavy chain 1	DYHC1_HUMAN	DYNC1H1	532.406	1	164	214	1116	0.462	SNLPDNLKK	0.95	25.3	25	14.8	2	0	0	2	1028.57
Cytoplasmic dynein 1 heavy chain 1	DYHC1_HUMAN	DYNC1H1	532.406	1	164	214	1116	0.462	SPLVMDVLNIQGVQR	0.95	94.2	25	91.1	4	6	0	2	1684.91
Cytoplasmic dynein 1 heavy chain 1	DYHC1_HUMAN	DYNC1H1	532.406	1	164	214	1116	0.462	SRQELEQHSVDTASTSDAVTFITYVQSLK	0.95	84.7	25	84.7	0	5	5	2	3240.6
Cytoplasmic dynein 1 heavy chain 1	DYHC1_HUMAN	DYNC1H1	532.406	1	164	214	1116	0.462	SSLQSQCLNEVLK	0.95	80.1	25	70.7	2	0	0	2	1505.76
Cytoplasmic dynein 1 heavy chain 1	DYHC1_HUMAN	DYNC1H1	532.406	1	164	214	1116	0.462	SVLVSAGNVK	0.95	36.1	25	28	4	0	0	2	973.568
Cytoplasmic dynein 1 heavy chain 1	DYHC1_HUMAN	DYNC1H1	532.406	1	164	214	1116	0.462	TEYLSNADER	0.95	48.2	25	48.2	8	0	0	2	1197.54
Cytoplasmic dynein 1 heavy chain 1	DYHC1_HUMAN	DYNC1H1	532.406	1	164	214	1116	0.462	TFDHYCEYRR	0.95	21.3	25	21.3	0	3	0	2	1446.62
Cytoplasmic dynein 1 heavy chain 1	DYHC1_HUMAN	DYNC1H1	532.406	1	164	214	1116	0.462	TFSEILNR	0.95	48.1	25	40.7	6	0	0	2	979.521
Cytoplasmic dynein 1 heavy chain 1	DYHC1_HUMAN	DYNC1H1	532.406	1	164	214	1116	0.462	TKPVTGNLRPEEALQALTIYEGK	0.95	27.8	25	22.6	0	3	7	2	2528.37
Cytoplasmic dynein 1 heavy chain 1	DYHC1_HUMAN	DYNC1H1	532.406	1	164	214	1116	0.462	TLHTTASNWLHLIPQTLSHLK	0.95	32	25	32	0	0	7	2	2411.32
Cytoplasmic dynein 1 heavy chain 1	DYHC1_HUMAN	DYNC1H1	532.406	1	164	214	1116	0.462	TLINELVK	0.95	32.2	25	18.4	2	0	0	2	929.567
Cytoplasmic dynein 1 heavy chain 1	DYHC1_HUMAN	DYNC1H1	532.406	1	164	214	1116	0.462	TMTLFSALR	0.95	68.1	25	59.7	8	0	0	2	1055.56
Cytoplasmic dynein 1 heavy chain 1	DYHC1_HUMAN	DYNC1H1	532.406	1	164	214	1116	0.462	TPNGVVLAPVQLGK	0.95	49.7	25	49.7	1	0	0	2	1392.82
Cytoplasmic dynein 1 heavy chain 1	DYHC1_HUMAN	DYNC1H1	532.406	1	164	214	1116	0.462	TPVIDADKPVSSQLR	0.95	33.8	25	33.8	0	4	0	2	1625.89
Cytoplasmic dynein 1 heavy chain 1	DYHC1_HUMAN	DYNC1H1	532.406	1	164	214	1116	0.462	TPVSITEHPK	0.95	45.5	25	42.5	8	8	0	2	1108.6
Cytoplasmic dynein 1 heavy chain 1	DYHC1_HUMAN	DYNC1H1	532.406	1	164	214	1116	0.462	TSAPITCELLNK	0.95	52.5	25	45.2	2	0	0	2	1346.7
Cytoplasmic dynein 1 heavy chain 1	DYHC1_HUMAN	DYNC1H1	532.406	1	164	214	1116	0.462	TSDQTWVK	0.95	33.8	25	25.9	1	0	0	2	964.473
Cytoplasmic dynein 1 heavy chain 1	DYHC1_HUMAN	DYNC1H1	532.406	1	164	214	1116	0.462	TSFLDDAFRK	0.95	63.5	25	56.3	6	5	0	2	1199.61
Cytoplasmic dynein 1 heavy chain 1	DYHC1_HUMAN	DYNC1H1	532.406	1	164	214	1116	0.462	TTDLLTDWEK	0.95	44.2	25	32.1	6	0	0	2	1221.6
Cytoplasmic dynein 1 heavy chain 1	DYHC1_HUMAN	DYNC1H1	532.406	1	164	214	1116	0.462	TVENIKDPLFR	0.95	39.4	25	36.8	1	12	0	2	1331.73
Cytoplasmic dynein 1 heavy chain 1	DYHC1_HUMAN	DYNC1H1	532.406	1	164	214	1116	0.462	TYAEPLTAAMVEFYTMSQER	0.95	52.6	25	44.4	0	2	0	2	2354.07
Cytoplasmic dynein 1 heavy chain 1	DYHC1_HUMAN	DYNC1H1	532.406	1	164	214	1116	0.462	VAAPDVVVPTLDTVR	0.95	39.4	25	39.4	4	0	0	2	1551.87
Cytoplasmic dynein 1 heavy chain 1	DYHC1_HUMAN	DYNC1H1	532.406	1	164	214	1116	0.462	VAEVLFDAADANAIEEVNLAYENVK	0.95	73.5	25	73.5	0	2	0	2	2707.35
Cytoplasmic dynein 1 heavy chain 1	DYHC1_HUMAN	DYNC1H1	532.406	1	164	214	1116	0.462	VDDLLIIEEK	0.95	74	25	62	4	0	0	2	1186.66
Cytoplasmic dynein 1 heavy chain 1	DYHC1_HUMAN	DYNC1H1	532.406	1	164	214	1116	0.462	VDNEFDQR	0.95	44.7	25	37.3	4	0	0	2	1022.45
Cytoplasmic dynein 1 heavy chain 1	DYHC1_HUMAN	DYNC1H1	532.406	1	164	214	1116	0.462	VFEEDALSWEDKLNR	0.95	30.6	25	30.6	0	4	0	2	1850.89
Cytoplasmic dynein 1 heavy chain 1	DYHC1_HUMAN	DYNC1H1	532.406	1	164	214	1116	0.462	VFYEEELDVPLVLFNEVLDHVLR	0.95	41.9	25	41.9	0	4	0	2	2787.46
Cytoplasmic dynein 1 heavy chain 1	DYHC1_HUMAN	DYNC1H1	532.406	1	164	214	1116	0.462	VISFIR	0.95	33.1	25	0	2	0	0	2	734.456
Cytoplasmic dynein 1 heavy chain 1	DYHC1_HUMAN	DYNC1H1	532.406	1	164	214	1116	0.462	VKEHINSVSAMK	0.95	34.3	25	32.1	0	7	0	2	1358.71
Cytoplasmic dynein 1 heavy chain 1	DYHC1_HUMAN	DYNC1H1	532.406	1	164	214	1116	0.462	VLLTTQGVDMISK	0.95	74.8	25	72.8	11	0	0	2	1420.77
Cytoplasmic dynein 1 heavy chain 1	DYHC1_HUMAN	DYNC1H1	532.406	1	164	214	1116	0.462	VLQLYQITQINHGLMMVGPSGSGK	0.95	49.6	25	49.6	0	5	0	2	2603.33
Cytoplasmic dynein 1 heavy chain 1	DYHC1_HUMAN	DYNC1H1	532.406	1	164	214	1116	0.462	VLRPQVTAVAQQNQGEVPEPQDMK	0.95	68.9	25	66	0	4	0	2	2678.36
Cytoplasmic dynein 1 heavy chain 1	DYHC1_HUMAN	DYNC1H1	532.406	1	164	214	1116	0.462	VLTLSEDSPYETLHSFISNAVAPFFK	0.95	45.1	25	41	0	20	0	2	2912.47
Cytoplasmic dynein 1 heavy chain 1	DYHC1_HUMAN	DYNC1H1	532.406	1	164	214	1116	0.462	VMSQEIQEQLHK	0.95	41.2	25	28.6	1	2	0	2	1485.74
Cytoplasmic dynein 1 heavy chain 1	DYHC1_HUMAN	DYNC1H1	532.406	1	164	214	1116	0.462	VNFLPEIITLSK	0.95	47.8	25	35.9	12	0	0	2	1373.8
Cytoplasmic dynein 1 heavy chain 1	DYHC1_HUMAN	DYNC1H1	532.406	1	164	214	1116	0.462	VPLAIVNK	0.95	50.7	25	50.7	8	0	0	2	853.551
Cytoplasmic dynein 1 heavy chain 1	DYHC1_HUMAN	DYNC1H1	532.406	1	164	214	1116	0.462	VPQIEVETHK	0.95	31.1	25	28.2	2	7	0	2	1179.64
Cytoplasmic dynein 1 heavy chain 1	DYHC1_HUMAN	DYNC1H1	532.406	1	164	214	1116	0.462	VPVNLLR	0.95	37.3	25	20.5	6	0	0	2	810.52
Cytoplasmic dynein 1 heavy chain 1	DYHC1_HUMAN	DYNC1H1	532.406	1	164	214	1116	0.462	VQVALEELQDLK	0.95	62	25	57.1	2	0	0	2	1384.77
Cytoplasmic dynein 1 heavy chain 1	DYHC1_HUMAN	DYNC1H1	532.406	1	164	214	1116	0.462	VQVALEELQDLKGVWSELSK	0.95	41.5	25	41.5	0	5	0	2	2271.22
Cytoplasmic dynein 1 heavy chain 1	DYHC1_HUMAN	DYNC1H1	532.406	1	164	214	1116	0.462	VQYPQSQACK	0.95	43.4	25	31.4	4	0	0	2	1208.57
Cytoplasmic dynein 1 heavy chain 1	DYHC1_HUMAN	DYNC1H1	532.406	1	164	214	1116	0.462	VTDFGDKVEDPTFLNQLQSGVNR	0.95	61	25	57.2	0	15	0	2	2579.27
Cytoplasmic dynein 1 heavy chain 1	DYHC1_HUMAN	DYNC1H1	532.406	1	164	214	1116	0.462	VTFVNFTVTR	0.95	81.5	25	75.8	13	0	0	2	1183.65
Cytoplasmic dynein 1 heavy chain 1	DYHC1_HUMAN	DYNC1H1	532.406	1	164	214	1116	0.462	VWEQIDQMKEQPWVSVQPR	0.95	24.1	25	24.1	0	1	0	2	2399.18
Cytoplasmic dynein 1 heavy chain 1	DYHC1_HUMAN	DYNC1H1	532.406	1	164	214	1116	0.462	WAIAQLNYADMLK	0.95	68.2	25	68.2	1	0	0	2	1552.78
Cytoplasmic dynein 1 heavy chain 1	DYHC1_HUMAN	DYNC1H1	532.406	1	164	214	1116	0.462	WFTSQVIR	0.95	32.3	25	21.9	6	0	0	2	1036.56
Cytoplasmic dynein 1 heavy chain 1	DYHC1_HUMAN	DYNC1H1	532.406	1	164	214	1116	0.462	WLVLFCDEINLPDMDKYGTQR	0.95	26.5	25	26.5	0	1	0	2	2629.24
Cytoplasmic dynein 1 heavy chain 1	DYHC1_HUMAN	DYNC1H1	532.406	1	164	214	1116	0.462	WQALLVQIR	0.95	48	25	48	6	0	0	2	1126.67
Cytoplasmic dynein 1 heavy chain 1	DYHC1_HUMAN	DYNC1H1	532.406	1	164	214	1116	0.462	WTDENIDTVALK	0.95	99.4	25	95.6	4	0	0	2	1404.7
Cytoplasmic dynein 1 heavy chain 1	DYHC1_HUMAN	DYNC1H1	532.406	1	164	214	1116	0.462	YATLATVSR	0.95	57.6	25	50.8	4	0	0	2	981.536
Cytoplasmic dynein 1 heavy chain 1	DYHC1_HUMAN	DYNC1H1	532.406	1	164	214	1116	0.462	YKEEYAVLISEAQAIK	0.95	103	25	97.1	2	12	0	2	1854.98
Cytoplasmic dynein 1 heavy chain 1	DYHC1_HUMAN	DYNC1H1	532.406	1	164	214	1116	0.462	YLVYAILWSLSGDSR	0.95	85.8	25	83.5	3	0	0	2	1742.91
Heat shock protein HSP 90-alpha	HS90A_HUMAN	HSP90AA1	84.6632	1	33	62	481	0.642	ADLINNLGTIAK	0.95	70.4	25	64.7	53	0	0	2	1242.71
Heat shock protein HSP 90-alpha	HS90A_HUMAN	HSP90AA1	84.6632	1	33	62	481	0.642	AFMEALQAGADISMIGQFGVGFYSAYLVAEK	0.95	90.5	25	89.8	0	11	4	2	3316.59
Heat shock protein HSP 90-alpha	HS90A_HUMAN	HSP90AA1	84.6632	1	33	62	481	0.642	ALLFVPR	0.95	39.8	25	0	28	0	0	2	815.514
Heat shock protein HSP 90-alpha	HS90A_HUMAN	HSP90AA1	84.6632	1	33	62	481	0.642	APFDLFENR	0.95	64.9	25	64.9	9	0	0	2	1108.54
Heat shock protein HSP 90-alpha	HS90A_HUMAN	HSP90AA1	84.6632	1	33	62	481	0.642	APFDLFENRK	0.95	35.7	25	33.5	4	3	0	2	1236.64
Heat shock protein HSP 90-alpha	HS90A_HUMAN	HSP90AA1	84.6632	1	33	62	481	0.642	CLELFTELAEDKENYK	0.95	48.5	25	48.1	0	4	0	2	2001.95
Heat shock protein HSP 90-alpha	HS90A_HUMAN	HSP90AA1	84.6632	1	33	62	481	0.642	DLVILLYETALLSSGFSLEDPQTHANR	0.95	91.9	25	88.9	0	9	0	2	3002.55
Heat shock protein HSP 90-alpha	HS90A_HUMAN	HSP90AA1	84.6632	1	33	62	481	0.642	DNSTMGYMAAK	0.95	56.2	25	51.3	13	0	0	2	1188.5
Heat shock protein HSP 90-alpha	HS90A_HUMAN	HSP90AA1	84.6632	1	33	62	481	0.642	DQVANSAFVER	0.95	65.9	25	52.5	36	0	0	2	1235.6
Heat shock protein HSP 90-alpha	HS90A_HUMAN	HSP90AA1	84.6632	1	33	62	481	0.642	EDQTEYLEER	0.95	59.5	25	59.5	42	0	0	2	1311.57
Heat shock protein HSP 90-alpha	HS90A_HUMAN	HSP90AA1	84.6632	1	33	62	481	0.642	EDQTEYLEERR	0.95	37.4	25	37.1	3	4	0	2	1467.67
Heat shock protein HSP 90-alpha	HS90A_HUMAN	HSP90AA1	84.6632	1	33	62	481	0.642	EGLELPEDEEEK	0.95	29.5	25	28.6	3	0	0	2	1416.64
Heat shock protein HSP 90-alpha	HS90A_HUMAN	HSP90AA1	84.6632	1	33	62	481	0.642	EGLELPEDEEEKK	0.95	58.3	25	58.2	4	1	0	2	1544.73
Heat shock protein HSP 90-alpha	HS90A_HUMAN	HSP90AA1	84.6632	1	33	62	481	0.642	EKYIDQEELNK	0.95	52.1	25	45.4	5	2	0	2	1408.7
Heat shock protein HSP 90-alpha	HS90A_HUMAN	HSP90AA1	84.6632	1	33	62	481	0.642	ELHINLIPNK	0.95	34.8	25	33.9	4	0	0	2	1190.69
Heat shock protein HSP 90-alpha	HS90A_HUMAN	HSP90AA1	84.6632	1	33	62	481	0.642	ELHINLIPNKQDR	0.95	44	25	44	6	5	2	2	1589.88
Heat shock protein HSP 90-alpha	HS90A_HUMAN	HSP90AA1	84.6632	1	33	62	481	0.642	ELISNSSDALDK	0.95	63.9	25	51.4	21	0	0	2	1291.64
Heat shock protein HSP 90-alpha	HS90A_HUMAN	HSP90AA1	84.6632	1	33	62	481	0.642	ELISNSSDALDKIR	0.95	95.8	25	91	6	1	0	2	1560.82
Heat shock protein HSP 90-alpha	HS90A_HUMAN	HSP90AA1	84.6632	1	33	62	481	0.642	FENLCK	0.95	37.8	25	23.3	6	0	0	2	810.381
Heat shock protein HSP 90-alpha	HS90A_HUMAN	HSP90AA1	84.6632	1	33	62	481	0.642	FYEQFSK	0.95	36.7	25	16	17	0	0	2	948.446
Heat shock protein HSP 90-alpha	HS90A_HUMAN	HSP90AA1	84.6632	1	33	62	481	0.642	GVVDSEDLPLNISR	0.95	97.6	25	0	35	5	0	2	1513.79
Heat shock protein HSP 90-alpha	HS90A_HUMAN	HSP90AA1	84.6632	1	33	62	481	0.642	HFSVEGQLEFR	0.95	79	25	79	56	21	0	2	1348.66
Heat shock protein HSP 90-alpha	HS90A_HUMAN	HSP90AA1	84.6632	1	33	62	481	0.642	HGLEVIYMIEPIDEYCVQQLK	0.95	64.9	25	64.9	4	12	0	2	2593.27
Heat shock protein HSP 90-alpha	HS90A_HUMAN	HSP90AA1	84.6632	1	33	62	481	0.642	HIYYITGETK	0.95	58.2	25	55.7	21	1	0	2	1224.63
Heat shock protein HSP 90-alpha	HS90A_HUMAN	HSP90AA1	84.6632	1	33	62	481	0.642	HLEINPDHSIIETLR	0.95	79.2	25	79.2	5	22	4	2	1786.94
Heat shock protein HSP 90-alpha	HS90A_HUMAN	HSP90AA1	84.6632	1	33	62	481	0.642	HNDDEQYAWESSAGGSFTVR	0.95	119	25	119	8	61	0	2	2255.96
Heat shock protein HSP 90-alpha	HS90A_HUMAN	HSP90AA1	84.6632	1	33	62	481	0.642	HSQFIGYPITLFVEK	0.95	85	25	85	22	30	0	2	1778.95
Heat shock protein HSP 90-alpha	HS90A_HUMAN	HSP90AA1	84.6632	1	33	62	481	0.642	HSQFIGYPITLFVEKER	0.95	73.4	25	73.4	0	4	3	2	2064.09
Heat shock protein HSP 90-alpha	HS90A_HUMAN	HSP90AA1	84.6632	1	33	62	481	0.642	IMKDILEK	0.95	35.8	25	3.8	4	0	0	2	989.57
Heat shock protein HSP 90-alpha	HS90A_HUMAN	HSP90AA1	84.6632	1	33	62	481	0.642	IRYESLTDPSK	0.95	61.5	25	57.3	4	4	0	2	1308.68
Heat shock protein HSP 90-alpha	HS90A_HUMAN	HSP90AA1	84.6632	1	33	62	481	0.642	KFYEQFSK	0.95	31.2	25	23.4	2	0	0	2	1076.54
Heat shock protein HSP 90-alpha	HS90A_HUMAN	HSP90AA1	84.6632	1	33	62	481	0.642	KHGLEVIYMIEPIDEYCVQQLK	0.95	57.3	25	56.9	0	5	4	2	2705.37
Heat shock protein HSP 90-alpha	HS90A_HUMAN	HSP90AA1	84.6632	1	33	62	481	0.642	KHLEINPDHSIIETLR	0.95	78.3	25	78.3	1	5	10	2	1915.04
Heat shock protein HSP 90-alpha	HS90A_HUMAN	HSP90AA1	84.6632	1	33	62	481	0.642	KHSQFIGYPITLFVEK	0.95	70.7	25	70.7	2	5	4	2	1907.04
Heat shock protein HSP 90-alpha	HS90A_HUMAN	HSP90AA1	84.6632	1	33	62	481	0.642	LGIHEDSQNR	0.95	47.5	25	40.5	17	26	0	2	1168.57
Heat shock protein HSP 90-alpha	HS90A_HUMAN	HSP90AA1	84.6632	1	33	62	481	0.642	LGIHEDSQNRK	0.95	34.8	25	33.4	0	5	0	2	1296.67
Heat shock protein HSP 90-alpha	HS90A_HUMAN	HSP90AA1	84.6632	1	33	62	481	0.642	LSELLR	0.95	45	25	15.2	28	0	0	2	730.446
Heat shock protein HSP 90-alpha	HS90A_HUMAN	HSP90AA1	84.6632	1	33	62	481	0.642	LVTSPCCIVTSTYGWTANMER	0.95	80	25	80	6	8	0	2	2446.12
Heat shock protein HSP 90-alpha	HS90A_HUMAN	HSP90AA1	84.6632	1	33	62	481	0.642	NPDDITNEEYGEFYK	0.95	91.7	25	86.7	26	0	0	2	1833.78
Heat shock protein HSP 90-alpha	HS90A_HUMAN	HSP90AA1	84.6632	1	33	62	481	0.642	RAPFDLFENR	0.95	51.4	25	44.2	14	6	0	2	1264.64
Heat shock protein HSP 90-alpha	HS90A_HUMAN	HSP90AA1	84.6632	1	33	62	481	0.642	SLTNDWEDHLAVK	0.95	87.7	25	81.5	33	26	0	2	1527.74
Heat shock protein HSP 90-alpha	HS90A_HUMAN	HSP90AA1	84.6632	1	33	62	481	0.642	SVKDLVILLYETALLSSGFSLEDPQTHANR	0.95	26.8	25	26.8	0	0	2	2	3316.74
Heat shock protein HSP 90-alpha	HS90A_HUMAN	HSP90AA1	84.6632	1	33	62	481	0.642	TKFENLCK	0.95	41.1	25	38.3	3	0	0	2	1039.52
Heat shock protein HSP 90-alpha	HS90A_HUMAN	HSP90AA1	84.6632	1	33	62	481	0.642	TLTIVDTGIGMTK	0.95	87.8	25	0	52	0	0	2	1365.73
Heat shock protein HSP 90-alpha	HS90A_HUMAN	HSP90AA1	84.6632	1	33	62	481	0.642	TLVSVTK	0.95	28.9	25	22.2	1	0	0	2	747.461
Heat shock protein HSP 90-alpha	HS90A_HUMAN	HSP90AA1	84.6632	1	33	62	481	0.642	VFIMDNCEELIPEYLNFIR	0.95	75.7	25	75.7	12	6	0	2	2431.17
Heat shock protein HSP 90-alpha	HS90A_HUMAN	HSP90AA1	84.6632	1	33	62	481	0.642	VILHLK	0.95	31.4	25	29	5	0	0	2	722.492
Heat shock protein HSP 90-alpha	HS90A_HUMAN	HSP90AA1	84.6632	1	33	62	481	0.642	VILHLKEDQTEYLEER	0.95	61.5	25	61.5	4	38	13	2	2015.04
Heat shock protein HSP 90-alpha	HS90A_HUMAN	HSP90AA1	84.6632	1	33	62	481	0.642	YESLTDPSK	0.95	44.5	25	41.3	33	0	0	2	1039.49
Heat shock protein HSP 90-alpha	HS90A_HUMAN	HSP90AA1	84.6632	1	33	62	481	0.642	YESLTDPSKLDSGK	0.95	63.7	25	54.8	13	4	0	2	1539.75
Heat shock protein HSP 90-alpha	HS90A_HUMAN	HSP90AA1	84.6632	1	33	62	481	0.642	YIDQEELNK	0.95	60	25	39.2	42	0	0	2	1151.56
Heat shock protein HSP 90-alpha	HS90A_HUMAN	HSP90AA1	84.6632	1	33	62	481	0.642	YYTSASGDEMVSLK	0.95	92.6	25	92.6	6	0	0	2	1550.7
Heat shock protein HSP 90-alpha	HS90A_HUMAN	HSP90AA1	84.6632	1	33	62	481	0.642	YYTSASGDEMVSLKDYCTR	0.95	43.7	25	42.9	0	5	0	2	2245.97
Heat shock protein HSP 90-beta	HS90B_HUMAN	HSP90AB1	83.2673	1	53	96	1360	0.704	ADLINNLGTIAK	0.95	70.4	25	64.7	53	0	0	2	1242.71
Heat shock protein HSP 90-beta	HS90B_HUMAN	HSP90AB1	83.2673	1	53	96	1360	0.704	AFMEALQAGADISMIGQFGVGFYSAYLVAEK	0.95	90.5	25	89.8	0	11	4	2	3316.59
Heat shock protein HSP 90-beta	HS90B_HUMAN	HSP90AB1	83.2673	1	53	96	1360	0.704	AKFENLCK	0.95	40.2	25	33.2	5	0	0	2	1009.51
Heat shock protein HSP 90-beta	HS90B_HUMAN	HSP90AB1	83.2673	1	53	96	1360	0.704	ALLFIPR	0.95	44.6	25	16.1	35	0	0	2	829.529
Heat shock protein HSP 90-beta	HS90B_HUMAN	HSP90AB1	83.2673	1	53	96	1360	0.704	APFDLFENK	0.95	45.7	25	40.7	8	0	0	2	1080.54
Heat shock protein HSP 90-beta	HS90B_HUMAN	HSP90AB1	83.2673	1	53	96	1360	0.704	APFDLFENKK	0.95	40.7	25	33.4	4	4	0	2	1208.63
Heat shock protein HSP 90-beta	HS90B_HUMAN	HSP90AB1	83.2673	1	53	96	1360	0.704	CLELFSELAEDKENYK	0.95	93.5	25	91.9	2	5	0	2	1987.93
Heat shock protein HSP 90-beta	HS90B_HUMAN	HSP90AB1	83.2673	1	53	96	1360	0.704	DLVVLLFETALLSSGFSLEDPQTHSNR	0.95	105	25	104	0	28	15	2	2988.53
Heat shock protein HSP 90-beta	HS90B_HUMAN	HSP90AB1	83.2673	1	53	96	1360	0.704	DNSTMGYMMAK	0.95	59.7	25	33.7	26	0	0	2	1280.5
Heat shock protein HSP 90-beta	HS90B_HUMAN	HSP90AB1	83.2673	1	53	96	1360	0.704	EDQTEYLEER	0.95	59.5	25	59.5	42	0	0	2	1311.57
Heat shock protein HSP 90-beta	HS90B_HUMAN	HSP90AB1	83.2673	1	53	96	1360	0.704	EDQTEYLEERR	0.95	37.4	25	37.1	3	4	0	2	1467.67
Heat shock protein HSP 90-beta	HS90B_HUMAN	HSP90AB1	83.2673	1	53	96	1360	0.704	EGLELPEDEEEK	0.95	29.5	25	28.6	3	0	0	2	1416.64
Heat shock protein HSP 90-beta	HS90B_HUMAN	HSP90AB1	83.2673	1	53	96	1360	0.704	EGLELPEDEEEKK	0.95	58.3	25	58.2	4	1	0	2	1544.73
Heat shock protein HSP 90-beta	HS90B_HUMAN	HSP90AB1	83.2673	1	53	96	1360	0.704	EKYIDQEELNK	0.95	52.1	25	45.4	5	2	0	2	1408.7
Heat shock protein HSP 90-beta	HS90B_HUMAN	HSP90AB1	83.2673	1	53	96	1360	0.704	ELISNASDALDK	0.95	94.1	25	81.5	40	0	0	2	1275.64
Heat shock protein HSP 90-beta	HS90B_HUMAN	HSP90AB1	83.2673	1	53	96	1360	0.704	ELISNASDALDKIR	0.95	106	25	85.2	16	4	0	2	1544.83
Heat shock protein HSP 90-beta	HS90B_HUMAN	HSP90AB1	83.2673	1	53	96	1360	0.704	ELKIDIIPNPQER	0.95	39.3	25	34.3	4	0	0	2	1564.87
Heat shock protein HSP 90-beta	HS90B_HUMAN	HSP90AB1	83.2673	1	53	96	1360	0.704	EQVANSAFVER	0.95	63.8	25	59.2	44	0	0	2	1249.62
Heat shock protein HSP 90-beta	HS90B_HUMAN	HSP90AB1	83.2673	1	53	96	1360	0.704	FENLCK	0.95	37.8	25	23.3	6	0	0	2	810.381
Heat shock protein HSP 90-beta	HS90B_HUMAN	HSP90AB1	83.2673	1	53	96	1360	0.704	FYEAFSK	0.95	31.4	25	28.9	13	0	0	2	891.425
Heat shock protein HSP 90-beta	HS90B_HUMAN	HSP90AB1	83.2673	1	53	96	1360	0.704	GFEVVYMTEPIDEYCVQQLK	0.95	85.2	25	45.9	7	8	0	2	2464.14
Heat shock protein HSP 90-beta	HS90B_HUMAN	HSP90AB1	83.2673	1	53	96	1360	0.704	GVVDSEDLPLNISR	0.95	97.6	25	0	35	5	0	2	1513.79
Heat shock protein HSP 90-beta	HS90B_HUMAN	HSP90AB1	83.2673	1	53	96	1360	0.704	HFSVEGQLEFR	0.95	79	25	79	56	21	0	2	1348.66
Heat shock protein HSP 90-beta	HS90B_HUMAN	HSP90AB1	83.2673	1	53	96	1360	0.704	HLEINPDHPIVETLR	0.95	76.3	25	70	5	38	4	2	1782.95
Heat shock protein HSP 90-beta	HS90B_HUMAN	HSP90AB1	83.2673	1	53	96	1360	0.704	HNDDEQYAWESSAGGSFTVR	0.95	119	25	119	8	61	0	2	2255.96
Heat shock protein HSP 90-beta	HS90B_HUMAN	HSP90AB1	83.2673	1	53	96	1360	0.704	HSQFIGYPITLYLEK	0.95	90.8	25	0	29	33	0	2	1808.96
Heat shock protein HSP 90-beta	HS90B_HUMAN	HSP90AB1	83.2673	1	53	96	1360	0.704	HSQFIGYPITLYLEKER	0.95	70.5	25	0	0	4	1	2	2094.1
Heat shock protein HSP 90-beta	HS90B_HUMAN	HSP90AB1	83.2673	1	53	96	1360	0.704	IDIIPNPQER	0.95	35.7	25	29.3	20	0	0	2	1194.65
Heat shock protein HSP 90-beta	HS90B_HUMAN	HSP90AB1	83.2673	1	53	96	1360	0.704	IEDVGSDEEDDSGKDK	0.95	77	25	77	2	3	0	2	1737.73
Heat shock protein HSP 90-beta	HS90B_HUMAN	HSP90AB1	83.2673	1	53	96	1360	0.704	IRYESLTDPSK	0.95	61.5	25	57.3	4	4	0	2	1308.68
Heat shock protein HSP 90-beta	HS90B_HUMAN	HSP90AB1	83.2673	1	53	96	1360	0.704	KHLEINPDHPIVETLR	0.95	67	25	64.8	2	9	21	2	1911.04
Heat shock protein HSP 90-beta	HS90B_HUMAN	HSP90AB1	83.2673	1	53	96	1360	0.704	KHSQFIGYPITLYLEK	0.95	67.8	25	67.8	2	4	4	2	1937.05
Heat shock protein HSP 90-beta	HS90B_HUMAN	HSP90AB1	83.2673	1	53	96	1360	0.704	LGIHEDSTNR	0.95	45.5	25	37.5	27	32	0	2	1141.56
Heat shock protein HSP 90-beta	HS90B_HUMAN	HSP90AB1	83.2673	1	53	96	1360	0.704	LGIHEDSTNRR	0.95	29.4	25	29	0	16	0	2	1297.66
Heat shock protein HSP 90-beta	HS90B_HUMAN	HSP90AB1	83.2673	1	53	96	1360	0.704	LSELLR	0.95	45	25	15.2	28	0	0	2	730.446
Heat shock protein HSP 90-beta	HS90B_HUMAN	HSP90AB1	83.2673	1	53	96	1360	0.704	LVSSPCCIVTSTYGWTANMER	0.95	96.1	25	96.1	6	6	0	2	2432.1
Heat shock protein HSP 90-beta	HS90B_HUMAN	HSP90AB1	83.2673	1	53	96	1360	0.704	NPDDITQEEYGEFYK	0.95	98	25	98	36	4	0	2	1847.8
Heat shock protein HSP 90-beta	HS90B_HUMAN	HSP90AB1	83.2673	1	53	96	1360	0.704	PEEVHHGEEEVETFAFQAEIAQLMSLIINTFYSNK	0.95	40.2	25	40.2	0	0	3	1	4066.94
Heat shock protein HSP 90-beta	HS90B_HUMAN	HSP90AB1	83.2673	1	53	96	1360	0.704	RAPFDLFENK	0.95	49.2	25	35.4	18	5	0	2	1236.64
Heat shock protein HSP 90-beta	HS90B_HUMAN	HSP90AB1	83.2673	1	53	96	1360	0.704	RGFEVVYMTEPIDEYCVQQLK	0.95	52	25	51.8	0	4	0	2	2620.24
Heat shock protein HSP 90-beta	HS90B_HUMAN	HSP90AB1	83.2673	1	53	96	1360	0.704	RLSELLR	0.95	46.3	25	11.2	5	0	0	2	886.547
Heat shock protein HSP 90-beta	HS90B_HUMAN	HSP90AB1	83.2673	1	53	96	1360	0.704	RVFIMDSCDELIPEYLNFIR	0.95	33.5	25	31.4	0	1	0	2	2546.24
Heat shock protein HSP 90-beta	HS90B_HUMAN	HSP90AB1	83.2673	1	53	96	1360	0.704	SIYYITGESK	0.95	62.5	25	52.7	42	0	0	2	1160.58
Heat shock protein HSP 90-beta	HS90B_HUMAN	HSP90AB1	83.2673	1	53	96	1360	0.704	SLTNDWEDHLAVK	0.95	87.7	25	81.5	33	26	0	2	1527.74
Heat shock protein HSP 90-beta	HS90B_HUMAN	HSP90AB1	83.2673	1	53	96	1360	0.704	SLVSVTK	0.95	35.6	25	25.3	6	0	0	2	733.445
Heat shock protein HSP 90-beta	HS90B_HUMAN	HSP90AB1	83.2673	1	53	96	1360	0.704	TLTLVDTGIGMTK	0.95	87.8	25	0	52	0	0	2	1365.73
Heat shock protein HSP 90-beta	HS90B_HUMAN	HSP90AB1	83.2673	1	53	96	1360	0.704	VFIMDSCDELIPEYLNFIR	0.95	106	25	106	14	5	0	2	2390.14
Heat shock protein HSP 90-beta	HS90B_HUMAN	HSP90AB1	83.2673	1	53	96	1360	0.704	VILHLK	0.95	31.4	25	29	5	0	0	2	722.492
Heat shock protein HSP 90-beta	HS90B_HUMAN	HSP90AB1	83.2673	1	53	96	1360	0.704	VILHLKEDQTEYLEER	0.95	61.5	25	61.5	4	38	13	2	2015.04
Heat shock protein HSP 90-beta	HS90B_HUMAN	HSP90AB1	83.2673	1	53	96	1360	0.704	YESLTDPSK	0.95	44.5	25	41.3	33	0	0	2	1039.49
Heat shock protein HSP 90-beta	HS90B_HUMAN	HSP90AB1	83.2673	1	53	96	1360	0.704	YESLTDPSKLDSGK	0.95	63.7	25	54.8	13	4	0	2	1539.75
Heat shock protein HSP 90-beta	HS90B_HUMAN	HSP90AB1	83.2673	1	53	96	1360	0.704	YHTSQSGDEMTSLSEYVSR	0.95	117	25	117	6	52	0	2	2176.95
Heat shock protein HSP 90-beta	HS90B_HUMAN	HSP90AB1	83.2673	1	53	96	1360	0.704	YIDQEELNK	0.95	60	25	39.2	42	0	0	2	1151.56
Desmoplakin	DESP_HUMAN	DSP	331.781	1	158	234	1859	0.56	AELIVQPELK	0.95	49.7	25	39.9	19	0	0	2	1139.67
Desmoplakin	DESP_HUMAN	DSP	331.781	1	158	234	1859	0.56	AEMDMVAWGVDLASVEQHINSHR	0.95	43	25	43	0	6	10	2	2595.21
Desmoplakin	DESP_HUMAN	DSP	331.781	1	158	234	1859	0.56	AESGPDLR	0.95	32.3	25	24.5	2	0	0	2	844.416
Desmoplakin	DESP_HUMAN	DSP	331.781	1	158	234	1859	0.56	AFIGFEGVK	0.95	45.8	25	34.4	21	0	0	2	967.525
Desmoplakin	DESP_HUMAN	DSP	331.781	1	158	234	1859	0.56	AITGFDDPFSGK	0.95	58.2	25	55.5	10	0	0	2	1254.6
Desmoplakin	DESP_HUMAN	DSP	331.781	1	158	234	1859	0.56	ALCDYKQDQK	0.95	45.8	25	40.9	11	2	0	2	1268.59
Desmoplakin	DESP_HUMAN	DSP	331.781	1	158	234	1859	0.56	ALLQAILQTEDMLK	0.95	94.3	25	94.3	49	12	0	2	1602.88
Desmoplakin	DESP_HUMAN	DSP	331.781	1	158	234	1859	0.56	AQIDNLTR	0.95	47.2	25	38	8	0	0	2	930.5
Desmoplakin	DESP_HUMAN	DSP	331.781	1	158	234	1859	0.56	AQQIHSQTSQQYPLYDLDLGK	0.95	78.5	25	78.5	2	18	0	2	2433.2
Desmoplakin	DESP_HUMAN	DSP	331.781	1	158	234	1859	0.56	AVTGYNDPETGNIISLFQAMNK	0.95	101	25	101	17	22	0	2	2399.16
Desmoplakin	DESP_HUMAN	DSP	331.781	1	158	234	1859	0.56	CIDVHLK	0.95	32.8	25	26.2	4	0	0	2	884.466
Desmoplakin	DESP_HUMAN	DSP	331.781	1	158	234	1859	0.56	CIKDEETGLCLLPLK	0.95	33.7	25	33.7	0	4	0	2	1788.92
Desmoplakin	DESP_HUMAN	DSP	331.781	1	158	234	1859	0.56	DLIDFDDRQQIYAAEK	0.95	65.4	25	63.5	4	5	0	2	1939.94
Desmoplakin	DESP_HUMAN	DSP	331.781	1	158	234	1859	0.56	DLKDEIVR	0.95	49.6	25	33.7	5	0	0	2	987.547
Desmoplakin	DESP_HUMAN	DSP	331.781	1	158	234	1859	0.56	DMLANFR	0.95	30.7	25	0	2	0	0	2	882.414
Desmoplakin	DESP_HUMAN	DSP	331.781	1	158	234	1859	0.56	DNYQAFCK	0.95	27.9	25	20.4	3	0	0	2	1045.44
Desmoplakin	DESP_HUMAN	DSP	331.781	1	158	234	1859	0.56	DVLDGHLR	0.95	33.9	25	23.5	6	0	0	2	924.49
Desmoplakin	DESP_HUMAN	DSP	331.781	1	158	234	1859	0.56	DYELQLASYTSGLETLLNIPIKR	0.95	59.5	25	45.7	0	9	0	2	2637.41
Desmoplakin	DESP_HUMAN	DSP	331.781	1	158	234	1859	0.56	EHLMLEEELR	0.95	46.7	25	42.2	4	4	0	2	1314.64
Desmoplakin	DESP_HUMAN	DSP	331.781	1	158	234	1859	0.56	EKEYEIER	0.95	25.9	25	11.2	2	1	0	2	1095.53
Desmoplakin	DESP_HUMAN	DSP	331.781	1	158	234	1859	0.56	EKYSLVEAK	0.95	32	25	28.2	7	4	0	2	1066.58
Desmoplakin	DESP_HUMAN	DSP	331.781	1	158	234	1859	0.56	ELDECFAQANDQMEILDSLIR	0.95	58.3	25	58.3	0	3	0	2	2526.15
Desmoplakin	DESP_HUMAN	DSP	331.781	1	158	234	1859	0.56	ENAAYFQFFEEAQSTEAYLK	0.95	129	25	129	8	6	0	2	2386.09
Desmoplakin	DESP_HUMAN	DSP	331.781	1	158	234	1859	0.56	ENLGWQK	0.95	28.1	25	10.1	2	0	0	2	874.442
Desmoplakin	DESP_HUMAN	DSP	331.781	1	158	234	1859	0.56	ESHRLPVDIAYK	0.95	34.7	25	34.6	2	1	1	2	1427.76
Desmoplakin	DESP_HUMAN	DSP	331.781	1	158	234	1859	0.56	ETQSQLETER	0.95	83.4	25	79.3	18	0	0	2	1220.58
Desmoplakin	DESP_HUMAN	DSP	331.781	1	158	234	1859	0.56	FDQQKNDYDQLQK	0.95	58.2	25	58.2	1	2	0	2	1669.78
Desmoplakin	DESP_HUMAN	DSP	331.781	1	158	234	1859	0.56	FGDSNTVMR	0.95	75.2	25	66.7	24	0	0	2	1026.47
Desmoplakin	DESP_HUMAN	DSP	331.781	1	158	234	1859	0.56	FLDQNLQK	0.95	40.4	25	23	10	0	0	2	1005.54
Desmoplakin	DESP_HUMAN	DSP	331.781	1	158	234	1859	0.56	FLEFQYLTGGLVDPEVHGR	0.95	107	25	107	5	37	0	2	2177.1
Desmoplakin	DESP_HUMAN	DSP	331.781	1	158	234	1859	0.56	FLSEMLK	0.95	31.4	25	16.4	8	0	0	2	883.46
Desmoplakin	DESP_HUMAN	DSP	331.781	1	158	234	1859	0.56	GAGSIAGASASPK	0.95	70.4	25	58.6	10	0	0	2	1073.56
Desmoplakin	DESP_HUMAN	DSP	331.781	1	158	234	1859	0.56	GFFDPNTEENLTYLQLK	0.95	95.9	25	92.5	24	0	0	2	2028.99
Desmoplakin	DESP_HUMAN	DSP	331.781	1	158	234	1859	0.56	GIHNSIGDYR	0.95	49	25	48.3	9	4	0	2	1131.55
Desmoplakin	DESP_HUMAN	DSP	331.781	1	158	234	1859	0.56	GIVDSITGQR	0.95	79.4	25	71	22	0	0	2	1045.56
Desmoplakin	DESP_HUMAN	DSP	331.781	1	158	234	1859	0.56	GLIDRDLYR	0.95	24	25	24	0	6	0	2	1120.61
Desmoplakin	DESP_HUMAN	DSP	331.781	1	158	234	1859	0.56	GLPSPYNMSSAPGSR	0.95	48	25	48	2	0	0	2	1536.71
Desmoplakin	DESP_HUMAN	DSP	331.781	1	158	234	1859	0.56	GLQDSIR	0.95	41.4	25	23.4	7	0	0	2	788.426
Desmoplakin	DESP_HUMAN	DSP	331.781	1	158	234	1859	0.56	GLQDSIRK	0.95	26.4	25	13.9	1	0	0	2	916.521
Desmoplakin	DESP_HUMAN	DSP	331.781	1	158	234	1859	0.56	GLVGIEFK	0.95	39.1	25	25.6	12	0	0	2	862.503
Desmoplakin	DESP_HUMAN	DSP	331.781	1	158	234	1859	0.56	GYFNEELSEILSDPSDDTK	0.95	100	25	100	18	4	0	2	2158.97
Desmoplakin	DESP_HUMAN	DSP	331.781	1	158	234	1859	0.56	HQNQNTIQELLQNCSDCLMR	0.95	77.6	25	65.1	0	14	0	2	2518.12
Desmoplakin	DESP_HUMAN	DSP	331.781	1	158	234	1859	0.56	HVTSECLGWMR	0.95	27.2	25	27.2	0	2	0	2	1391.62
Desmoplakin	DESP_HUMAN	DSP	331.781	1	158	234	1859	0.56	IEPHTGLLLLSVQK	0.95	73.5	25	73.5	7	16	0	2	1547.92
Desmoplakin	DESP_HUMAN	DSP	331.781	1	158	234	1859	0.56	IEVLEEELR	0.95	59.7	25	45.9	18	0	0	2	1129.61
Desmoplakin	DESP_HUMAN	DSP	331.781	1	158	234	1859	0.56	IGLVRPGTALELLEAQAATGFIVDPVSNLR	0.95	88.4	25	88.4	0	56	38	2	3120.74
Desmoplakin	DESP_HUMAN	DSP	331.781	1	158	234	1859	0.56	IKDFLQGSSCIAGIYNETTK	0.95	86.4	25	86.4	2	12	0	2	2245.12
Desmoplakin	DESP_HUMAN	DSP	331.781	1	158	234	1859	0.56	IKNDLNLK	0.95	33.8	25	19.5	2	0	0	2	957.573
Desmoplakin	DESP_HUMAN	DSP	331.781	1	158	234	1859	0.56	ILEYKR	0.95	27	25	0	5	0	0	2	821.488
Desmoplakin	DESP_HUMAN	DSP	331.781	1	158	234	1859	0.56	IQSQFTDAQK	0.95	62.2	25	49.4	19	0	0	2	1165.58
Desmoplakin	DESP_HUMAN	DSP	331.781	1	158	234	1859	0.56	ISITEGIER	0.95	52.8	25	31.7	9	0	0	2	1017.56
Desmoplakin	DESP_HUMAN	DSP	331.781	1	158	234	1859	0.56	ISTEEAIR	0.95	56.9	25	40.2	19	0	0	2	918.489
Desmoplakin	DESP_HUMAN	DSP	331.781	1	158	234	1859	0.56	ISTEEAIRK	0.95	42.1	25	35.7	4	0	0	2	1046.58
Desmoplakin	DESP_HUMAN	DSP	331.781	1	158	234	1859	0.56	ISTISSVR	0.95	42.2	25	35.5	19	0	0	2	862.499
Desmoplakin	DESP_HUMAN	DSP	331.781	1	158	234	1859	0.56	ITNLTQQLEQASIVK	0.95	93.2	25	93.2	14	0	0	2	1685.94
Desmoplakin	DESP_HUMAN	DSP	331.781	1	158	234	1859	0.56	ITNLTQQLEQASIVKK	0.95	21.7	25	21.7	0	1	0	2	1814.04
Desmoplakin	DESP_HUMAN	DSP	331.781	1	158	234	1859	0.56	IVQLKPR	0.95	45.2	25	38.1	8	0	0	2	853.562
Desmoplakin	DESP_HUMAN	DSP	331.781	1	158	234	1859	0.56	KFFDQYR	0.95	33.5	25	13.3	2	0	0	2	1003.5
Desmoplakin	DESP_HUMAN	DSP	331.781	1	158	234	1859	0.56	KIQSQFTDAQK	0.95	70.9	25	63.2	2	0	0	2	1293.68
Desmoplakin	DESP_HUMAN	DSP	331.781	1	158	234	1859	0.56	KIVQLKPR	0.95	44.3	25	44.3	3	0	0	2	981.657
Desmoplakin	DESP_HUMAN	DSP	331.781	1	158	234	1859	0.56	KLISPESTVMLLEAQAATGGIIDPHR	0.95	35.7	25	32.1	0	2	4	2	2763.47
Desmoplakin	DESP_HUMAN	DSP	331.781	1	158	234	1859	0.56	KQHLEIELK	0.95	29.9	25	16.1	0	4	0	2	1137.66
Desmoplakin	DESP_HUMAN	DSP	331.781	1	158	234	1859	0.56	KQQLEVELR	0.95	50.3	25	40.2	5	0	0	2	1142.65
Desmoplakin	DESP_HUMAN	DSP	331.781	1	158	234	1859	0.56	KSVEEVASEIQPFLR	0.95	37	25	28.5	0	6	0	2	1731.93
Desmoplakin	DESP_HUMAN	DSP	331.781	1	158	234	1859	0.56	KTGSQYDIQDAIDK	0.95	38.6	25	31	0	2	0	2	1581.78
Desmoplakin	DESP_HUMAN	DSP	331.781	1	158	234	1859	0.56	KVSYVQLK	0.95	31	25	19.9	1	0	0	2	964.583
Desmoplakin	DESP_HUMAN	DSP	331.781	1	158	234	1859	0.56	LASLEELKR	0.95	58.9	25	52	16	14	0	2	1058.62
Desmoplakin	DESP_HUMAN	DSP	331.781	1	158	234	1859	0.56	LEDELNR	0.95	39.2	25	21.8	12	0	0	2	888.442
Desmoplakin	DESP_HUMAN	DSP	331.781	1	158	234	1859	0.56	LENINGVTDGYLNSLCTVR	0.95	116	25	116	2	0	0	2	2138.05
Desmoplakin	DESP_HUMAN	DSP	331.781	1	158	234	1859	0.56	LEYDDLRR	0.95	22.6	25	18.7	0	5	0	2	1079.55
Desmoplakin	DESP_HUMAN	DSP	331.781	1	158	234	1859	0.56	LGIYEAMK	0.95	52.5	25	45.3	19	0	0	2	924.486
Desmoplakin	DESP_HUMAN	DSP	331.781	1	158	234	1859	0.56	LISPESTVMLLEAQAATGGIIDPHR	0.95	49.6	25	49.6	0	11	7	2	2619.38
Desmoplakin	DESP_HUMAN	DSP	331.781	1	158	234	1859	0.56	LISPESTVMLLEAQAATGGIIDPHRNEK	0.95	88.6	25	88.6	0	3	14	2	2990.56
Desmoplakin	DESP_HUMAN	DSP	331.781	1	158	234	1859	0.56	LKAEFQEEAK	0.95	51.6	25	39.3	6	5	0	2	1192.62
Desmoplakin	DESP_HUMAN	DSP	331.781	1	158	234	1859	0.56	LKNTLTQTTENLR	0.95	83.2	25	79.6	4	4	0	2	1531.84
Desmoplakin	DESP_HUMAN	DSP	331.781	1	158	234	1859	0.56	LKQESDQLVLNQHPASDK	0.95	52.4	25	52.4	0	2	2	2	2050.06
Desmoplakin	DESP_HUMAN	DSP	331.781	1	158	234	1859	0.56	LLEAASVSSK	0.95	50.6	25	40	22	0	0	2	1004.56
Desmoplakin	DESP_HUMAN	DSP	331.781	1	158	234	1859	0.56	LLEAQACTGGIIHPTTGQK	0.95	60.3	25	52.7	0	6	0	2	1995.03
Desmoplakin	DESP_HUMAN	DSP	331.781	1	158	234	1859	0.56	LLEAQIASGGVVDPVNSVFLPK	0.95	119	25	117	15	19	0	2	2253.25
Desmoplakin	DESP_HUMAN	DSP	331.781	1	158	234	1859	0.56	LLEAQIATGGIIDPK	0.95	109	25	102	19	0	0	2	1538.88
Desmoplakin	DESP_HUMAN	DSP	331.781	1	158	234	1859	0.56	LLQLQEQMR	0.95	55.3	25	34.1	21	0	0	2	1174.63
Desmoplakin	DESP_HUMAN	DSP	331.781	1	158	234	1859	0.56	LNDSILQATEQR	0.95	92.1	25	87.3	10	0	0	2	1387.72
Desmoplakin	DESP_HUMAN	DSP	331.781	1	158	234	1859	0.56	LNDSILQATEQRR	0.95	46.8	25	39.1	0	3	0	2	1543.82
Desmoplakin	DESP_HUMAN	DSP	331.781	1	158	234	1859	0.56	LPVDIAYK	0.95	44.9	25	12.4	12	0	0	2	918.53
Desmoplakin	DESP_HUMAN	DSP	331.781	1	158	234	1859	0.56	LPVDIAYKR	0.95	33.8	25	12	3	1	0	2	1074.63
Desmoplakin	DESP_HUMAN	DSP	331.781	1	158	234	1859	0.56	LPVEEAYK	0.95	33	25	11.8	3	0	0	2	948.504
Desmoplakin	DESP_HUMAN	DSP	331.781	1	158	234	1859	0.56	LPVEEAYKR	0.95	55.9	25	29.1	9	7	0	2	1104.6
Desmoplakin	DESP_HUMAN	DSP	331.781	1	158	234	1859	0.56	LQAEIKR	0.95	38.3	25	18.5	5	0	0	2	857.52
Desmoplakin	DESP_HUMAN	DSP	331.781	1	158	234	1859	0.56	LQDTSSYAK	0.95	30.5	25	30.5	5	0	0	2	1012.49
Desmoplakin	DESP_HUMAN	DSP	331.781	1	158	234	1859	0.56	LQSLTENLTK	0.95	44.8	25	24.7	14	0	0	2	1146.64
Desmoplakin	DESP_HUMAN	DSP	331.781	1	158	234	1859	0.56	LRIDYER	0.95	26.5	25	22.9	3	0	0	2	964.521
Desmoplakin	DESP_HUMAN	DSP	331.781	1	158	234	1859	0.56	LSLQDAVSQGVIDQDMATR	0.95	104	25	104	6	10	0	2	2063.01
Desmoplakin	DESP_HUMAN	DSP	331.781	1	158	234	1859	0.56	LSSEVEALR	0.95	55.8	25	34.6	1	0	0	2	1003.54
Desmoplakin	DESP_HUMAN	DSP	331.781	1	158	234	1859	0.56	LSSEVEALRR	0.95	33.1	25	25.2	1	4	0	2	1159.64
Desmoplakin	DESP_HUMAN	DSP	331.781	1	158	234	1859	0.56	LTEEETVCLDLDKVEAYR	0.95	114	25	114	1	10	0	2	2183.05
Desmoplakin	DESP_HUMAN	DSP	331.781	1	158	234	1859	0.56	LTVDSAIAR	0.95	56.3	25	51.1	11	0	0	2	945.536
Desmoplakin	DESP_HUMAN	DSP	331.781	1	158	234	1859	0.56	LTYEIEDEK	0.95	44.5	25	41.7	2	0	0	2	1139.55
Desmoplakin	DESP_HUMAN	DSP	331.781	1	158	234	1859	0.56	LTYEIEDEKR	0.95	62.8	25	62.8	8	2	0	2	1295.65
Desmoplakin	DESP_HUMAN	DSP	331.781	1	158	234	1859	0.56	LVFDGLR	0.95	26.4	25	17.1	2	0	0	2	819.472
Desmoplakin	DESP_HUMAN	DSP	331.781	1	158	234	1859	0.56	MSQLEVK	0.95	27.9	25	19.6	1	0	0	2	834.439
Desmoplakin	DESP_HUMAN	DSP	331.781	1	158	234	1859	0.56	NATILELR	0.95	41.1	25	27.5	3	0	0	2	929.542
Desmoplakin	DESP_HUMAN	DSP	331.781	1	158	234	1859	0.56	NDYDQLQK	0.95	27.4	25	24.2	2	0	0	2	1023.47
Desmoplakin	DESP_HUMAN	DSP	331.781	1	158	234	1859	0.56	NHYNEEMSNLR	0.95	40.5	25	40.5	8	8	0	2	1406.61
Desmoplakin	DESP_HUMAN	DSP	331.781	1	158	234	1859	0.56	NKYETEINITK	0.95	59.1	25	52.8	7	2	0	2	1352.71
Desmoplakin	DESP_HUMAN	DSP	331.781	1	158	234	1859	0.56	NLHSEISGK	0.95	32.3	25	27.3	6	0	0	2	984.511
Desmoplakin	DESP_HUMAN	DSP	331.781	1	158	234	1859	0.56	NLHSEISGKR	0.95	30.1	25	24.9	1	5	0	2	1140.61
Desmoplakin	DESP_HUMAN	DSP	331.781	1	158	234	1859	0.56	NLPLADQGSSHHITVK	0.95	71.8	25	71.6	5	0	0	2	1716.9
Desmoplakin	DESP_HUMAN	DSP	331.781	1	158	234	1859	0.56	NMPLQHLLEQIK	0.95	45.3	25	36.7	1	3	0	2	1463.8
Desmoplakin	DESP_HUMAN	DSP	331.781	1	158	234	1859	0.56	NMPLQHLLEQIKELEK	0.95	28.8	25	24.3	0	7	0	2	1979.06
Desmoplakin	DESP_HUMAN	DSP	331.781	1	158	234	1859	0.56	NNYDEEIISLK	0.95	56	25	52.5	8	0	0	2	1337.66
Desmoplakin	DESP_HUMAN	DSP	331.781	1	158	234	1859	0.56	NQCTQVVQER	0.95	59.6	25	45.9	17	0	0	2	1261.6
Desmoplakin	DESP_HUMAN	DSP	331.781	1	158	234	1859	0.56	NQFETEINITK	0.95	61.1	25	49.5	8	0	0	2	1336.67
Desmoplakin	DESP_HUMAN	DSP	331.781	1	158	234	1859	0.56	NSQGSEMFGDDDKR	0.95	62.9	25	62.9	2	1	0	2	1601.65
Desmoplakin	DESP_HUMAN	DSP	331.781	1	158	234	1859	0.56	NTKIEVLEEELR	0.95	31.2	25	29.6	0	4	0	2	1472.8
Desmoplakin	DESP_HUMAN	DSP	331.781	1	158	234	1859	0.56	NTLTQTTENLR	0.95	59.8	25	52.3	8	0	0	2	1290.66
Desmoplakin	DESP_HUMAN	DSP	331.781	1	158	234	1859	0.56	QEAFSIR	0.95	46.4	25	27.3	10	0	0	2	850.442
Desmoplakin	DESP_HUMAN	DSP	331.781	1	158	234	1859	0.56	QLLQEQESVK	0.95	57.1	25	48.5	8	0	0	2	1201.64
Desmoplakin	DESP_HUMAN	DSP	331.781	1	158	234	1859	0.56	QLQNIIQATSR	0.95	76.3	25	76.3	10	0	0	2	1271.71
Desmoplakin	DESP_HUMAN	DSP	331.781	1	158	234	1859	0.56	QMGQPCDAYQK	0.95	49.3	25	48.2	4	0	0	2	1341.56
Desmoplakin	DESP_HUMAN	DSP	331.781	1	158	234	1859	0.56	QMGQPCDAYQKR	0.95	23.5	25	23.5	0	1	0	2	1497.66
Desmoplakin	DESP_HUMAN	DSP	331.781	1	158	234	1859	0.56	QPVTVTELVDSGILRPSTVNELESGQISYDEVGER	0.95	61.6	25	61.6	0	7	2	2	3816.91
Desmoplakin	DESP_HUMAN	DSP	331.781	1	158	234	1859	0.56	QQIQNDLNQWK	0.95	57.3	25	50.1	10	0	0	2	1414.71
Desmoplakin	DESP_HUMAN	DSP	331.781	1	158	234	1859	0.56	QQLEVELR	0.95	26.5	25	12	1	0	0	2	1014.56
Desmoplakin	DESP_HUMAN	DSP	331.781	1	158	234	1859	0.56	QVQNLVNK	0.95	31.1	25	21.3	3	0	0	2	942.537
Desmoplakin	DESP_HUMAN	DSP	331.781	1	158	234	1859	0.56	RGVITDQNSDGYCQTGTMSR	0.95	40.5	25	40.5	0	1	0	2	2261.99
Desmoplakin	DESP_HUMAN	DSP	331.781	1	158	234	1859	0.56	RVEEDIQQQK	0.95	49.4	25	13.4	19	8	0	2	1272.65
Desmoplakin	DESP_HUMAN	DSP	331.781	1	158	234	1859	0.56	SAIYQLEEEYENLLK	0.95	67.8	25	67.8	40	8	0	2	1841.92
Desmoplakin	DESP_HUMAN	DSP	331.781	1	158	234	1859	0.56	SEADSDKNATILELR	0.95	97.6	25	94	6	9	0	2	1661.83
Desmoplakin	DESP_HUMAN	DSP	331.781	1	158	234	1859	0.56	SGSLSLTQFADMISLK	0.95	97.9	25	97.2	33	0	0	2	1697.88
Desmoplakin	DESP_HUMAN	DSP	331.781	1	158	234	1859	0.56	SLSEEIKR	0.95	52.4	25	18	8	0	0	2	961.531
Desmoplakin	DESP_HUMAN	DSP	331.781	1	158	234	1859	0.56	SMSFQGIR	0.95	52.5	25	30.3	8	0	0	2	925.456
Desmoplakin	DESP_HUMAN	DSP	331.781	1	158	234	1859	0.56	SMVEDITGLR	0.95	40.3	25	26.7	8	0	0	2	1136.56
Desmoplakin	DESP_HUMAN	DSP	331.781	1	158	234	1859	0.56	SNKPIILR	0.95	35.6	25	29.7	4	0	0	2	940.594
Desmoplakin	DESP_HUMAN	DSP	331.781	1	158	234	1859	0.56	SQLQISNNR	0.95	49.9	25	43.5	12	0	0	2	1059.55
Desmoplakin	DESP_HUMAN	DSP	331.781	1	158	234	1859	0.56	SRELDECFAQANDQMEILDSLIR	0.95	81.4	25	81.4	0	7	0	2	2769.28
Desmoplakin	DESP_HUMAN	DSP	331.781	1	158	234	1859	0.56	SSSFSDTLEESSPIAAIFDTENLEK	0.95	57.3	25	57.3	0	17	0	2	2717.27
Desmoplakin	DESP_HUMAN	DSP	331.781	1	158	234	1859	0.56	SVEDRFDQQK	0.95	37.5	25	27	6	1	0	2	1251.6
Desmoplakin	DESP_HUMAN	DSP	331.781	1	158	234	1859	0.56	SVEEVASEIQPFLR	0.95	59.2	25	31.6	12	10	0	2	1603.83
Desmoplakin	DESP_HUMAN	DSP	331.781	1	158	234	1859	0.56	SVQNDSQAIAEVLNQLK	0.95	105	25	99.4	20	20	0	2	1856.97
Desmoplakin	DESP_HUMAN	DSP	331.781	1	158	234	1859	0.56	SVQNDSQAIAEVLNQLKDMLANFR	0.95	61.2	25	61.2	0	19	8	2	2720.37
Desmoplakin	DESP_HUMAN	DSP	331.781	1	158	234	1859	0.56	TGSQYDIQDAIDK	0.95	78.5	25	68.5	12	0	0	2	1453.68
Desmoplakin	DESP_HUMAN	DSP	331.781	1	158	234	1859	0.56	TIADLELHYQEFIR	0.95	73.8	25	73.2	6	17	0	2	1747.9
Desmoplakin	DESP_HUMAN	DSP	331.781	1	158	234	1859	0.56	TLELQGLINDLQR	0.95	64.7	25	57.5	12	7	0	2	1512.84
Desmoplakin	DESP_HUMAN	DSP	331.781	1	158	234	1859	0.56	TMIQSPSGVILQEAADVHAR	0.95	76.1	25	76.1	1	22	0	2	2139.09
Desmoplakin	DESP_HUMAN	DSP	331.781	1	158	234	1859	0.56	TTIHQLTMQK	0.95	32.6	25	32.6	1	0	0	2	1216.64
Desmoplakin	DESP_HUMAN	DSP	331.781	1	158	234	1859	0.56	TVSVSEAIKK	0.95	38.2	25	38.2	8	8	0	2	1061.62
Desmoplakin	DESP_HUMAN	DSP	331.781	1	158	234	1859	0.56	VEEDIQQQK	0.95	60	25	51.4	5	0	0	2	1116.55
Desmoplakin	DESP_HUMAN	DSP	331.781	1	158	234	1859	0.56	VLLQEEGTR	0.95	59.6	25	59.1	13	0	0	2	1044.57
Desmoplakin	DESP_HUMAN	DSP	331.781	1	158	234	1859	0.56	VQYDLQK	0.95	29.4	25	16.8	1	0	0	2	893.473
Desmoplakin	DESP_HUMAN	DSP	331.781	1	158	234	1859	0.56	VSYVQLK	0.95	36.4	25	28	10	0	0	2	836.488
Desmoplakin	DESP_HUMAN	DSP	331.781	1	158	234	1859	0.56	VTAMQLYECQLIDK	0.95	80.8	25	74.4	7	0	0	2	1711.84
Desmoplakin	DESP_HUMAN	DSP	331.781	1	158	234	1859	0.56	VVIVDPETNK	0.95	44.3	25	37	4	0	0	2	1113.62
Desmoplakin	DESP_HUMAN	DSP	331.781	1	158	234	1859	0.56	WEYENELSK	0.95	36.9	25	35.2	4	0	0	2	1197.54
Desmoplakin	DESP_HUMAN	DSP	331.781	1	158	234	1859	0.56	YCYLQNEVFGLFQK	0.95	98.3	25	96.8	11	6	0	2	1808.87
Desmoplakin	DESP_HUMAN	DSP	331.781	1	158	234	1859	0.56	YEVTSGGGGTSR	0.95	95	25	78	35	0	0	2	1170.54
Desmoplakin	DESP_HUMAN	DSP	331.781	1	158	234	1859	0.56	YGDGIQLTR	0.95	71.8	25	58.2	13	0	0	2	1022.53
Desmoplakin	DESP_HUMAN	DSP	331.781	1	158	234	1859	0.56	YIELLTR	0.95	42.4	25	34.5	18	0	0	2	907.525
Desmoplakin	DESP_HUMAN	DSP	331.781	1	158	234	1859	0.56	YKQSLDDAAK	0.95	63.8	25	55.4	7	6	0	2	1138.57
Eukaryotic translation initiation factor 4 gamma 1	IF4G1_HUMAN	EIF4G1	175.494	1	51	79	424	0.383	AALSEEELEK	0.95	41.7	25	38.2	2	0	0	2	1118.56
Eukaryotic translation initiation factor 4 gamma 1	IF4G1_HUMAN	EIF4G1	175.494	1	51	79	424	0.383	AALSEEELEKK	0.95	45.8	25	37.3	5	4	0	2	1246.65
Eukaryotic translation initiation factor 4 gamma 1	IF4G1_HUMAN	EIF4G1	175.494	1	51	79	424	0.383	AASLLLEILGLLCK	0.95	78.7	25	78.7	14	8	0	2	1513.9
Eukaryotic translation initiation factor 4 gamma 1	IF4G1_HUMAN	EIF4G1	175.494	1	51	79	424	0.383	AIIEEYLHLNDMK	0.95	57.7	25	56	3	1	0	2	1604.8
Eukaryotic translation initiation factor 4 gamma 1	IF4G1_HUMAN	EIF4G1	175.494	1	51	79	424	0.383	AISEPNFSVAYANMCR	0.95	82.6	25	82.6	2	0	0	2	1845.83
Eukaryotic translation initiation factor 4 gamma 1	IF4G1_HUMAN	EIF4G1	175.494	1	51	79	424	0.383	ALMTAVCYSAIIFETPLR	0.95	91.6	25	91.6	2	0	0	2	2072.06
Eukaryotic translation initiation factor 4 gamma 1	IF4G1_HUMAN	EIF4G1	175.494	1	51	79	424	0.383	ALPSEELNR	0.95	33.6	25	30.9	6	0	0	2	1028.54
Eukaryotic translation initiation factor 4 gamma 1	IF4G1_HUMAN	EIF4G1	175.494	1	51	79	424	0.383	DITEEIMSGAR	0.95	66.1	25	60.8	6	0	0	2	1237.57
Eukaryotic translation initiation factor 4 gamma 1	IF4G1_HUMAN	EIF4G1	175.494	1	51	79	424	0.383	DLDFEK	0.95	32.4	25	17.2	2	0	0	2	766.362
Eukaryotic translation initiation factor 4 gamma 1	IF4G1_HUMAN	EIF4G1	175.494	1	51	79	424	0.383	EAALPPVSPLK	0.95	51.6	25	51.6	4	0	0	2	1121.66
Eukaryotic translation initiation factor 4 gamma 1	IF4G1_HUMAN	EIF4G1	175.494	1	51	79	424	0.383	EAEMEEHREHIK	0.95	42.2	25	33.9	7	0	0	2	1537.71
Eukaryotic translation initiation factor 4 gamma 1	IF4G1_HUMAN	EIF4G1	175.494	1	51	79	424	0.383	EAVGDLLDAFK	0.95	66.4	25	65.2	15	0	0	2	1177.61
Eukaryotic translation initiation factor 4 gamma 1	IF4G1_HUMAN	EIF4G1	175.494	1	51	79	424	0.383	EAVQCVQELASPSLLFIFVR	0.95	105	25	105	5	10	0	2	2306.22
Eukaryotic translation initiation factor 4 gamma 1	IF4G1_HUMAN	EIF4G1	175.494	1	51	79	424	0.383	EFLPEGQDIGAFVAEQK	0.95	94.7	25	93.7	10	2	0	2	1877.93
Eukaryotic translation initiation factor 4 gamma 1	IF4G1_HUMAN	EIF4G1	175.494	1	51	79	424	0.383	EFLPEGQDIGAFVAEQKVEYTLGEESEAPGQR	0.95	51.7	25	51.7	0	2	0	2	3523.69
Eukaryotic translation initiation factor 4 gamma 1	IF4G1_HUMAN	EIF4G1	175.494	1	51	79	424	0.383	EITKPLRPLGK	0.95	27.3	25	26.4	1	0	0	2	1251.78
Eukaryotic translation initiation factor 4 gamma 1	IF4G1_HUMAN	EIF4G1	175.494	1	51	79	424	0.383	ELQALYALQALVVTLEQPPNLLR	0.95	41.9	25	41.9	2	14	2	2	2592.48
Eukaryotic translation initiation factor 4 gamma 1	IF4G1_HUMAN	EIF4G1	175.494	1	51	79	424	0.383	EMDEAATAEER	0.95	62.8	25	62.8	20	0	0	2	1251.52
Eukaryotic translation initiation factor 4 gamma 1	IF4G1_HUMAN	EIF4G1	175.494	1	51	79	424	0.383	ERPSQPEGLRK	0.95	26.6	25	20.9	2	8	0	2	1296.7
Eukaryotic translation initiation factor 4 gamma 1	IF4G1_HUMAN	EIF4G1	175.494	1	51	79	424	0.383	FIGELFK	0.95	35.5	25	10.8	9	0	0	2	853.482
Eukaryotic translation initiation factor 4 gamma 1	IF4G1_HUMAN	EIF4G1	175.494	1	51	79	424	0.383	FMLQDVLDLR	0.95	80.4	25	0	20	0	0	2	1249.66
Eukaryotic translation initiation factor 4 gamma 1	IF4G1_HUMAN	EIF4G1	175.494	1	51	79	424	0.383	FSALQQAVPTESTDNRR	0.95	63	25	58.7	1	17	0	2	1919.96
Eukaryotic translation initiation factor 4 gamma 1	IF4G1_HUMAN	EIF4G1	175.494	1	51	79	424	0.383	GGPGGELPR	0.95	52.1	25	42.2	5	0	0	2	839.437
Eukaryotic translation initiation factor 4 gamma 1	IF4G1_HUMAN	EIF4G1	175.494	1	51	79	424	0.383	GGPPGPPISR	0.95	38.6	25	24.6	4	0	0	2	934.511
Eukaryotic translation initiation factor 4 gamma 1	IF4G1_HUMAN	EIF4G1	175.494	1	51	79	424	0.383	GLPLVDDGGWNTVPISK	0.95	71.3	25	63.5	7	0	0	2	1767.93
Eukaryotic translation initiation factor 4 gamma 1	IF4G1_HUMAN	EIF4G1	175.494	1	51	79	424	0.383	GPAGLGPR	0.95	58.8	25	53.9	4	0	0	2	724.41
Eukaryotic translation initiation factor 4 gamma 1	IF4G1_HUMAN	EIF4G1	175.494	1	51	79	424	0.383	GSNWVPR	0.95	30.2	25	19.3	3	0	0	2	815.416
Eukaryotic translation initiation factor 4 gamma 1	IF4G1_HUMAN	EIF4G1	175.494	1	51	79	424	0.383	GSSGGSGAKPSDAASEAARPATSTLNR	0.95	60	25	58.1	0	9	6	2	2503.21
Eukaryotic translation initiation factor 4 gamma 1	IF4G1_HUMAN	EIF4G1	175.494	1	51	79	424	0.383	GVIDLIFEK	0.95	57	25	45.8	16	0	0	2	1033.59
Eukaryotic translation initiation factor 4 gamma 1	IF4G1_HUMAN	EIF4G1	175.494	1	51	79	424	0.383	HGVESTLER	0.95	41.1	25	35.6	5	0	0	2	1027.52
Eukaryotic translation initiation factor 4 gamma 1	IF4G1_HUMAN	EIF4G1	175.494	1	51	79	424	0.383	IHNAENIQPGEQK	0.95	70.7	25	60	4	2	0	2	1477.74
Eukaryotic translation initiation factor 4 gamma 1	IF4G1_HUMAN	EIF4G1	175.494	1	51	79	424	0.383	IHNAENIQPGEQKYEYK	0.95	26	25	26	0	2	1	2	2061
Eukaryotic translation initiation factor 4 gamma 1	IF4G1_HUMAN	EIF4G1	175.494	1	51	79	424	0.383	ITKPGSIDSNNQLFAPGGR	0.95	76.7	25	76.7	2	13	0	2	1972.02
Eukaryotic translation initiation factor 4 gamma 1	IF4G1_HUMAN	EIF4G1	175.494	1	51	79	424	0.383	KIIATVLMTEDIK	0.95	86.6	25	86.6	2	3	0	2	1490.85
Eukaryotic translation initiation factor 4 gamma 1	IF4G1_HUMAN	EIF4G1	175.494	1	51	79	424	0.383	LKEELEEAR	0.95	46.2	25	38.4	10	4	0	2	1116.59
Eukaryotic translation initiation factor 4 gamma 1	IF4G1_HUMAN	EIF4G1	175.494	1	51	79	424	0.383	LKGVIDLIFEK	0.95	39.8	25	37.2	6	6	0	2	1274.77
Eukaryotic translation initiation factor 4 gamma 1	IF4G1_HUMAN	EIF4G1	175.494	1	51	79	424	0.383	LQGINCGPDFTPSFANLGR	0.95	98.1	25	98.1	7	2	0	2	2064
Eukaryotic translation initiation factor 4 gamma 1	IF4G1_HUMAN	EIF4G1	175.494	1	51	79	424	0.383	LTPQMFQQLMK	0.95	36.1	25	28.6	7	0	0	2	1380.7
Eukaryotic translation initiation factor 4 gamma 1	IF4G1_HUMAN	EIF4G1	175.494	1	51	79	424	0.383	MDQYFNQMEK	0.95	77.6	25	77.6	4	0	0	2	1333.56
Eukaryotic translation initiation factor 4 gamma 1	IF4G1_HUMAN	EIF4G1	175.494	1	51	79	424	0.383	MLTEAIMHDCVVK	0.95	18.9	25	18	0	1	0	2	1578.73
Eukaryotic translation initiation factor 4 gamma 1	IF4G1_HUMAN	EIF4G1	175.494	1	51	79	424	0.383	NHDEESLECLCR	0.95	58.5	25	58.5	2	3	0	2	1561.64
Eukaryotic translation initiation factor 4 gamma 1	IF4G1_HUMAN	EIF4G1	175.494	1	51	79	424	0.383	QKEMDEAATAEER	0.95	81.6	25	81.6	10	13	0	2	1523.66
Eukaryotic translation initiation factor 4 gamma 1	IF4G1_HUMAN	EIF4G1	175.494	1	51	79	424	0.383	QVTQLAIDTEER	0.95	85.4	25	76.7	10	0	0	2	1402.72
Eukaryotic translation initiation factor 4 gamma 1	IF4G1_HUMAN	EIF4G1	175.494	1	51	79	424	0.383	SDQWKPLNLEEK	0.95	38.4	25	35.3	3	6	0	2	1486.75
Eukaryotic translation initiation factor 4 gamma 1	IF4G1_HUMAN	EIF4G1	175.494	1	51	79	424	0.383	TASTPTPPQTGGGLEPQANGETPQVAVIVRPDDR	0.95	45.2	25	45.2	0	1	0	2	3456.74
Eukaryotic translation initiation factor 4 gamma 1	IF4G1_HUMAN	EIF4G1	175.494	1	51	79	424	0.383	TPLRPLDPTR	0.95	29.7	25	27.2	0	10	0	2	1165.67
Eukaryotic translation initiation factor 4 gamma 1	IF4G1_HUMAN	EIF4G1	175.494	1	51	79	424	0.383	VDVAVLK	0.95	35.4	25	17.6	4	0	0	2	743.466
Eukaryotic translation initiation factor 4 gamma 1	IF4G1_HUMAN	EIF4G1	175.494	1	51	79	424	0.383	VEYTLGEESEAPGQR	0.95	89.2	25	83.1	3	0	0	2	1664.78
Eukaryotic translation initiation factor 4 gamma 1	IF4G1_HUMAN	EIF4G1	175.494	1	51	79	424	0.383	VFDWIEANLSEQQIVSNTLVR	0.95	91.3	25	91.3	3	4	0	2	2461.27
Eukaryotic translation initiation factor 4 gamma 1	IF4G1_HUMAN	EIF4G1	175.494	1	51	79	424	0.383	VGTLWR	0.95	36.4	25	8.68	2	0	0	2	731.42
Eukaryotic translation initiation factor 4 gamma 1	IF4G1_HUMAN	EIF4G1	175.494	1	51	79	424	0.383	VPTTEKPTVTVNFR	0.95	50.7	25	50.7	2	7	0	2	1588.87
Plectin-1	PLEC1_HUMAN	PLEC1	531.784	1	305	452	3257	0.646	AALAHSEEVTASQVAATK	0.95	102	25	101	5	5	0	2	1783.92
Plectin-1	PLEC1_HUMAN	PLEC1	531.784	1	305	452	3257	0.646	AALEEVER	0.95	58.3	25	20.2	4	0	0	2	916.473
Plectin-1	PLEC1_HUMAN	PLEC1	531.784	1	305	452	3257	0.646	AEAELLQQQK	0.95	59.5	25	40.1	2	0	0	2	1157.62
Plectin-1	PLEC1_HUMAN	PLEC1	531.784	1	305	452	3257	0.646	AELELELGR	0.95	64.8	25	55	8	0	0	2	1029.56
Plectin-1	PLEC1_HUMAN	PLEC1	531.784	1	305	452	3257	0.646	AEMEVLLASK	0.95	76	25	66.3	11	0	0	2	1090.58
Plectin-1	PLEC1_HUMAN	PLEC1	531.784	1	305	452	3257	0.646	AEVVETTQVYTEEETRR	0.95	25	25	19.9	0	7	0	2	2039.99
Plectin-1	PLEC1_HUMAN	PLEC1	531.784	1	305	452	3257	0.646	AFCGFEDPR	0.95	39.6	25	39.6	9	0	0	2	1098.47
Plectin-1	PLEC1_HUMAN	PLEC1	531.784	1	305	452	3257	0.646	AGLVGPEFHEK	0.95	31.1	25	22.8	5	11	0	2	1183.61
Plectin-1	PLEC1_HUMAN	PLEC1	531.784	1	305	452	3257	0.646	AGTLSITEFADMLSGNAGGFR	0.95	119	25	119	18	17	0	2	2115.02
Plectin-1	PLEC1_HUMAN	PLEC1	531.784	1	305	452	3257	0.646	AGVAAPATQVAQVTLQSVQR	0.95	124	25	124	4	24	0	2	1995.1
Plectin-1	PLEC1_HUMAN	PLEC1	531.784	1	305	452	3257	0.646	AGVVGPELHEQLLSAEK	0.95	95.9	25	84.3	10	12	0	2	1776.95
Plectin-1	PLEC1_HUMAN	PLEC1	531.784	1	305	452	3257	0.646	AHAFAVQQK	0.95	40	25	31.9	4	0	0	2	999.537
Plectin-1	PLEC1_HUMAN	PLEC1	531.784	1	305	452	3257	0.646	AHEEQLKEAQAVPATLPELEATK	0.95	32.4	25	31.9	0	4	3	2	2503.3
Plectin-1	PLEC1_HUMAN	PLEC1	531.784	1	305	452	3257	0.646	AKLEQLFQDEVAK	0.95	84.3	25	84.3	8	0	0	2	1518.82
Plectin-1	PLEC1_HUMAN	PLEC1	531.784	1	305	452	3257	0.646	ALQALEELR	0.95	59	25	46.4	9	0	0	2	1042.59
Plectin-1	PLEC1_HUMAN	PLEC1	531.784	1	305	452	3257	0.646	ANELQLR	0.95	49.6	25	14.4	2	0	0	2	843.468
Plectin-1	PLEC1_HUMAN	PLEC1	531.784	1	305	452	3257	0.646	APVPASELLASGVLSR	0.95	119	25	119	26	9	0	2	1566.88
Plectin-1	PLEC1_HUMAN	PLEC1	531.784	1	305	452	3257	0.646	AQAEAQQPTFDALRDELR	0.95	37.3	25	30.2	5	10	0	2	2059.02
Plectin-1	PLEC1_HUMAN	PLEC1	531.784	1	305	452	3257	0.646	AQAEQAALR	0.95	56.9	25	44.1	2	0	0	2	957.511
Plectin-1	PLEC1_HUMAN	PLEC1	531.784	1	305	452	3257	0.646	AQAEVEGLGK	0.95	40.8	25	22.6	10	0	0	2	1001.53
Plectin-1	PLEC1_HUMAN	PLEC1	531.784	1	305	452	3257	0.646	AQFEQLKDGK	0.95	59.8	25	52.6	10	0	0	2	1163.61
Plectin-1	PLEC1_HUMAN	PLEC1	531.784	1	305	452	3257	0.646	AQLEPVASPAK	0.95	49.3	25	49.3	6	0	0	2	1110.62
Plectin-1	PLEC1_HUMAN	PLEC1	531.784	1	305	452	3257	0.646	AQLMADFQAGR	0.95	71.3	25	71.3	12	0	0	2	1223.58
Plectin-1	PLEC1_HUMAN	PLEC1	531.784	1	305	452	3257	0.646	AQQLREEQQR	0.95	44.1	25	31.4	2	0	0	2	1285.66
Plectin-1	PLEC1_HUMAN	PLEC1	531.784	1	305	452	3257	0.646	AQVEQELTTLR	0.95	69.7	25	58.6	9	0	0	2	1287.69
Plectin-1	PLEC1_HUMAN	PLEC1	531.784	1	305	452	3257	0.646	ARQEELYSELQAR	0.95	57	25	44.6	5	3	0	2	1592.8
Plectin-1	PLEC1_HUMAN	PLEC1	531.784	1	305	452	3257	0.646	ATTAALLLEAQAATGFLVDPVR	0.95	68.4	25	68.4	13	44	0	2	2228.23
Plectin-1	PLEC1_HUMAN	PLEC1	531.784	1	305	452	3257	0.646	ATVSAPFGK	0.95	39.8	25	35.2	7	0	0	2	877.478
Plectin-1	PLEC1_HUMAN	PLEC1	531.784	1	305	452	3257	0.646	AVTGYKDPYSGK	0.95	62.2	25	58.4	10	1	0	2	1285.64
Plectin-1	PLEC1_HUMAN	PLEC1	531.784	1	305	452	3257	0.646	AVTGYKDPYTGQQISLFQAMQK	0.95	59.6	25	59.6	0	10	0	2	2490.23
Plectin-1	PLEC1_HUMAN	PLEC1	531.784	1	305	452	3257	0.646	AVTGYRDPYTEQTISLFQAMK	0.95	51.2	25	51.2	0	13	0	2	2435.19
Plectin-1	PLEC1_HUMAN	PLEC1	531.784	1	305	452	3257	0.646	AVTGYRDPYTGQSVSLFQALK	0.95	41.4	25	41.4	0	2	0	2	2301.19
Plectin-1	PLEC1_HUMAN	PLEC1	531.784	1	305	452	3257	0.646	AVVQLKPR	0.95	46.2	25	33.7	11	0	0	2	910.583
Plectin-1	PLEC1_HUMAN	PLEC1	531.784	1	305	452	3257	0.646	AYSDPSTGEPATYGELQQR	0.95	104	25	99.3	7	10	0	2	2069.94
Plectin-1	PLEC1_HUMAN	PLEC1	531.784	1	305	452	3257	0.646	CDNFTSSWR	0.95	61.8	25	57.2	2	0	0	2	1172.48
Plectin-1	PLEC1_HUMAN	PLEC1	531.784	1	305	452	3257	0.646	CITDPQTGLCLLPLK	0.95	76.9	25	65.8	4	0	0	2	1728.9
Plectin-1	PLEC1_HUMAN	PLEC1	531.784	1	305	452	3257	0.646	CRPDQLTGLSLLPLSEK	0.95	57.6	25	57.6	4	9	0	2	1927.03
Plectin-1	PLEC1_HUMAN	PLEC1	531.784	1	305	452	3257	0.646	CVEDPETGLCLLPLTDK	0.95	94.3	25	74.2	6	2	0	2	1959.94
Plectin-1	PLEC1_HUMAN	PLEC1	531.784	1	305	452	3257	0.646	CVEDPETGLR	0.95	60.1	25	54.6	12	0	0	2	1175.54
Plectin-1	PLEC1_HUMAN	PLEC1	531.784	1	305	452	3257	0.646	DALDGPAAEAEPEHSFDGLR	0.95	75	25	75	2	4	0	2	2096.95
Plectin-1	PLEC1_HUMAN	PLEC1	531.784	1	305	452	3257	0.646	DALDGPAAEAEPEHSFDGLRR	0.95	36.1	25	36.1	0	4	0	2	2253.05
Plectin-1	PLEC1_HUMAN	PLEC1	531.784	1	305	452	3257	0.646	DDGTGQLLLPLSDAR	0.95	79	25	79	16	0	0	2	1570.81
Plectin-1	PLEC1_HUMAN	PLEC1	531.784	1	305	452	3257	0.646	DGHNLISLLEVLSGDSLPR	0.95	99.3	25	99.3	6	19	0	2	2035.08
Plectin-1	PLEC1_HUMAN	PLEC1	531.784	1	305	452	3257	0.646	DGRHPQGEQMYR	0.95	26.2	25	26.2	1	8	0	2	1489.66
Plectin-1	PLEC1_HUMAN	PLEC1	531.784	1	305	452	3257	0.646	DLDKADSMIR	0.95	54.2	25	49.8	5	1	0	2	1163.57
Plectin-1	PLEC1_HUMAN	PLEC1	531.784	1	305	452	3257	0.646	DLLPSDMAVALLEAQAGTGHIIDPATSAR	0.95	51.7	25	51.7	0	14	8	2	2949.5
Plectin-1	PLEC1_HUMAN	PLEC1	531.784	1	305	452	3257	0.646	DLSELGSVR	0.95	63.9	25	54.4	14	0	0	2	975.511
Plectin-1	PLEC1_HUMAN	PLEC1	531.784	1	305	452	3257	0.646	DPYSGSTISLFQAMQK	0.95	108	25	108	15	0	0	2	1772.85
Plectin-1	PLEC1_HUMAN	PLEC1	531.784	1	305	452	3257	0.646	DPYTEQTISLFQAMK	0.95	89.3	25	89.3	2	0	0	2	1771.86
Plectin-1	PLEC1_HUMAN	PLEC1	531.784	1	305	452	3257	0.646	DPYTGQQISLFQAMQK	0.95	107	25	105	3	0	0	2	1854.91
Plectin-1	PLEC1_HUMAN	PLEC1	531.784	1	305	452	3257	0.646	DPYTGQSVSLFQALK	0.95	94	25	87.7	10	0	0	2	1653.85
Plectin-1	PLEC1_HUMAN	PLEC1	531.784	1	305	452	3257	0.646	DPYTGQSVSLFQALKK	0.95	87.3	25	85.4	2	1	0	2	1781.94
Plectin-1	PLEC1_HUMAN	PLEC1	531.784	1	305	452	3257	0.646	DSQDAGGFGPEDR	0.95	87.6	25	87.6	12	0	0	2	1350.56
Plectin-1	PLEC1_HUMAN	PLEC1	531.784	1	305	452	3257	0.646	DTHDQLSEPSEVR	0.95	62.5	25	62.5	17	15	0	2	1512.69
Plectin-1	PLEC1_HUMAN	PLEC1	531.784	1	305	452	3257	0.646	DVAEVDTVR	0.95	41.2	25	32.1	6	0	0	2	1003.51
Plectin-1	PLEC1_HUMAN	PLEC1	531.784	1	305	452	3257	0.646	DYELQLVTYK	0.95	60	25	46.9	2	0	0	2	1271.65
Plectin-1	PLEC1_HUMAN	PLEC1	531.784	1	305	452	3257	0.646	EAIAELER	0.95	56.2	25	31.2	6	0	0	2	930.489
Plectin-1	PLEC1_HUMAN	PLEC1	531.784	1	305	452	3257	0.646	EAIAELEREK	0.95	44	25	38.2	4	2	0	2	1187.63
Plectin-1	PLEC1_HUMAN	PLEC1	531.784	1	305	452	3257	0.646	EAQAVPATLPELEATK	0.95	45	25	43.3	6	0	0	2	1667.89
Plectin-1	PLEC1_HUMAN	PLEC1	531.784	1	305	452	3257	0.646	EEAAVDAQQQKR	0.95	43.3	25	32.8	3	0	0	2	1372.68
Plectin-1	PLEC1_HUMAN	PLEC1	531.784	1	305	452	3257	0.646	EEAERELER	0.95	26.1	25	11.2	1	0	0	2	1160.55
Plectin-1	PLEC1_HUMAN	PLEC1	531.784	1	305	452	3257	0.646	EGLTSIEEVTK	0.95	57.3	25	53.3	22	0	0	2	1205.63
Plectin-1	PLEC1_HUMAN	PLEC1	531.784	1	305	452	3257	0.646	EGVVGPELHHK	0.95	43.4	25	32.2	2	0	0	2	1201.63
Plectin-1	PLEC1_HUMAN	PLEC1	531.784	1	305	452	3257	0.646	ELAEEAAR	0.95	28	25	21.3	1	0	0	2	888.442
Plectin-1	PLEC1_HUMAN	PLEC1	531.784	1	305	452	3257	0.646	ELAEQELEK	0.95	51	25	33.1	6	0	0	2	1088.55
Plectin-1	PLEC1_HUMAN	PLEC1	531.784	1	305	452	3257	0.646	ELEQLGR	0.95	27.9	25	1.09	2	0	0	2	844.452
Plectin-1	PLEC1_HUMAN	PLEC1	531.784	1	305	452	3257	0.646	ELIPTEEALR	0.95	40.9	25	39.4	22	0	0	2	1170.64
Plectin-1	PLEC1_HUMAN	PLEC1	531.784	1	305	452	3257	0.646	ELMWLNEKEEEEVGFDWSDR	0.95	26	25	26	0	2	0	2	2557.12
Plectin-1	PLEC1_HUMAN	PLEC1	531.784	1	305	452	3257	0.646	ELVLLLLQWMR	0.95	74.1	25	74.1	17	2	0	2	1429.82
Plectin-1	PLEC1_HUMAN	PLEC1	531.784	1	305	452	3257	0.646	ELYQQLQR	0.95	42.9	25	24.9	3	0	0	2	1077.57
Plectin-1	PLEC1_HUMAN	PLEC1	531.784	1	305	452	3257	0.646	ENAAYFQFFSDVR	0.95	85.3	25	77.3	9	0	0	2	1593.73
Plectin-1	PLEC1_HUMAN	PLEC1	531.784	1	305	452	3257	0.646	EQAELEAAR	0.95	49	25	43.4	2	0	0	2	1016.5
Plectin-1	PLEC1_HUMAN	PLEC1	531.784	1	305	452	3257	0.646	EQELQQTLQQEQSVLDQLR	0.95	103	25	103	8	9	0	2	2313.17
Plectin-1	PLEC1_HUMAN	PLEC1	531.784	1	305	452	3257	0.646	EQELQQTLQQEQSVLDQLRGEAEAAR	0.95	108	25	107	0	8	2	2	2997.49
Plectin-1	PLEC1_HUMAN	PLEC1	531.784	1	305	452	3257	0.646	EQLQLLEEQHR	0.95	62.2	25	48.8	2	0	0	2	1422.73
Plectin-1	PLEC1_HUMAN	PLEC1	531.784	1	305	452	3257	0.646	EQLRQEQALLEEIER	0.95	52.1	25	52.1	8	9	0	2	1883.98
Plectin-1	PLEC1_HUMAN	PLEC1	531.784	1	305	452	3257	0.646	ERFIEQEK	0.95	25.7	25	10.8	1	0	0	2	1078.55
Plectin-1	PLEC1_HUMAN	PLEC1	531.784	1	305	452	3257	0.646	ESADPLGAWLQDAR	0.95	81.5	25	80	9	0	0	2	1528.74
Plectin-1	PLEC1_HUMAN	PLEC1	531.784	1	305	452	3257	0.646	ESYSALMR	0.95	36.9	25	36.1	3	0	0	2	972.446
Plectin-1	PLEC1_HUMAN	PLEC1	531.784	1	305	452	3257	0.646	EYGSCSHHYQQLLQSLEQGAQEESR	0.95	67.7	25	67.7	0	4	4	2	2964.32
Plectin-1	PLEC1_HUMAN	PLEC1	531.784	1	305	452	3257	0.646	FAEQTLR	0.95	46.1	25	32.1	6	0	0	2	864.457
Plectin-1	PLEC1_HUMAN	PLEC1	531.784	1	305	452	3257	0.646	FISETLR	0.95	29.2	25	0	4	0	0	2	865.478
Plectin-1	PLEC1_HUMAN	PLEC1	531.784	1	305	452	3257	0.646	FISETLRR	0.95	26.1	25	16.7	1	0	0	2	1021.58
Plectin-1	PLEC1_HUMAN	PLEC1	531.784	1	305	452	3257	0.646	FKEMELPAK	0.95	31.7	25	14.1	3	4	0	2	1108.57
Plectin-1	PLEC1_HUMAN	PLEC1	531.784	1	305	452	3257	0.646	FLEGTSCIAGVFVDATK	0.95	98.4	25	98.1	6	2	0	2	1814.9
Plectin-1	PLEC1_HUMAN	PLEC1	531.784	1	305	452	3257	0.646	FLEVQYLTGGLIEPDTPGR	0.95	79.2	25	79.2	13	11	0	2	2105.09
Plectin-1	PLEC1_HUMAN	PLEC1	531.784	1	305	452	3257	0.646	FLEVQYLTGGLIEPDTPGRVPLDEALQR	0.95	104	25	104	0	29	4	2	3126.65
Plectin-1	PLEC1_HUMAN	PLEC1	531.784	1	305	452	3257	0.646	FLQEEAEK	0.95	44.4	25	11.4	4	0	0	2	993.489
Plectin-1	PLEC1_HUMAN	PLEC1	531.784	1	305	452	3257	0.646	FLQEEAEKMK	0.95	33.2	25	29.1	2	4	0	2	1268.62
Plectin-1	PLEC1_HUMAN	PLEC1	531.784	1	305	452	3257	0.646	FPSSFEEIEILWSQFLK	0.95	116	25	110	3	1	0	2	2100.07
Plectin-1	PLEC1_HUMAN	PLEC1	531.784	1	305	452	3257	0.646	FPVTDAVNK	0.95	43	25	20.2	5	0	0	2	990.525
Plectin-1	PLEC1_HUMAN	PLEC1	531.784	1	305	452	3257	0.646	FRELAEEAAR	0.95	46	25	35.2	8	8	0	2	1191.61
Plectin-1	PLEC1_HUMAN	PLEC1	531.784	1	305	452	3257	0.646	GANVIAGVWLEEAGQK	0.95	73.1	25	68.8	2	4	0	2	1641.86
Plectin-1	PLEC1_HUMAN	PLEC1	531.784	1	305	452	3257	0.646	GCLDEETSR	0.95	45	25	34.2	8	0	0	2	1066.45
Plectin-1	PLEC1_HUMAN	PLEC1	531.784	1	305	452	3257	0.646	GFFDPNTEENLTYLQLMER	0.95	111	25	111	9	9	0	2	2333.08
Plectin-1	PLEC1_HUMAN	PLEC1	531.784	1	305	452	3257	0.646	GFFDPNTHENLTYLQLLER	0.95	95.2	25	95.2	10	23	0	2	2307.14
Plectin-1	PLEC1_HUMAN	PLEC1	531.784	1	305	452	3257	0.646	GFFDPNTHENLTYR	0.95	73.9	25	71.9	11	2	0	2	1710.79
Plectin-1	PLEC1_HUMAN	PLEC1	531.784	1	305	452	3257	0.646	GGAEGELQALR	0.95	77.9	25	69.4	6	0	0	2	1100.57
Plectin-1	PLEC1_HUMAN	PLEC1	531.784	1	305	452	3257	0.646	GGELVYTDSEAR	0.95	70.8	25	70.8	12	0	0	2	1296.61
Plectin-1	PLEC1_HUMAN	PLEC1	531.784	1	305	452	3257	0.646	GGELVYTDSEARDVFEK	0.95	35.3	25	34.2	0	3	0	2	1914.91
Plectin-1	PLEC1_HUMAN	PLEC1	531.784	1	305	452	3257	0.646	GIIRPGTAFELLEAQAATGYVIDPIK	0.95	53.4	25	53.4	0	29	2	2	2743.5
Plectin-1	PLEC1_HUMAN	PLEC1	531.784	1	305	452	3257	0.646	GIYQSLEGAVQAGQLK	0.95	93.8	25	93.8	13	4	0	2	1661.89
Plectin-1	PLEC1_HUMAN	PLEC1	531.784	1	305	452	3257	0.646	GLFDEEMNEILTDPSDDTK	0.95	83.3	25	83.3	10	0	0	2	2168.95
Plectin-1	PLEC1_HUMAN	PLEC1	531.784	1	305	452	3257	0.646	GLHQSIEEFR	0.95	62.9	25	53.8	9	13	0	2	1215.61
Plectin-1	PLEC1_HUMAN	PLEC1	531.784	1	305	452	3257	0.646	GLLSAEVAR	0.95	57.2	25	40.1	12	0	0	2	915.526
Plectin-1	PLEC1_HUMAN	PLEC1	531.784	1	305	452	3257	0.646	GLVEDTLR	0.95	37.2	25	26.6	4	0	0	2	902.494
Plectin-1	PLEC1_HUMAN	PLEC1	531.784	1	305	452	3257	0.646	GLVGPELHDR	0.95	58.3	25	45.8	9	2	0	2	1092.58
Plectin-1	PLEC1_HUMAN	PLEC1	531.784	1	305	452	3257	0.646	GRLPLLAVCDYK	0.95	41.3	25	40.8	1	4	0	2	1404.77
Plectin-1	PLEC1_HUMAN	PLEC1	531.784	1	305	452	3257	0.646	GTQGAEEVLR	0.95	62.6	25	59.2	10	0	0	2	1059.54
Plectin-1	PLEC1_HUMAN	PLEC1	531.784	1	305	452	3257	0.646	GWLYYEAGQR	0.95	49.6	25	44.7	10	0	0	2	1242.59
Plectin-1	PLEC1_HUMAN	PLEC1	531.784	1	305	452	3257	0.646	GYFDEEMNR	0.95	58	25	58	39	0	0	2	1176.46
Plectin-1	PLEC1_HUMAN	PLEC1	531.784	1	305	452	3257	0.646	GYFSEEMNR	0.95	48.3	25	48.3	16	0	0	2	1148.47
Plectin-1	PLEC1_HUMAN	PLEC1	531.784	1	305	452	3257	0.646	GYLNKDTHDQLSEPSEVR	0.95	42.1	25	40.4	0	4	0	2	2088
Plectin-1	PLEC1_HUMAN	PLEC1	531.784	1	305	452	3257	0.646	HGERDVEVER	0.95	38.4	25	35.3	3	10	0	2	1225.59
Plectin-1	PLEC1_HUMAN	PLEC1	531.784	1	305	452	3257	0.646	HKPLLIDMNK	0.95	30.3	25	28.2	1	1	0	2	1224.68
Plectin-1	PLEC1_HUMAN	PLEC1	531.784	1	305	452	3257	0.646	HPQGEQMYR	0.95	20.2	25	17.8	1	1	0	2	1145.52
Plectin-1	PLEC1_HUMAN	PLEC1	531.784	1	305	452	3257	0.646	IEEEIR	0.95	31.4	25	0	2	0	0	2	788.415
Plectin-1	PLEC1_HUMAN	PLEC1	531.784	1	305	452	3257	0.646	IIITVVEEQEQK	0.95	78.5	25	78.5	14	0	0	2	1428.79
Plectin-1	PLEC1_HUMAN	PLEC1	531.784	1	305	452	3257	0.646	IISLETYNLLR	0.95	78.8	25	61.1	26	0	0	2	1334.77
Plectin-1	PLEC1_HUMAN	PLEC1	531.784	1	305	452	3257	0.646	IKELQNAGDR	0.95	60.8	25	43.2	5	4	0	2	1143.61
Plectin-1	PLEC1_HUMAN	PLEC1	531.784	1	305	452	3257	0.646	ILITIVEEVETLR	0.95	95.6	25	87.6	20	8	0	2	1527.9
Plectin-1	PLEC1_HUMAN	PLEC1	531.784	1	305	452	3257	0.646	ILITIVEEVETLRQER	0.95	35.5	25	30.2	6	11	0	2	1941.1
Plectin-1	PLEC1_HUMAN	PLEC1	531.784	1	305	452	3257	0.646	KAALEEVER	0.95	67.9	25	56.2	2	0	0	2	1044.57
Plectin-1	PLEC1_HUMAN	PLEC1	531.784	1	305	452	3257	0.646	KESYSALMR	0.95	36.5	25	30.2	4	0	0	2	1100.54
Plectin-1	PLEC1_HUMAN	PLEC1	531.784	1	305	452	3257	0.646	KGIIRPGTAFELLEAQAATGYVIDPIK	0.95	65.5	25	65.5	0	2	9	2	2871.6
Plectin-1	PLEC1_HUMAN	PLEC1	531.784	1	305	452	3257	0.646	KGLVGPELHDR	0.95	65.6	25	64.8	0	12	0	2	1220.67
Plectin-1	PLEC1_HUMAN	PLEC1	531.784	1	305	452	3257	0.646	KQEELQQLEQQR	0.95	74.6	25	61	2	5	0	2	1556.8
Plectin-1	PLEC1_HUMAN	PLEC1	531.784	1	305	452	3257	0.646	LAAEQELIR	0.95	63.6	25	48.4	6	0	0	2	1042.59
Plectin-1	PLEC1_HUMAN	PLEC1	531.784	1	305	452	3257	0.646	LAAIGEATR	0.95	48.1	25	37.8	4	0	0	2	901.51
Plectin-1	PLEC1_HUMAN	PLEC1	531.784	1	305	452	3257	0.646	LAEDEAFQR	0.95	69.1	25	61.8	5	0	0	2	1078.52
Plectin-1	PLEC1_HUMAN	PLEC1	531.784	1	305	452	3257	0.646	LAEDEAFQRR	0.95	22.9	25	17.7	0	1	0	2	1234.62
Plectin-1	PLEC1_HUMAN	PLEC1	531.784	1	305	452	3257	0.646	LAEVEAALEK	0.95	51.8	27.1	39.7	9	0	0	2	1072.59
Plectin-1	PLEC1_HUMAN	PLEC1	531.784	1	305	452	3257	0.646	LAQGHTTVDELAR	0.95	51.9	25	51.9	8	6	0	2	1410.73
Plectin-1	PLEC1_HUMAN	PLEC1	531.784	1	305	452	3257	0.646	LCFEGLR	0.95	32	25	13.7	4	0	0	2	894.45
Plectin-1	PLEC1_HUMAN	PLEC1	531.784	1	305	452	3257	0.646	LDLQYAK	0.95	43.7	25	16	11	0	0	2	850.467
Plectin-1	PLEC1_HUMAN	PLEC1	531.784	1	305	452	3257	0.646	LEAQHQALVTLWHQLHVDMK	0.95	26.8	25	26.8	0	4	8	2	2413.24
Plectin-1	PLEC1_HUMAN	PLEC1	531.784	1	305	452	3257	0.646	LECLQR	0.95	37.9	25	20.3	3	0	0	2	818.419
Plectin-1	PLEC1_HUMAN	PLEC1	531.784	1	305	452	3257	0.646	LEDLLQDAQDEKEQLNEYK	0.95	62.7	25	60.4	2	10	0	2	2321.11
Plectin-1	PLEC1_HUMAN	PLEC1	531.784	1	305	452	3257	0.646	LEQLFQDEVAK	0.95	73.6	25	62.1	6	0	0	2	1319.68
Plectin-1	PLEC1_HUMAN	PLEC1	531.784	1	305	452	3257	0.646	LFNAIIHR	0.95	52.5	25	43.9	13	0	0	2	983.578
Plectin-1	PLEC1_HUMAN	PLEC1	531.784	1	305	452	3257	0.646	LGFHLPLEVAYQR	0.95	45.5	25	41.1	5	25	0	2	1542.84
Plectin-1	PLEC1_HUMAN	PLEC1	531.784	1	305	452	3257	0.646	LHVAILER	0.95	32.7	25	32.7	2	0	0	2	950.578
Plectin-1	PLEC1_HUMAN	PLEC1	531.784	1	305	452	3257	0.646	LISLFQAMK	0.95	55	25	47.5	28	0	0	2	1050.6
Plectin-1	PLEC1_HUMAN	PLEC1	531.784	1	305	452	3257	0.646	LKAEAELLQQQK	0.95	81.6	25	62	5	2	0	2	1398.8
Plectin-1	PLEC1_HUMAN	PLEC1	531.784	1	305	452	3257	0.646	LKAEATEAAR	0.95	49.2	25	43.2	12	12	0	2	1059.58
Plectin-1	PLEC1_HUMAN	PLEC1	531.784	1	305	452	3257	0.646	LKQSAEEQAQAR	0.95	76.4	25	76.4	9	13	0	2	1358.7
Plectin-1	PLEC1_HUMAN	PLEC1	531.784	1	305	452	3257	0.646	LKTEAEIALK	0.95	49.8	25	38.8	3	4	0	2	1115.67
Plectin-1	PLEC1_HUMAN	PLEC1	531.784	1	305	452	3257	0.646	LLDAQLATGGIVDPR	0.95	99.3	25	94.3	16	0	0	2	1538.85
Plectin-1	PLEC1_HUMAN	PLEC1	531.784	1	305	452	3257	0.646	LLDAQLSTGGIVDPSK	0.95	98.7	25	97.8	12	0	0	2	1613.87
Plectin-1	PLEC1_HUMAN	PLEC1	531.784	1	305	452	3257	0.646	LLDPEDVDVPQPDEK	0.95	89.8	25	89.8	14	0	0	2	1708.83
Plectin-1	PLEC1_HUMAN	PLEC1	531.784	1	305	452	3257	0.646	LLEAAAQSTK	0.95	66	25	52.7	36	0	0	2	1031.57
Plectin-1	PLEC1_HUMAN	PLEC1	531.784	1	305	452	3257	0.646	LLEAQACTGGIIDPSTGERFPVTDAVNK	0.95	68.4	25	68.4	0	2	0	2	2959.48
Plectin-1	PLEC1_HUMAN	PLEC1	531.784	1	305	452	3257	0.646	LLEAQIATGGIIDPEESHR	0.95	71.6	25	69.5	0	14	0	2	2049.06
Plectin-1	PLEC1_HUMAN	PLEC1	531.784	1	305	452	3257	0.646	LLEAQIATGGIIDPEESHRLPVEVAYK	0.95	31	25	31	0	2	20	2	2948.57
Plectin-1	PLEC1_HUMAN	PLEC1	531.784	1	305	452	3257	0.646	LLEAQIATGGIIDPVHSHR	0.95	71.9	25	67.4	1	16	10	2	2027.1
Plectin-1	PLEC1_HUMAN	PLEC1	531.784	1	305	452	3257	0.646	LLEAQIATGGVIDPVHSHR	0.95	78.6	25	76.1	10	32	35	2	2013.09
Plectin-1	PLEC1_HUMAN	PLEC1	531.784	1	305	452	3257	0.646	LLFNDVQTLK	0.95	65.8	25	43.8	18	0	0	2	1190.68
Plectin-1	PLEC1_HUMAN	PLEC1	531.784	1	305	452	3257	0.646	LLLEAQAATGFLLDPVK	0.95	57.1	25	57.1	2	0	0	2	1799.03
Plectin-1	PLEC1_HUMAN	PLEC1	531.784	1	305	452	3257	0.646	LLLEAQAATGFLLDPVKGER	0.95	107	25	107	8	22	0	2	2141.2
Plectin-1	PLEC1_HUMAN	PLEC1	531.784	1	305	452	3257	0.646	LLLWSQR	0.95	42.3	25	35.9	4	0	0	2	915.541
Plectin-1	PLEC1_HUMAN	PLEC1	531.784	1	305	452	3257	0.646	LPLDKEPAR	0.95	29.5	25	27.4	1	0	0	2	1038.59
Plectin-1	PLEC1_HUMAN	PLEC1	531.784	1	305	452	3257	0.646	LPLLAVCDYK	0.95	55.8	25	45.2	4	0	0	2	1191.64
Plectin-1	PLEC1_HUMAN	PLEC1	531.784	1	305	452	3257	0.646	LPVEVAYK	0.95	32.2	25	7.65	7	0	0	2	918.529
Plectin-1	PLEC1_HUMAN	PLEC1	531.784	1	305	452	3257	0.646	LQAEEAER	0.95	47.6	25	32.2	2	0	0	2	945.464
Plectin-1	PLEC1_HUMAN	PLEC1	531.784	1	305	452	3257	0.646	LQAEEAERR	0.95	33.2	25	17.4	8	8	0	2	1101.56
Plectin-1	PLEC1_HUMAN	PLEC1	531.784	1	305	452	3257	0.646	LQAEEVAQQK	0.95	51.9	25	35.9	8	0	0	2	1143.6
Plectin-1	PLEC1_HUMAN	PLEC1	531.784	1	305	452	3257	0.646	LQEAGILSAEELQR	0.95	109	25	102	10	0	0	2	1556.83
Plectin-1	PLEC1_HUMAN	PLEC1	531.784	1	305	452	3257	0.646	LQEDKEQMAQQLAEETQGFQR	0.95	70.2	25	70.2	0	6	0	2	2523.18
Plectin-1	PLEC1_HUMAN	PLEC1	531.784	1	305	452	3257	0.646	LQLEACETR	0.95	44	25	41.4	8	0	0	2	1119.55
Plectin-1	PLEC1_HUMAN	PLEC1	531.784	1	305	452	3257	0.646	LQLEATER	0.95	40.2	25	20.3	4	0	0	2	959.516
Plectin-1	PLEC1_HUMAN	PLEC1	531.784	1	305	452	3257	0.646	LQLEETDHQK	0.95	57.4	25	53.3	8	7	0	2	1240.62
Plectin-1	PLEC1_HUMAN	PLEC1	531.784	1	305	452	3257	0.646	LQLEETDHQKNLLDEELQR	0.95	39.3	25	37.4	0	4	0	2	2351.18
Plectin-1	PLEC1_HUMAN	PLEC1	531.784	1	305	452	3257	0.646	LQMEAGLCEEQLNQADALLQSDVR	0.95	53.5	25	53.5	0	3	0	2	2747.3
Plectin-1	PLEC1_HUMAN	PLEC1	531.784	1	305	452	3257	0.646	LQNVQIALDYLR	0.95	72.3	25	72.3	24	2	0	2	1445.81
Plectin-1	PLEC1_HUMAN	PLEC1	531.784	1	305	452	3257	0.646	LRAETEQGEQQR	0.95	74.4	25	58.7	12	13	0	2	1444.71
Plectin-1	PLEC1_HUMAN	PLEC1	531.784	1	305	452	3257	0.646	LRDVGAYSK	0.95	44.2	25	34.8	4	0	0	2	1008.55
Plectin-1	PLEC1_HUMAN	PLEC1	531.784	1	305	452	3257	0.646	LREAIAELER	0.95	36.4	25	30.2	2	1	0	2	1199.67
Plectin-1	PLEC1_HUMAN	PLEC1	531.784	1	305	452	3257	0.646	LREQLQLLEEQHR	0.95	65	25	63	0	8	3	2	1691.92
Plectin-1	PLEC1_HUMAN	PLEC1	531.784	1	305	452	3257	0.646	LRIEEEIR	0.95	29.9	25	14.3	2	7	0	2	1057.6
Plectin-1	PLEC1_HUMAN	PLEC1	531.784	1	305	452	3257	0.646	LRLQAEEVAQQK	0.95	37.3	25	30.8	1	0	0	2	1412.79
Plectin-1	PLEC1_HUMAN	PLEC1	531.784	1	305	452	3257	0.646	LRQLAEEDLAQQR	0.95	31.4	25	31.3	0	2	0	2	1569.83
Plectin-1	PLEC1_HUMAN	PLEC1	531.784	1	305	452	3257	0.646	LSFSGLR	0.95	46.6	25	15.1	12	0	0	2	779.441
Plectin-1	PLEC1_HUMAN	PLEC1	531.784	1	305	452	3257	0.646	LSIYNALK	0.95	46.3	25	28.3	6	0	0	2	921.54
Plectin-1	PLEC1_HUMAN	PLEC1	531.784	1	305	452	3257	0.646	LSIYNALKK	0.95	42	25	38.8	6	4	0	2	1049.64
Plectin-1	PLEC1_HUMAN	PLEC1	531.784	1	305	452	3257	0.646	LSVAAQEAAR	0.95	89.3	25	76.8	11	0	0	2	1015.55
Plectin-1	PLEC1_HUMAN	PLEC1	531.784	1	305	452	3257	0.646	LSVYAALQR	0.95	64.5	25	56.8	9	0	0	2	1020.58
Plectin-1	PLEC1_HUMAN	PLEC1	531.784	1	305	452	3257	0.646	LSVYQAMK	0.95	52.7	25	36	14	0	0	2	955.492
Plectin-1	PLEC1_HUMAN	PLEC1	531.784	1	305	452	3257	0.646	LSYTQLLR	0.95	69.5	25	46.1	22	0	0	2	993.573
Plectin-1	PLEC1_HUMAN	PLEC1	531.784	1	305	452	3257	0.646	LTAEDLFEAR	0.95	66.3	25	44.7	21	0	0	2	1164.59
Plectin-1	PLEC1_HUMAN	PLEC1	531.784	1	305	452	3257	0.646	LTVDEAVR	0.95	49.2	25	26	15	0	0	2	902.494
Plectin-1	PLEC1_HUMAN	PLEC1	531.784	1	305	452	3257	0.646	LTVDEAVRK	0.95	36.7	25	20.1	3	0	0	2	1030.59
Plectin-1	PLEC1_HUMAN	PLEC1	531.784	1	305	452	3257	0.646	LTVEEAVR	0.95	51.6	25	39.6	21	0	0	2	916.51
Plectin-1	PLEC1_HUMAN	PLEC1	531.784	1	305	452	3257	0.646	LTVNEAVK	0.95	49.4	25	27	8	0	0	2	873.504
Plectin-1	PLEC1_HUMAN	PLEC1	531.784	1	305	452	3257	0.646	LVASMEEAR	0.95	55.4	25	49.2	10	0	0	2	1021.5
Plectin-1	PLEC1_HUMAN	PLEC1	531.784	1	305	452	3257	0.646	LVASMEEARR	0.95	27.6	25	12	1	0	0	2	1177.6
Plectin-1	PLEC1_HUMAN	PLEC1	531.784	1	305	452	3257	0.646	LYVHEAVK	0.95	34	25	23.7	7	0	0	2	958.536
Plectin-1	PLEC1_HUMAN	PLEC1	531.784	1	305	452	3257	0.646	MEEEERLAEQQR	0.95	26.7	25	26.7	1	1	0	2	1563.71
Plectin-1	PLEC1_HUMAN	PLEC1	531.784	1	305	452	3257	0.646	MGIVGPEFK	0.95	38.8	25	32.4	16	0	0	2	977.513
Plectin-1	PLEC1_HUMAN	PLEC1	531.784	1	305	452	3257	0.646	MGIVGPEFKDK	0.95	29.5	25	29.2	0	1	0	2	1236.63
Plectin-1	PLEC1_HUMAN	PLEC1	531.784	1	305	452	3257	0.646	MQAVQEATR	0.95	62.1	25	42	8	0	0	2	1033.51
Plectin-1	PLEC1_HUMAN	PLEC1	531.784	1	305	452	3257	0.646	MQEEVVR	0.95	33.2	25	14.8	4	0	0	2	890.44
Plectin-1	PLEC1_HUMAN	PLEC1	531.784	1	305	452	3257	0.646	MVEGYQGLR	0.95	56.7	25	56.7	4	0	0	2	1052.52
Plectin-1	PLEC1_HUMAN	PLEC1	531.784	1	305	452	3257	0.646	NLLDEELQR	0.95	40.4	25	30.4	8	0	0	2	1129.58
Plectin-1	PLEC1_HUMAN	PLEC1	531.784	1	305	452	3257	0.646	NLVDNITGQR	0.95	55.1	25	50.3	26	0	0	2	1129.6
Plectin-1	PLEC1_HUMAN	PLEC1	531.784	1	305	452	3257	0.646	QAEVELASR	0.95	63.8	25	48.7	2	0	0	2	1002.52
Plectin-1	PLEC1_HUMAN	PLEC1	531.784	1	305	452	3257	0.646	QALHSLELHYQAFLR	0.95	50.8	25	50.8	2	3	7	2	1825.97
Plectin-1	PLEC1_HUMAN	PLEC1	531.784	1	305	452	3257	0.646	QEELYSELQAR	0.95	52.7	25	46.1	2	0	0	2	1365.66
Plectin-1	PLEC1_HUMAN	PLEC1	531.784	1	305	452	3257	0.646	QELEAELAK	0.95	47.1	25	36.5	2	0	0	2	1030.54
Plectin-1	PLEC1_HUMAN	PLEC1	531.784	1	305	452	3257	0.646	QEQALLEEIER	0.95	57.5	25	41.7	8	0	0	2	1357.7
Plectin-1	PLEC1_HUMAN	PLEC1	531.784	1	305	452	3257	0.646	QITMEELVR	0.95	37.5	25	29.2	8	0	0	2	1134.58
Plectin-1	PLEC1_HUMAN	PLEC1	531.784	1	305	452	3257	0.646	QKAQVEQELTTLR	0.95	38	25	28.2	0	4	0	2	1543.84
Plectin-1	PLEC1_HUMAN	PLEC1	531.784	1	305	452	3257	0.646	QLAEEDAAR	0.95	53.8	25	49	4	0	0	2	1002.49
Plectin-1	PLEC1_HUMAN	PLEC1	531.784	1	305	452	3257	0.646	QLAEEDLAQQR	0.95	68.6	25	59.3	7	0	0	2	1300.65
Plectin-1	PLEC1_HUMAN	PLEC1	531.784	1	305	452	3257	0.646	QLAEGTAQQR	0.95	62.1	25	43.1	4	0	0	2	1101.56
Plectin-1	PLEC1_HUMAN	PLEC1	531.784	1	305	452	3257	0.646	QLEMSAEAER	0.95	73.3	25	65.2	14	0	0	2	1179.53
Plectin-1	PLEC1_HUMAN	PLEC1	531.784	1	305	452	3257	0.646	QLLEEELAR	0.95	58.4	25	51.8	4	0	0	2	1100.59
Plectin-1	PLEC1_HUMAN	PLEC1	531.784	1	305	452	3257	0.646	QLLSPGTALILLEAQAASGFLLDPVR	0.95	79.2	25	79.2	0	15	2	2	2693.52
Plectin-1	PLEC1_HUMAN	PLEC1	531.784	1	305	452	3257	0.646	QLQLAQEAAQK	0.95	85.9	25	83.7	8	0	0	2	1227.67
Plectin-1	PLEC1_HUMAN	PLEC1	531.784	1	305	452	3257	0.646	QLQLAQEAAQKR	0.95	60.7	25	50.3	2	4	0	2	1383.77
Plectin-1	PLEC1_HUMAN	PLEC1	531.784	1	305	452	3257	0.646	QQEELLAEENQR	0.95	59.1	25	53.6	6	2	0	2	1486.71
Plectin-1	PLEC1_HUMAN	PLEC1	531.784	1	305	452	3257	0.646	QQGLASYDYVR	0.95	57.2	25	51.3	16	0	0	2	1299.63
Plectin-1	PLEC1_HUMAN	PLEC1	531.784	1	305	452	3257	0.646	QRELAEQELEK	0.95	53.6	25	34.5	3	2	0	2	1372.71
Plectin-1	PLEC1_HUMAN	PLEC1	531.784	1	305	452	3257	0.646	QRELEQLGR	0.95	38.2	25	9.9	4	1	0	2	1128.61
Plectin-1	PLEC1_HUMAN	PLEC1	531.784	1	305	452	3257	0.646	QRGGAEGELQALR	0.95	44.1	25	32.8	0	3	0	2	1384.73
Plectin-1	PLEC1_HUMAN	PLEC1	531.784	1	305	452	3257	0.646	QRLEAEAGR	0.95	44.2	25	34.1	2	0	0	2	1029.54
Plectin-1	PLEC1_HUMAN	PLEC1	531.784	1	305	452	3257	0.646	QTLSIYQALK	0.95	44.4	25	37.5	8	0	0	2	1164.66
Plectin-1	PLEC1_HUMAN	PLEC1	531.784	1	305	452	3257	0.646	QTLSIYQALKK	0.95	25.6	25	23.9	2	1	0	2	1292.76
Plectin-1	PLEC1_HUMAN	PLEC1	531.784	1	305	452	3257	0.646	QTNLENLDQAFSVAER	0.95	101	25	99.2	12	8	0	2	1834.89
Plectin-1	PLEC1_HUMAN	PLEC1	531.784	1	305	452	3257	0.646	QVEEEILALK	0.95	70.9	25	58.3	8	0	0	2	1171.66
Plectin-1	PLEC1_HUMAN	PLEC1	531.784	1	305	452	3257	0.646	QVQVALETAQR	0.95	60.8	25	53.4	9	0	0	2	1242.68
Plectin-1	PLEC1_HUMAN	PLEC1	531.784	1	305	452	3257	0.646	QYDIDDAIAK	0.95	51	25	43.2	10	0	0	2	1151.56
Plectin-1	PLEC1_HUMAN	PLEC1	531.784	1	305	452	3257	0.646	QYINAIK	0.95	26.1	25	1.19	1	0	0	2	849.483
Plectin-1	PLEC1_HUMAN	PLEC1	531.784	1	305	452	3257	0.646	QYINAIKDYELQLVTYK	0.95	85.4	25	85.4	4	8	0	2	2102.12
Plectin-1	PLEC1_HUMAN	PLEC1	531.784	1	305	452	3257	0.646	RAQAEQAALR	0.95	36.3	25	27.5	2	2	0	2	1113.61
Plectin-1	PLEC1_HUMAN	PLEC1	531.784	1	305	452	3257	0.646	RDDGTGQLLLPLSDAR	0.95	37	25	36.6	1	10	0	2	1726.91
Plectin-1	PLEC1_HUMAN	PLEC1	531.784	1	305	452	3257	0.646	RDVQLIR	0.95	43.1	25	28.4	2	0	0	2	899.542
Plectin-1	PLEC1_HUMAN	PLEC1	531.784	1	305	452	3257	0.646	REEAAVDAQQQK	0.95	43	25	38.2	7	6	0	2	1372.68
Plectin-1	PLEC1_HUMAN	PLEC1	531.784	1	305	452	3257	0.646	RFPSSFEEIEILWSQFLK	0.95	58.5	25	58	3	3	0	2	2256.17
Plectin-1	PLEC1_HUMAN	PLEC1	531.784	1	305	452	3257	0.646	RLAEDEAFQR	0.95	38.5	25	25.4	2	2	0	2	1234.62
Plectin-1	PLEC1_HUMAN	PLEC1	531.784	1	305	452	3257	0.646	RLTAEDLFEAR	0.95	45.7	25	34.8	7	0	0	2	1320.69
Plectin-1	PLEC1_HUMAN	PLEC1	531.784	1	305	452	3257	0.646	RPELEDSTLR	0.95	49.4	25	49.4	10	4	0	2	1215.63
Plectin-1	PLEC1_HUMAN	PLEC1	531.784	1	305	452	3257	0.646	RQELEAELAK	0.95	42.8	25	30.9	8	6	0	2	1186.64
Plectin-1	PLEC1_HUMAN	PLEC1	531.784	1	305	452	3257	0.646	RQEQIQAMPLADSQAVR	0.95	56.2	25	52.8	0	8	0	2	1956.99
Plectin-1	PLEC1_HUMAN	PLEC1	531.784	1	305	452	3257	0.646	RQQEELLAEENQR	0.95	79.4	25	79.4	4	0	0	2	1642.81
Plectin-1	PLEC1_HUMAN	PLEC1	531.784	1	305	452	3257	0.646	RQVEEEILALK	0.95	67.9	25	60.5	4	3	0	2	1327.76
Plectin-1	PLEC1_HUMAN	PLEC1	531.784	1	305	452	3257	0.646	SAEAELQSK	0.95	57	25	48.3	6	0	0	2	962.479
Plectin-1	PLEC1_HUMAN	PLEC1	531.784	1	305	452	3257	0.646	SAEAELQSKR	0.95	57	25	53.3	4	3	0	2	1118.58
Plectin-1	PLEC1_HUMAN	PLEC1	531.784	1	305	452	3257	0.646	SALDQYR	0.95	35.5	25	32.2	9	0	0	2	852.421
Plectin-1	PLEC1_HUMAN	PLEC1	531.784	1	305	452	3257	0.646	SDEGQLSPATR	0.95	70.7	25	57.9	20	0	0	2	1160.55
Plectin-1	PLEC1_HUMAN	PLEC1	531.784	1	305	452	3257	0.646	SEEMQTVQQEQLLQETQALQQSFLSEK	0.95	71.7	25	71.7	0	6	0	2	3196.53
Plectin-1	PLEC1_HUMAN	PLEC1	531.784	1	305	452	3257	0.646	SEEMQTVQQEQLLQETQALQQSFLSEKDSLLQR	0.95	71.6	25	71.6	0	2	7	2	3892.92
Plectin-1	PLEC1_HUMAN	PLEC1	531.784	1	305	452	3257	0.646	SELELTLGK	0.95	53.2	25	53.2	12	0	0	2	989.552
Plectin-1	PLEC1_HUMAN	PLEC1	531.784	1	305	452	3257	0.646	SELELTLGKLEQVR	0.95	58.7	25	46.3	3	4	0	2	1614.91
Plectin-1	PLEC1_HUMAN	PLEC1	531.784	1	305	452	3257	0.646	SHRVPLDVACAR	0.95	45.2	25	36.8	0	2	0	2	1380.72
Plectin-1	PLEC1_HUMAN	PLEC1	531.784	1	305	452	3257	0.646	SIITYVSSLYDAMPR	0.95	82.6	25	82.1	15	15	0	2	1731.86
Plectin-1	PLEC1_HUMAN	PLEC1	531.784	1	305	452	3257	0.646	SIQEELQQLR	0.95	74.8	25	61.3	10	0	0	2	1243.66
Plectin-1	PLEC1_HUMAN	PLEC1	531.784	1	305	452	3257	0.646	SKEQAELEAAR	0.95	68.4	25	56.8	8	8	0	2	1231.63
Plectin-1	PLEC1_HUMAN	PLEC1	531.784	1	305	452	3257	0.646	SKGIYQSLEGAVQAGQLK	0.95	56.4	25	53.7	0	4	0	2	1877.01
Plectin-1	PLEC1_HUMAN	PLEC1	531.784	1	305	452	3257	0.646	SLAAEEEAAR	0.95	73.3	25	50.9	12	0	0	2	1046.51
Plectin-1	PLEC1_HUMAN	PLEC1	531.784	1	305	452	3257	0.646	SLAQAEAEK	0.95	39.7	25	28.6	4	0	0	2	946.484
Plectin-1	PLEC1_HUMAN	PLEC1	531.784	1	305	452	3257	0.646	SLESLHSFVAAATK	0.95	85	25	81.1	11	14	0	2	1460.77
Plectin-1	PLEC1_HUMAN	PLEC1	531.784	1	305	452	3257	0.646	SLLAWQSLR	0.95	64	25	33.5	12	0	0	2	1073.61
Plectin-1	PLEC1_HUMAN	PLEC1	531.784	1	305	452	3257	0.646	SLQEEHVAVAQLR	0.95	53.6	25	47.8	0	8	0	2	1479.79
Plectin-1	PLEC1_HUMAN	PLEC1	531.784	1	305	452	3257	0.646	SLQEEHVAVAQLREEAER	0.95	29.9	25	29.9	0	5	0	2	2094.06
Plectin-1	PLEC1_HUMAN	PLEC1	531.784	1	305	452	3257	0.646	SLSAIYLEK	0.95	30.7	25	21.6	3	0	0	2	1023.57
Plectin-1	PLEC1_HUMAN	PLEC1	531.784	1	305	452	3257	0.646	SLVPAAELLESR	0.95	49.2	25	40.1	9	0	0	2	1284.72
Plectin-1	PLEC1_HUMAN	PLEC1	531.784	1	305	452	3257	0.646	SMVEEGTGLR	0.95	54.2	25	36.5	15	0	0	2	1094.51
Plectin-1	PLEC1_HUMAN	PLEC1	531.784	1	305	452	3257	0.646	SQVEEELFSVR	0.95	67.8	25	65	10	0	0	2	1322.66
Plectin-1	PLEC1_HUMAN	PLEC1	531.784	1	305	452	3257	0.646	SQVMDEATALQLR	0.95	90.7	25	81.8	28	0	0	2	1461.74
Plectin-1	PLEC1_HUMAN	PLEC1	531.784	1	305	452	3257	0.646	SSIAGLLLK	0.95	81.3	25	55	10	0	0	2	901.572
Plectin-1	PLEC1_HUMAN	PLEC1	531.784	1	305	452	3257	0.646	SSSVGSSSSYPISPAVSR	0.95	132	25	132	10	0	0	2	1754.86
Plectin-1	PLEC1_HUMAN	PLEC1	531.784	1	305	452	3257	0.646	SWSLATFR	0.95	45.2	25	27.4	10	0	0	2	967.5
Plectin-1	PLEC1_HUMAN	PLEC1	531.784	1	305	452	3257	0.646	SYVDPSTDER	0.95	62	25	62	23	0	0	2	1168.51
Plectin-1	PLEC1_HUMAN	PLEC1	531.784	1	305	452	3257	0.646	THYSELTTLTSQYIK	0.95	97.8	25	97.8	6	7	0	2	1784.91
Plectin-1	PLEC1_HUMAN	PLEC1	531.784	1	305	452	3257	0.646	TISLVIR	0.95	28.7	25	23.8	5	0	0	2	801.519
Plectin-1	PLEC1_HUMAN	PLEC1	531.784	1	305	452	3257	0.646	TLLQGSGCLAGIYLEDTKEK	0.95	40	25	40	0	5	0	2	2196.12
Plectin-1	PLEC1_HUMAN	PLEC1	531.784	1	305	452	3257	0.646	TPVEVPVGGFK	0.95	43.9	25	41.3	12	0	0	2	1129.63
Plectin-1	PLEC1_HUMAN	PLEC1	531.784	1	305	452	3257	0.646	TQLASWSDPTEETGPVAGILDTETLEK	0.95	76.2	25	76.2	0	3	0	2	2888.41
Plectin-1	PLEC1_HUMAN	PLEC1	531.784	1	305	452	3257	0.646	TVTIWEIINSEYFTAEQR	0.95	102	25	102	12	11	0	2	2200.09
Plectin-1	PLEC1_HUMAN	PLEC1	531.784	1	305	452	3257	0.646	TVTIWEIINSEYFTAEQRR	0.95	32.7	25	32.7	0	2	0	2	2356.19
Plectin-1	PLEC1_HUMAN	PLEC1	531.784	1	305	452	3257	0.646	TVTVWELISSEYFTAEQR	0.95	99.2	25	99.2	12	12	0	2	2159.07
Plectin-1	PLEC1_HUMAN	PLEC1	531.784	1	305	452	3257	0.646	VAQLLER	0.95	34.5	25	32.3	1	0	0	2	828.494
Plectin-1	PLEC1_HUMAN	PLEC1	531.784	1	305	452	3257	0.646	VDGAEWGVDLPSVEAQLGSHR	0.95	64.6	25	64.6	4	13	0	2	2222.08
Plectin-1	PLEC1_HUMAN	PLEC1	531.784	1	305	452	3257	0.646	VIDRELYQQLQR	0.95	39	25	33.5	7	12	0	2	1560.85
Plectin-1	PLEC1_HUMAN	PLEC1	531.784	1	305	452	3257	0.646	VLADPSDDTK	0.95	51.6	25	49.2	15	0	0	2	1060.52
Plectin-1	PLEC1_HUMAN	PLEC1	531.784	1	305	452	3257	0.646	VLADPSDDTKGFFDPNTHENLTYLQLLER	0.95	58.6	25	58.6	0	3	0	2	3348.64
Plectin-1	PLEC1_HUMAN	PLEC1	531.784	1	305	452	3257	0.646	VLADPSDDTKGFFDPNTHENLTYR	0.95	38.9	25	38.9	0	3	0	2	2752.29
Plectin-1	PLEC1_HUMAN	PLEC1	531.784	1	305	452	3257	0.646	VLALPEPSPAAPTLR	0.95	55.5	25	55.5	12	0	0	2	1531.88
Plectin-1	PLEC1_HUMAN	PLEC1	531.784	1	305	452	3257	0.646	VLSSSGSEAAVPSVCFLVPPPNQEAQEAVTR	0.95	18.7	25	18.7	0	1	0	2	3226.6
Plectin-1	PLEC1_HUMAN	PLEC1	531.784	1	305	452	3257	0.646	VPDVQDGVR	0.95	55.6	25	49	12	0	0	2	984.511
Plectin-1	PLEC1_HUMAN	PLEC1	531.784	1	305	452	3257	0.646	VPLDEALQR	0.95	70.1	25	47.8	14	0	0	2	1040.57
Plectin-1	PLEC1_HUMAN	PLEC1	531.784	1	305	452	3257	0.646	VPLDVACAR	0.95	48.3	25	48.3	11	0	0	2	1000.52
Plectin-1	PLEC1_HUMAN	PLEC1	531.784	1	305	452	3257	0.646	VPPGYHPLDVEKEWGK	0.95	19.8	25	15.6	0	1	0	2	1850.94
Plectin-1	PLEC1_HUMAN	PLEC1	531.784	1	305	452	3257	0.646	VPVDVAYQR	0.95	53.8	25	46	16	0	0	2	1046.56
Plectin-1	PLEC1_HUMAN	PLEC1	531.784	1	305	452	3257	0.646	VPVDVAYR	0.95	57.7	25	49.3	27	0	0	2	918.504
Plectin-1	PLEC1_HUMAN	PLEC1	531.784	1	305	452	3257	0.646	VPVDVAYRR	0.95	36.6	25	30.6	8	0	0	2	1074.61
Plectin-1	PLEC1_HUMAN	PLEC1	531.784	1	305	452	3257	0.646	VQMEELSK	0.95	43.3	25	32.2	5	0	0	2	979.477
Plectin-1	PLEC1_HUMAN	PLEC1	531.784	1	305	452	3257	0.646	VQSGSESVIQEYVDLR	0.95	111	25	110	10	2	0	2	1808.9
Plectin-1	PLEC1_HUMAN	PLEC1	531.784	1	305	452	3257	0.646	VRAEMEVLLASK	0.95	41	25	24.1	3	2	0	2	1361.75
Plectin-1	PLEC1_HUMAN	PLEC1	531.784	1	305	452	3257	0.646	VSITEAMHR	0.95	46.7	25	39.2	3	4	0	2	1043.53
Plectin-1	PLEC1_HUMAN	PLEC1	531.784	1	305	452	3257	0.646	VSIYEAMR	0.95	56.5	25	53.2	20	0	0	2	984.482
Plectin-1	PLEC1_HUMAN	PLEC1	531.784	1	305	452	3257	0.646	VTLVQTLEIQR	0.95	78.7	25	68.7	12	0	0	2	1299.76
Plectin-1	PLEC1_HUMAN	PLEC1	531.784	1	305	452	3257	0.646	VVIVDPETGKEMSVYEAYR	0.95	37.5	25	37.5	0	8	0	2	2185.08
Plectin-1	PLEC1_HUMAN	PLEC1	531.784	1	305	452	3257	0.646	WQAVLAQTDVR	0.95	61.1	25	57.4	9	0	0	2	1286.69
Plectin-1	PLEC1_HUMAN	PLEC1	531.784	1	305	452	3257	0.646	YLQDLLAWVEENQHR	0.95	72.9	25	72.9	6	13	0	2	1913.95
Fatty acid synthase	FAS_HUMAN	FASN	273.427	1	118	185	2286	0.663	AALQEELQLCK	0.95	66.3	25	55.2	12	0	0	2	1302.67
Fatty acid synthase	FAS_HUMAN	FASN	273.427	1	118	185	2286	0.663	AAPLDSIHSLAAYYIDCIR	0.95	81	25	72.4	13	34	0	2	2149.07
Fatty acid synthase	FAS_HUMAN	FASN	273.427	1	118	185	2286	0.663	ACLDTAVENMPSLK	0.95	93	25	91.2	16	0	0	2	1548.74
Fatty acid synthase	FAS_HUMAN	FASN	273.427	1	118	185	2286	0.663	ADEASELACPTPK	0.95	74.1	25	74.1	2	0	0	2	1388.64
Fatty acid synthase	FAS_HUMAN	FASN	273.427	1	118	185	2286	0.663	AFDTAGNGYCR	0.95	59.7	25	59.7	7	0	0	2	1231.52
Fatty acid synthase	FAS_HUMAN	FASN	273.427	1	118	185	2286	0.663	AFEVSENGNLVVSGK	0.95	30.1	25	30.1	2	0	0	2	1549.79
Fatty acid synthase	FAS_HUMAN	FASN	273.427	1	118	185	2286	0.663	AGLYGLPR	0.95	47.4	25	38.2	17	0	0	2	846.483
Fatty acid synthase	FAS_HUMAN	FASN	273.427	1	118	185	2286	0.663	AINCATSGVVGLVNCLR	0.95	98.5	25	98.5	14	14	0	2	1803.92
Fatty acid synthase	FAS_HUMAN	FASN	273.427	1	118	185	2286	0.663	ALGLGVEQLPVVFEDVVLHQATILPK	0.95	46.8	25	46.8	0	41	5	2	2785.59
Fatty acid synthase	FAS_HUMAN	FASN	273.427	1	118	185	2286	0.663	AQVADVVVSR	0.95	69.4	25	49.5	20	0	0	2	1043.58
Fatty acid synthase	FAS_HUMAN	FASN	273.427	1	118	185	2286	0.663	CTVFHGAQVEDAFR	0.95	69.4	25	66.6	3	12	0	2	1636.75
Fatty acid synthase	FAS_HUMAN	FASN	273.427	1	118	185	2286	0.663	CVLLSNLSSTSHVPEVDPGSAELQK	0.95	49.2	25	41.9	0	8	0	2	2667.33
Fatty acid synthase	FAS_HUMAN	FASN	273.427	1	118	185	2286	0.663	DGAWGAFR	0.95	52.3	25	29.4	8	0	0	2	879.411
Fatty acid synthase	FAS_HUMAN	FASN	273.427	1	118	185	2286	0.663	DGLLENQTPEFFQDVCKPK	0.95	63.6	25	63.5	4	8	0	2	2265.09
Fatty acid synthase	FAS_HUMAN	FASN	273.427	1	118	185	2286	0.663	DGVVRPLK	0.95	29	25	21.7	6	0	0	2	883.536
Fatty acid synthase	FAS_HUMAN	FASN	273.427	1	118	185	2286	0.663	DHRDNLEFFLAGIGR	0.95	52.2	25	48	0	14	0	2	1759.89
Fatty acid synthase	FAS_HUMAN	FASN	273.427	1	118	185	2286	0.663	DIMLATGK	0.95	33.7	25	18.8	9	0	0	2	864.45
Fatty acid synthase	FAS_HUMAN	FASN	273.427	1	118	185	2286	0.663	DLVEAVAHILGIR	0.95	85.5	25	85.5	36	30	0	2	1405.82
Fatty acid synthase	FAS_HUMAN	FASN	273.427	1	118	185	2286	0.663	DNLEFFLAGIGR	0.95	86.8	25	65.4	19	0	0	2	1351.7
Fatty acid synthase	FAS_HUMAN	FASN	273.427	1	118	185	2286	0.663	DNWVSFMDTMLQMSILGSAK	0.95	105	25	105	8	4	0	2	2322.05
Fatty acid synthase	FAS_HUMAN	FASN	273.427	1	118	185	2286	0.663	DPSQQELPR	0.95	57	25	49.3	12	0	0	2	1069.53
Fatty acid synthase	FAS_HUMAN	FASN	273.427	1	118	185	2286	0.663	DTSFEQHVLWHTGGK	0.95	63	25	62.4	8	5	0	2	1741.83
Fatty acid synthase	FAS_HUMAN	FASN	273.427	1	118	185	2286	0.663	DTVTISGPQAPVFEFVEQLR	0.95	85	25	85	18	5	0	2	2233.15
Fatty acid synthase	FAS_HUMAN	FASN	273.427	1	118	185	2286	0.663	DTVTISGPQAPVFEFVEQLRK	0.95	89.3	25	89.3	15	9	0	2	2361.25
Fatty acid synthase	FAS_HUMAN	FASN	273.427	1	118	185	2286	0.663	EACPELDYFVVFSSVSCGR	0.95	118	25	118	9	0	0	2	2221.99
Fatty acid synthase	FAS_HUMAN	FASN	273.427	1	118	185	2286	0.663	EAHLPPGAMAAVGLSWEECK	0.95	64.2	25	64.2	0	7	0	2	2169.01
Fatty acid synthase	FAS_HUMAN	FASN	273.427	1	118	185	2286	0.663	EDGLAQQQTQLNLR	0.95	94.3	25	88.7	19	0	0	2	1613.82
Fatty acid synthase	FAS_HUMAN	FASN	273.427	1	118	185	2286	0.663	EGGFLLLHTLLR	0.95	48.7	25	46.3	16	9	0	2	1368.8
Fatty acid synthase	FAS_HUMAN	FASN	273.427	1	118	185	2286	0.663	ELNLVLSVR	0.95	62.5	25	57.4	16	0	0	2	1042.63
Fatty acid synthase	FAS_HUMAN	FASN	273.427	1	118	185	2286	0.663	EQGVTFPSGDIQEQLIR	0.95	68.1	25	58.3	14	0	0	2	1916.97
Fatty acid synthase	FAS_HUMAN	FASN	273.427	1	118	185	2286	0.663	EVWALVQAGIR	0.95	81.9	25	75.3	17	0	0	2	1241.7
Fatty acid synthase	FAS_HUMAN	FASN	273.427	1	118	185	2286	0.663	FCFTPHTEEGCLSER	0.95	24.5	25	24.5	0	2	0	2	1869.79
Fatty acid synthase	FAS_HUMAN	FASN	273.427	1	118	185	2286	0.663	FDASFFGVHPK	0.95	88	25	71.5	16	19	0	2	1251.62
Fatty acid synthase	FAS_HUMAN	FASN	273.427	1	118	185	2286	0.663	FDLSQNHPLGMAIFLK	0.95	64.7	25	64	15	29	0	2	1846.95
Fatty acid synthase	FAS_HUMAN	FASN	273.427	1	118	185	2286	0.663	FPQLDSTSFANSR	0.95	89.1	25	75.8	20	0	0	2	1469.7
Fatty acid synthase	FAS_HUMAN	FASN	273.427	1	118	185	2286	0.663	GDLSSIR	0.95	33.2	25	16.1	10	0	0	2	747.4
Fatty acid synthase	FAS_HUMAN	FASN	273.427	1	118	185	2286	0.663	GGPEVQQVPAGERPLWFICSGMGTQWR	0.95	37.8	25	37.5	0	11	0	2	3059.46
Fatty acid synthase	FAS_HUMAN	FASN	273.427	1	118	185	2286	0.663	GHPLGDIVAFLTSTEPQYGQGILSQDAWESLFSR	0.95	78.9	25	78.9	0	6	0	2	3719.83
Fatty acid synthase	FAS_HUMAN	FASN	273.427	1	118	185	2286	0.663	GILADEDSSRPVWLK	0.95	80.4	25	77.2	14	6	0	2	1685.89
Fatty acid synthase	FAS_HUMAN	FASN	273.427	1	118	185	2286	0.663	GLIAEAAQLGPVGGVFNLAVVLR	0.95	82.5	25	82.5	49	96	0	2	2264.31
Fatty acid synthase	FAS_HUMAN	FASN	273.427	1	118	185	2286	0.663	GLKPSCTIIPLMK	0.95	24.1	25	14	0	1	0	2	1473.82
Fatty acid synthase	FAS_HUMAN	FASN	273.427	1	118	185	2286	0.663	GLVQALQTK	0.95	46.4	25	31.5	5	0	0	2	957.573
Fatty acid synthase	FAS_HUMAN	FASN	273.427	1	118	185	2286	0.663	GMGLSLMR	0.95	46.5	25	28.4	17	0	0	2	864.443
Fatty acid synthase	FAS_HUMAN	FASN	273.427	1	118	185	2286	0.663	GNAGQSNYGFANSAMER	0.95	111	25	111	22	1	0	2	1789.76
Fatty acid synthase	FAS_HUMAN	FASN	273.427	1	118	185	2286	0.663	GTHTGVWVGVSGSETSEALSR	0.95	59.1	25	59.1	0	7	0	2	2117.03
Fatty acid synthase	FAS_HUMAN	FASN	273.427	1	118	185	2286	0.663	GTPLISPLIK	0.95	42.3	25	42.3	19	0	0	2	1038.66
Fatty acid synthase	FAS_HUMAN	FASN	273.427	1	118	185	2286	0.663	GVDLVLNSLAEEK	0.95	89.6	25	74.9	18	0	0	2	1386.75
Fatty acid synthase	FAS_HUMAN	FASN	273.427	1	118	185	2286	0.663	GYAVLGGER	0.95	53.8	25	34.6	16	0	0	2	921.479
Fatty acid synthase	FAS_HUMAN	FASN	273.427	1	118	185	2286	0.663	GYDYGPHFQGILEASLEGDSGR	0.95	86.2	25	86.2	8	18	0	2	2368.08
Fatty acid synthase	FAS_HUMAN	FASN	273.427	1	118	185	2286	0.663	HAQPTCPGAQLCTVYYASLNFR	0.95	71.3	25	71.3	0	8	0	2	2554.2
Fatty acid synthase	FAS_HUMAN	FASN	273.427	1	118	185	2286	0.663	HFLLEEDKPEEPTAHAFVSTLTR	0.95	59.3	25	59.3	0	6	19	2	2667.34
Fatty acid synthase	FAS_HUMAN	FASN	273.427	1	118	185	2286	0.663	HGLYLPTR	0.95	49	25	45.5	14	0	0	2	956.531
Fatty acid synthase	FAS_HUMAN	FASN	273.427	1	118	185	2286	0.663	HSQDLAFLSMLNDIAAVPATAMPFR	0.95	52.8	25	52.8	0	30	0	2	2748.35
Fatty acid synthase	FAS_HUMAN	FASN	273.427	1	118	185	2286	0.663	IPGLLSPHPLLQLSYTATDR	0.95	76.7	25	76.7	11	23	0	2	2192.21
Fatty acid synthase	FAS_HUMAN	FASN	273.427	1	118	185	2286	0.663	LFDHPESPTPNPTEPLFLAQAEVYK	0.95	66.7	25	66.7	0	26	0	2	2840.41
Fatty acid synthase	FAS_HUMAN	FASN	273.427	1	118	185	2286	0.663	LGMLSPEGTCK	0.95	46	25	45.8	10	0	0	2	1208.57
Fatty acid synthase	FAS_HUMAN	FASN	273.427	1	118	185	2286	0.663	LHLSGIDANPNALFPPVEFPAPR	0.95	82	25	82	9	21	3	2	2472.3
Fatty acid synthase	FAS_HUMAN	FASN	273.427	1	118	185	2286	0.663	LLEQGLR	0.95	29.7	25	0	5	0	0	2	828.494
Fatty acid synthase	FAS_HUMAN	FASN	273.427	1	118	185	2286	0.663	LLLEVTYEAIVDGGINPDSLR	0.95	74.2	25	74.2	10	34	0	2	2287.22
Fatty acid synthase	FAS_HUMAN	FASN	273.427	1	118	185	2286	0.663	LLSAACR	0.95	25.5	25	19.8	1	0	0	2	790.424
Fatty acid synthase	FAS_HUMAN	FASN	273.427	1	118	185	2286	0.663	LNSVQSSERPLFLVHPIEGSTTVFHSLASR	0.95	50.9	25	50.9	0	6	19	2	3308.74
Fatty acid synthase	FAS_HUMAN	FASN	273.427	1	118	185	2286	0.663	LPEDPLLSGLLDSPALK	0.95	119	25	119	31	12	0	2	1777.99
Fatty acid synthase	FAS_HUMAN	FASN	273.427	1	118	185	2286	0.663	LPESENLQEFWDNLIGGVDMVTDDDRR	0.95	92.6	25	92.6	0	18	4	2	3179.46
Fatty acid synthase	FAS_HUMAN	FASN	273.427	1	118	185	2286	0.663	LQLNGNLQLELAQVLAQERPK	0.95	37.8	25	37.8	0	11	0	2	2375.34
Fatty acid synthase	FAS_HUMAN	FASN	273.427	1	118	185	2286	0.663	LQVVDQPLPVR	0.95	66.4	25	66.4	23	0	0	2	1263.74
Fatty acid synthase	FAS_HUMAN	FASN	273.427	1	118	185	2286	0.663	LRGYDYGPHFQGILEASLEGDSGR	0.95	37.8	25	37.8	0	1	6	2	2637.27
Fatty acid synthase	FAS_HUMAN	FASN	273.427	1	118	185	2286	0.663	LSFFFDFR	0.95	51.9	25	36.9	14	0	0	2	1078.54
Fatty acid synthase	FAS_HUMAN	FASN	273.427	1	118	185	2286	0.663	LSIPTYGLQCTR	0.95	60.4	25	54.8	16	0	0	2	1408.73
Fatty acid synthase	FAS_HUMAN	FASN	273.427	1	118	185	2286	0.663	LSPDAIPGK	0.95	35.8	25	35.8	6	0	0	2	897.504
Fatty acid synthase	FAS_HUMAN	FASN	273.427	1	118	185	2286	0.663	LYTLQDK	0.95	36.6	25	22	4	0	0	2	880.478
Fatty acid synthase	FAS_HUMAN	FASN	273.427	1	118	185	2286	0.663	MASCLEVLDLFLNQPHMVLSSFVLAEK	0.95	49	25	46	0	31	14	2	3123.56
Fatty acid synthase	FAS_HUMAN	FASN	273.427	1	118	185	2286	0.663	MVVPGLDGAQIPR	0.95	83.3	25	83.3	19	0	0	2	1368.73
Fatty acid synthase	FAS_HUMAN	FASN	273.427	1	118	185	2286	0.663	MVVPGLDGAQIPRDPSQQELPR	0.947	17.1	25	17.1	0	1	0	2	2419.24
Fatty acid synthase	FAS_HUMAN	FASN	273.427	1	118	185	2286	0.663	NVTFHGVLLDAFFNESSADWR	0.95	58.2	25	58.2	0	12	0	2	2425.16
Fatty acid synthase	FAS_HUMAN	FASN	273.427	1	118	185	2286	0.663	QAHTMDPQLR	0.95	47.1	25	38.4	9	11	0	2	1212.58
Fatty acid synthase	FAS_HUMAN	FASN	273.427	1	118	185	2286	0.663	QELSFAAR	0.95	27.6	25	18.9	1	0	0	2	921.479
Fatty acid synthase	FAS_HUMAN	FASN	273.427	1	118	185	2286	0.663	QEPLLIGSTK	0.95	33.4	25	21	7	0	0	2	1085.62
Fatty acid synthase	FAS_HUMAN	FASN	273.427	1	118	185	2286	0.663	QGVQVQVSTSNISSLEGAR	0.95	127	25	127	8	0	0	2	1960.01
Fatty acid synthase	FAS_HUMAN	FASN	273.427	1	118	185	2286	0.663	QQEQQVPILEK	0.95	45	25	35.5	7	0	0	2	1339.72
Fatty acid synthase	FAS_HUMAN	FASN	273.427	1	118	185	2286	0.663	QVQPEGPYR	0.95	49	25	39.5	16	0	0	2	1073.54
Fatty acid synthase	FAS_HUMAN	FASN	273.427	1	118	185	2286	0.663	RPTPQDSPIFLPVDDTSFR	0.95	56.6	25	55.1	14	21	0	2	2188.1
Fatty acid synthase	FAS_HUMAN	FASN	273.427	1	118	185	2286	0.663	RQGVQVQVSTSNISSLEGAR	0.95	77.8	25	76.9	0	9	0	2	2116.11
Fatty acid synthase	FAS_HUMAN	FASN	273.427	1	118	185	2286	0.663	RQQEQQVPILEK	0.95	54.9	25	54.9	12	9	0	2	1495.82
Fatty acid synthase	FAS_HUMAN	FASN	273.427	1	118	185	2286	0.663	RVYATILNAGTNTDGFK	0.95	34.9	25	34.9	0	8	0	2	1840.96
Fatty acid synthase	FAS_HUMAN	FASN	273.427	1	118	185	2286	0.663	SDEAVKPFGLK	0.95	63.9	25	58.8	22	10	0	2	1190.64
Fatty acid synthase	FAS_HUMAN	FASN	273.427	1	118	185	2286	0.663	SEGVVAVLLTK	0.95	67.8	25	64.6	25	0	0	2	1115.67
Fatty acid synthase	FAS_HUMAN	FASN	273.427	1	118	185	2286	0.663	SFYGSTLFLCR	0.95	66.6	25	60.4	14	0	0	2	1350.65
Fatty acid synthase	FAS_HUMAN	FASN	273.427	1	118	185	2286	0.663	SLLVNPEGPTLMR	0.95	65.7	25	65.7	17	0	0	2	1442.77
Fatty acid synthase	FAS_HUMAN	FASN	273.427	1	118	185	2286	0.663	SLYQSAGVAPESFEYIEAHGTGTK	0.95	93.4	25	93.4	2	25	0	2	2542.21
Fatty acid synthase	FAS_HUMAN	FASN	273.427	1	118	185	2286	0.663	SNMGHPEPASGLAALAK	0.95	62.3	25	62.3	10	19	0	2	1650.83
Fatty acid synthase	FAS_HUMAN	FASN	273.427	1	118	185	2286	0.663	SYIIAGGLGGFGLELAQWLIQR	0.95	128	25	128	11	21	0	2	2362.29
Fatty acid synthase	FAS_HUMAN	FASN	273.427	1	118	185	2286	0.663	TGGAYGEDLGADYNLSQVCDGK	0.95	105	25	105	2	0	0	2	2289.99
Fatty acid synthase	FAS_HUMAN	FASN	273.427	1	118	185	2286	0.663	TGGMAFHSYFMEAIAPPLLQELK	0.95	23.4	25	23.4	0	5	0	2	2551.27
Fatty acid synthase	FAS_HUMAN	FASN	273.427	1	118	185	2286	0.663	TGGMAFHSYFMEAIAPPLLQELKK	0.95	41.2	25	12.6	0	7	26	2	2695.36
Fatty acid synthase	FAS_HUMAN	FASN	273.427	1	118	185	2286	0.663	TGTVSLEVR	0.95	71.2	25	56.5	18	0	0	2	961.531
Fatty acid synthase	FAS_HUMAN	FASN	273.427	1	118	185	2286	0.663	TLLEGSGLESIISIIHSSLAEPR	0.95	111	25	111	27	49	9	2	2422.32
Fatty acid synthase	FAS_HUMAN	FASN	273.427	1	118	185	2286	0.663	VAAAVDLIIK	0.95	73.2	25	72.4	19	0	0	2	1012.64
Fatty acid synthase	FAS_HUMAN	FASN	273.427	1	118	185	2286	0.663	VFTTVGSAEK	0.95	68	25	55.6	13	0	0	2	1038.55
Fatty acid synthase	FAS_HUMAN	FASN	273.427	1	118	185	2286	0.663	VGDPQELNGITR	0.95	88.6	25	82.6	18	0	0	2	1298.67
Fatty acid synthase	FAS_HUMAN	FASN	273.427	1	118	185	2286	0.663	VLEALLPLK	0.95	59.8	25	59.8	29	0	0	2	995.65
Fatty acid synthase	FAS_HUMAN	FASN	273.427	1	118	185	2286	0.663	VLEALLPLKGLEER	0.95	37	25	35.5	0	6	0	2	1579.94
Fatty acid synthase	FAS_HUMAN	FASN	273.427	1	118	185	2286	0.663	VLFPATGYLSIVWK	0.95	85.8	25	80.3	18	11	0	2	1593.9
Fatty acid synthase	FAS_HUMAN	FASN	273.427	1	118	185	2286	0.663	VLLSLEHGLWAPNLHFHSPNPEIPALLDGR	0.95	43.7	25	43.7	0	2	8	2	3342.77
Fatty acid synthase	FAS_HUMAN	FASN	273.427	1	118	185	2286	0.663	VLQGDLVMNVYR	0.95	73.2	25	71.5	26	0	0	2	1406.75
Fatty acid synthase	FAS_HUMAN	FASN	273.427	1	118	185	2286	0.663	VMGLVPAK	0.95	33.1	25.1	26	3	0	0	2	830.481
Fatty acid synthase	FAS_HUMAN	FASN	273.427	1	118	185	2286	0.663	VRPGETLLIHSGSGGVGQAAIAIALSLGCR	0.95	120	25	120	0	7	9	2	2960.61
Fatty acid synthase	FAS_HUMAN	FASN	273.427	1	118	185	2286	0.663	VSVHVIEGDHR	0.95	45	25	44.2	7	21	0	2	1247.65
Fatty acid synthase	FAS_HUMAN	FASN	273.427	1	118	185	2286	0.663	VTAIHIDPATHR	0.95	48.5	25	46.8	10	14	0	2	1330.72
Fatty acid synthase	FAS_HUMAN	FASN	273.427	1	118	185	2286	0.663	VTVAGGVHISGLHTESAPR	0.95	62.1	25	61	0	11	0	2	1888
Fatty acid synthase	FAS_HUMAN	FASN	273.427	1	118	185	2286	0.663	VVEVLAGHGHLYSR	0.95	84.3	25	84.3	4	12	9	2	1536.83
Fatty acid synthase	FAS_HUMAN	FASN	273.427	1	118	185	2286	0.663	VVVQVLAEEPEAVLK	0.95	70.5	25	67	24	14	0	2	1622.94
Fatty acid synthase	FAS_HUMAN	FASN	273.427	1	118	185	2286	0.663	VYATILNAGTNTDGFK	0.95	63.6	25	63.6	3	0	0	2	1684.85
Fatty acid synthase	FAS_HUMAN	FASN	273.427	1	118	185	2286	0.663	VYATILNAGTNTDGFKEQGVTFPSGDIQEQLIR	0.95	78.8	25	78.8	0	5	0	2	3582.81
Fatty acid synthase	FAS_HUMAN	FASN	273.427	1	118	185	2286	0.663	VYQWDDPDPR	0.95	55.5	25	55.5	14	0	0	2	1290.58
Fatty acid synthase	FAS_HUMAN	FASN	273.427	1	118	185	2286	0.663	WLSTSIPEAQWHSSLAR	0.95	61	25	51.5	2	13	0	2	1968.99
Fatty acid synthase	FAS_HUMAN	FASN	273.427	1	118	185	2286	0.663	WTSQDSLLGMEFSGR	0.95	117	25	117	21	0	0	2	1713.79
Fatty acid synthase	FAS_HUMAN	FASN	273.427	1	118	185	2286	0.663	YHGNVMLLR	0.95	30.7	25	0	2	7	0	2	1118.58
Fatty acid synthase	FAS_HUMAN	FASN	273.427	1	118	185	2286	0.663	YSGTLNLDR	0.95	59.6	25	51.8	17	0	0	2	1038.52
Protein AHNAK2	AHNK2_HUMAN	AHNAK2	616.628	1	84	102	344	0.213	AALAPELALEIPSGSQADIPLPK	0.95	74.4	25	74.4	5	5	0	2	2301.27
Protein AHNAK2	AHNK2_HUMAN	AHNAK2	616.628	1	84	102	344	0.213	ADVSLPSMQGDLK	0.95	30.9	25	23.5	1	0	0	2	1376.67
Protein AHNAK2	AHNK2_HUMAN	AHNAK2	616.628	1	84	102	344	0.213	AEADVSLPSMQGDLK	0.95	55.4	25	52.1	2	0	0	2	1576.75
Protein AHNAK2	AHNK2_HUMAN	AHNAK2	616.628	1	84	102	344	0.213	AEVTAPDVEVSLPSVEVDVEAPGAK	0.95	32.9	25	32.9	0	2	0	2	2508.27
Protein AHNAK2	AHNK2_HUMAN	AHNAK2	616.628	1	84	102	344	0.213	AEVTAPDVEVSLPSVEVDVEAPR	0.95	48.1	25	48.1	0	2	0	2	2408.22
Protein AHNAK2	AHNK2_HUMAN	AHNAK2	616.628	1	84	102	344	0.213	AEVTAPDVEVSLPSVEVDVQAPR	0.95	36.5	25	32.2	0	2	0	2	2407.24
Protein AHNAK2	AHNK2_HUMAN	AHNAK2	616.628	1	84	102	344	0.213	AEVTAPDVK	0.95	42.7	25	30.4	5	0	0	2	929.494
Protein AHNAK2	AHNK2_HUMAN	AHNAK2	616.628	1	84	102	344	0.213	AEVTVPDVEVSLPSVEVDVQAPR	0.95	69.9	25	69.9	2	4	0	2	2435.27
Protein AHNAK2	AHNK2_HUMAN	AHNAK2	616.628	1	84	102	344	0.213	AGAGVPGEQPVDLNLPLEAPPISK	0.95	21.8	25	21.8	0	3	0	2	2369.27
Protein AHNAK2	AHNK2_HUMAN	AHNAK2	616.628	1	84	102	344	0.213	AGVLEELGPWGDSLEETGAATGSR	0.95	28.6	25	28.6	0	1	0	2	2402.15
Protein AHNAK2	AHNK2_HUMAN	AHNAK2	616.628	1	84	102	344	0.213	ALVDVSAPK	0.95	29.3	25	27.8	1	0	0	2	899.52
Protein AHNAK2	AHNK2_HUMAN	AHNAK2	616.628	1	84	102	344	0.213	DTTEGGTQIGPPEIR	0.95	50.4	25	42.9	2	0	0	2	1570.77
Protein AHNAK2	AHNK2_HUMAN	AHNAK2	616.628	1	84	102	344	0.213	EGDQLLSTTVFFENIKYEDALK	0.95	19.1	25	19.1	0	2	0	2	2560.28
Protein AHNAK2	AHNK2_HUMAN	AHNAK2	616.628	1	84	102	344	0.213	EGEGEGLQSLEIGIAR	0.95	99.9	25	97.8	5	0	0	2	1657.84
Protein AHNAK2	AHNK2_HUMAN	AHNAK2	616.628	1	84	102	344	0.213	ESEIPTSEIQTPSYGFSLLK	0.95	58	25	57.3	5	0	0	2	2226.12
Protein AHNAK2	AHNK2_HUMAN	AHNAK2	616.628	1	84	102	344	0.213	FKMPSFGVSAPGK	0.95	40.8	25	36.7	2	6	0	2	1368.7
Protein AHNAK2	AHNK2_HUMAN	AHNAK2	616.628	1	84	102	344	0.213	FSFPAPSSEDDVFIPTVR	0.95	65.2	25	65.2	6	0	0	2	2010.98
Protein AHNAK2	AHNK2_HUMAN	AHNAK2	616.628	1	84	102	344	0.213	GPQIDVK	0.95	36.6	25	0	12	0	0	2	756.425
Protein AHNAK2	AHNK2_HUMAN	AHNAK2	616.628	1	84	102	344	0.213	GPQIDVNVPK	0.95	58.8	25	30.1	2	0	0	2	1066.59
Protein AHNAK2	AHNK2_HUMAN	AHNAK2	616.628	1	84	102	344	0.213	IQAPSADLEVQAGQVDLK	0.95	86.1	25	86.1	1	0	0	2	1881.99
Protein AHNAK2	AHNK2_HUMAN	AHNAK2	616.628	1	84	102	344	0.213	IQLIHDEKR	0.95	27.7	25	27.7	0	2	0	2	1151.65
Protein AHNAK2	AHNK2_HUMAN	AHNAK2	616.628	1	84	102	344	0.213	LCEGTPQEGGLR	0.95	44.5	25	22.4	1	0	0	2	1316.63
Protein AHNAK2	AHNK2_HUMAN	AHNAK2	616.628	1	84	102	344	0.213	LDGAWLEGDLSLADKDVTAK	0.95	24.9	25	24.9	0	1	0	2	2117.08
Protein AHNAK2	AHNK2_HUMAN	AHNAK2	616.628	1	84	102	344	0.213	LDGAWLEGDLSVADKDVTTK	0.95	25.2	25	17.9	0	2	0	2	2133.07
Protein AHNAK2	AHNK2_HUMAN	AHNAK2	616.628	1	84	102	344	0.213	LDLTGPHFESSILSPCEDVTLTK	0.95	27.5	25	26.6	0	2	0	2	2559.27
Protein AHNAK2	AHNK2_HUMAN	AHNAK2	616.628	1	84	102	344	0.213	LDSAQLEGDLSLADKDVTAK	0.95	19.4	25	19.4	0	2	0	2	2089.07
Protein AHNAK2	AHNK2_HUMAN	AHNAK2	616.628	1	84	102	344	0.213	LEGDLSLADK	0.95	48.9	25	33.7	4	0	0	2	1060.55
Protein AHNAK2	AHNK2_HUMAN	AHNAK2	616.628	1	84	102	344	0.213	LEGDLSLADKDMTAK	0.95	67.7	25	67.7	4	1	0	2	1622.79
Protein AHNAK2	AHNK2_HUMAN	AHNAK2	616.628	1	84	102	344	0.213	LEGDLSLADKDVTAK	0.95	88.2	25	86.6	8	5	0	2	1574.83
Protein AHNAK2	AHNK2_HUMAN	AHNAK2	616.628	1	84	102	344	0.213	LEGDLSLADKEVTAK	0.95	69.6	25	0.09	1	2	0	2	1588.84
Protein AHNAK2	AHNK2_HUMAN	AHNAK2	616.628	1	84	102	344	0.213	LEGDLSLADKGVTAK	0.95	72.9	25	52.5	2	0	0	2	1516.82
Protein AHNAK2	AHNK2_HUMAN	AHNAK2	616.628	1	84	102	344	0.213	LEGDMSLADKDVTAK	0.95	44.4	25	41	1	0	0	2	1608.78
Protein AHNAK2	AHNK2_HUMAN	AHNAK2	616.628	1	84	102	344	0.213	LEGELSLADKDVTAK	0.95	78.6	25	20.4	1	0	0	2	1588.84
Protein AHNAK2	AHNK2_HUMAN	AHNAK2	616.628	1	84	102	344	0.213	LLEGHVPEEAGLK	0.95	49.3	25	49.2	2	4	0	2	1391.75
Protein AHNAK2	AHNK2_HUMAN	AHNAK2	616.628	1	84	102	344	0.213	LLEGHVPEGAGFK	0.95	60.8	25	60.8	1	5	0	2	1353.72
Protein AHNAK2	AHNK2_HUMAN	AHNAK2	616.628	1	84	102	344	0.213	LLEGPVPEEVGLK	0.95	40.4	25	31.4	2	0	0	2	1379.78
Protein AHNAK2	AHNK2_HUMAN	AHNAK2	616.628	1	84	102	344	0.213	LPEGHVLEGAGLK	0.95	86.8	25	79.6	2	2	0	2	1319.73
Protein AHNAK2	AHNK2_HUMAN	AHNAK2	616.628	1	84	102	344	0.213	LPEGHVPEGAGLK	0.95	55.6	25	25.7	6	10	0	2	1303.7
Protein AHNAK2	AHNK2_HUMAN	AHNAK2	616.628	1	84	102	344	0.213	LPEGPLPEGAGFK	0.95	46.7	25	44.6	2	0	0	2	1311.69
Protein AHNAK2	AHNK2_HUMAN	AHNAK2	616.628	1	84	102	344	0.213	LPEGPLPEGASLK	0.95	41.9	25	34.7	5	0	0	2	1307.72
Protein AHNAK2	AHNK2_HUMAN	AHNAK2	616.628	1	84	102	344	0.213	LPEGPLPK	0.95	27	25	25.9	1	0	0	2	850.504
Protein AHNAK2	AHNK2_HUMAN	AHNAK2	616.628	1	84	102	344	0.213	LPEGPVPEGAGLK	0.95	45.9	25	37.3	3	0	0	2	1263.69
Protein AHNAK2	AHNK2_HUMAN	AHNAK2	616.628	1	84	102	344	0.213	LPEGPVPEGAGPK	0.95	49.3	25	46.9	5	0	0	2	1247.66
Protein AHNAK2	AHNK2_HUMAN	AHNAK2	616.628	1	84	102	344	0.213	LPEGPVPEGASLK	0.95	37.8	25	37.8	2	0	0	2	1293.71
Protein AHNAK2	AHNK2_HUMAN	AHNAK2	616.628	1	84	102	344	0.213	LPEGQVPEGAGLK	0.95	55.7	25	54.1	2	0	0	2	1294.7
Protein AHNAK2	AHNK2_HUMAN	AHNAK2	616.628	1	84	102	344	0.213	LQMPSFK	0.95	29.8	25	12.5	4	0	0	2	866.444
Protein AHNAK2	AHNK2_HUMAN	AHNAK2	616.628	1	84	102	344	0.213	MLSFGVSALGK	0.95	61	25	53.2	2	0	0	2	1125.6
Protein AHNAK2	AHNK2_HUMAN	AHNAK2	616.628	1	84	102	344	0.213	MPSFGVSAPGK	0.95	61.3	25	57.5	18	0	0	2	1077.54
Protein AHNAK2	AHNK2_HUMAN	AHNAK2	616.628	1	84	102	344	0.213	MSLSSMEVDVQAPR	0.95	87.2	25	83.9	5	0	0	2	1581.72
Protein AHNAK2	AHNK2_HUMAN	AHNAK2	616.628	1	84	102	344	0.213	SIEASLDVSAPK	0.95	81	25	23.5	2	0	0	2	1216.64
Protein AHNAK2	AHNK2_HUMAN	AHNAK2	616.628	1	84	102	344	0.213	SIEASVDVPAPK	0.95	67.6	25	67.6	3	0	0	2	1212.65
Protein AHNAK2	AHNK2_HUMAN	AHNAK2	616.628	1	84	102	344	0.213	SIEASVDVSAPK	0.95	84.7	25	71.3	4	0	0	2	1202.63
Protein AHNAK2	AHNK2_HUMAN	AHNAK2	616.628	1	84	102	344	0.213	SIEVLVDVSAPK	0.95	54.7	25	49.9	2	0	0	2	1256.71
Protein AHNAK2	AHNK2_HUMAN	AHNAK2	616.628	1	84	102	344	0.213	SIEVSVDVSAPK	0.95	65.4	25	55.9	3	0	0	2	1230.66
Protein AHNAK2	AHNK2_HUMAN	AHNAK2	616.628	1	84	102	344	0.213	SIQASVDVSAPK	0.95	85	25	79.3	2	0	0	2	1201.64
Protein AHNAK2	AHNK2_HUMAN	AHNAK2	616.628	1	84	102	344	0.213	SMEASVDVSAPK	0.95	71	25	60.4	6	0	0	2	1236.58
Protein AHNAK2	AHNK2_HUMAN	AHNAK2	616.628	1	84	102	344	0.213	SMEASVDVTAPK	0.95	64.5	25	57.7	2	0	0	2	1250.59
Protein AHNAK2	AHNK2_HUMAN	AHNAK2	616.628	1	84	102	344	0.213	STEDGAELEEQKLQEETITFFDAR	0.95	19.2	25	19.2	0	2	0	2	2786.3
Protein AHNAK2	AHNK2_HUMAN	AHNAK2	616.628	1	84	102	344	0.213	TDVTAPDVEVSQPGMEVDVEAPGAK	0.95	41.8	25	41.8	0	1	0	2	2557.2
Protein AHNAK2	AHNK2_HUMAN	AHNAK2	616.628	1	84	102	344	0.213	TGSGQGPSSTGQPGR	0.95	74.5	25	74.5	34	0	0	2	1373.64
Protein AHNAK2	AHNK2_HUMAN	AHNAK2	616.628	1	84	102	344	0.213	TLEGQAQETAVAQR	0.95	95.9	25	93.2	8	0	0	2	1501.76
Protein AHNAK2	AHNK2_HUMAN	AHNAK2	616.628	1	84	102	344	0.213	TTDLSIQPASTDLK	0.95	57.7	25	42.5	5	0	0	2	1489.77
Protein AHNAK2	AHNK2_HUMAN	AHNAK2	616.628	1	84	102	344	0.213	TTDLSIQPHSADLTVQAR	0.95	33.5	25	33.5	0	3	0	2	1953
Protein AHNAK2	AHNK2_HUMAN	AHNAK2	616.628	1	84	102	344	0.213	TTDLSIQPPSADLK	0.95	70.4	25	59.8	4	0	0	2	1485.78
Protein AHNAK2	AHNK2_HUMAN	AHNAK2	616.628	1	84	102	344	0.213	TTHLSIQPPSADLEVQAGQEDVKLPEGPVHEGAGLK	0.95	43.2	25	43.2	0	0	1	2	3747.92
Protein AHNAK2	AHNK2_HUMAN	AHNAK2	616.628	1	84	102	344	0.213	VALKGPQVDVK	0.95	21.8	25	20.8	0	2	0	2	1153.69
Protein AHNAK2	AHNK2_HUMAN	AHNAK2	616.628	1	84	102	344	0.213	VDLKGPEIDIK	0.95	35.2	25	28.2	2	1	0	2	1226.7
Protein AHNAK2	AHNK2_HUMAN	AHNAK2	616.628	1	84	102	344	0.213	VDLKGPQIDVK	0.95	37.1	25	8.38	3	3	0	2	1211.7
Protein AHNAK2	AHNK2_HUMAN	AHNAK2	616.628	1	84	102	344	0.213	VDLKGPQVDIK	0.95	33.5	25	2.46	1	0	0	2	1211.7
Protein AHNAK2	AHNK2_HUMAN	AHNAK2	616.628	1	84	102	344	0.213	VEADGSLSSMQGDLK	0.95	89.5	25	86.4	1	0	0	2	1552.72
Protein AHNAK2	AHNK2_HUMAN	AHNAK2	616.628	1	84	102	344	0.213	VEADLSLPSMQGDLK	0.95	58.5	25	4.96	5	0	0	2	1618.8
Protein AHNAK2	AHNK2_HUMAN	AHNAK2	616.628	1	84	102	344	0.213	VEADVSLPSMQGDLK	0.95	71.3	25	65.6	12	0	0	2	1604.78
Protein AHNAK2	AHNK2_HUMAN	AHNAK2	616.628	1	84	102	344	0.213	VEADVSLSSMQGDLK	0.95	80.7	25	75.7	3	0	0	2	1594.76
Protein AHNAK2	AHNK2_HUMAN	AHNAK2	616.628	1	84	102	344	0.213	VEAEVSLPSMQGDLK	0.95	57.9	25	13.5	3	0	0	2	1618.8
Protein AHNAK2	AHNK2_HUMAN	AHNAK2	616.628	1	84	102	344	0.213	VEVTAPDVEVSLPSVEVDVEAPGAK	0.95	23.4	25	23.4	0	4	0	2	2536.3
Protein AHNAK2	AHNK2_HUMAN	AHNAK2	616.628	1	84	102	344	0.213	VPDVEVSLPSVEVDVQAPK	0.95	58.3	25	58.3	2	0	0	2	2007.06
Protein AHNAK2	AHNK2_HUMAN	AHNAK2	616.628	1	84	102	344	0.213	VQADQVDVK	0.95	33.1	25	16.6	3	0	0	2	1001.53
Protein AHNAK2	AHNK2_HUMAN	AHNAK2	616.628	1	84	102	344	0.213	VQADQVDVKLPEGHLPEGAGLK	0.95	20.2	25	20.2	0	1	2	2	2300.22
Protein AHNAK2	AHNK2_HUMAN	AHNAK2	616.628	1	84	102	344	0.213	VQAGQVDVK	0.95	44.7	25	33.6	4	0	0	2	943.521
Protein AHNAK2	AHNK2_HUMAN	AHNAK2	616.628	1	84	102	344	0.213	VQRPSLK	0.95	25.6	25	11.8	1	0	0	2	827.51
Protein AHNAK2	AHNK2_HUMAN	AHNAK2	616.628	1	84	102	344	0.213	VQTGQVDVK	0.95	38.1	25	26.7	3	0	0	2	973.531
Protein AHNAK2	AHNK2_HUMAN	AHNAK2	616.628	1	84	102	344	0.213	VSAPGESIEALVDVSELKVEADMSLPSMQGDLK	0.95	36.7	25	36.7	0	2	0	2	3476.7
Protein AHNAK2	AHNK2_HUMAN	AHNAK2	616.628	1	84	102	344	0.213	YQVTVPR	0.95	27.3	25	15	1	0	0	2	862.478
Elongation factor 2	EF2_HUMAN	EEF2	95.3401	1	54	106	1591	0.674	AGIIASAR	0.95	63	25	42	11	0	0	2	758.452
Elongation factor 2	EF2_HUMAN	EEF2	95.3401	1	54	106	1591	0.674	ALLELQLEPEELYQTFQR	0.95	91.3	25	91.3	52	59	0	2	2220.15
Elongation factor 2	EF2_HUMAN	EEF2	95.3401	1	54	106	1591	0.674	ARPFPDGLAEDIDKGEVSAR	0.95	65.6	25	61.2	2	26	23	2	2143.08
Elongation factor 2	EF2_HUMAN	EEF2	95.3401	1	54	106	1591	0.674	AYLPVNESFGFTADLR	0.95	99.6	25	99.6	62	19	0	2	1799.9
Elongation factor 2	EF2_HUMAN	EEF2	95.3401	1	54	106	1591	0.674	CELLYEGPPDDEAAMGIK	0.95	82.4	25	82.4	4	0	0	2	2007.9
Elongation factor 2	EF2_HUMAN	EEF2	95.3401	1	54	106	1591	0.674	CLYASVLTAQPR	0.95	74.5	25	71.3	24	2	0	2	1378.71
Elongation factor 2	EF2_HUMAN	EEF2	95.3401	1	54	106	1591	0.674	DGAGFLINLIDSPGHVDFSSEVTAALR	0.95	86.3	25	85.8	0	101	0	2	2801.41
Elongation factor 2	EF2_HUMAN	EEF2	95.3401	1	54	106	1591	0.674	DLEEDHACIPIKK	0.95	54.7	25	43.8	2	2	0	2	1567.78
Elongation factor 2	EF2_HUMAN	EEF2	95.3401	1	54	106	1591	0.674	EDLYLKPIQR	0.95	38.4	25	31.7	7	5	0	2	1274.71
Elongation factor 2	EF2_HUMAN	EEF2	95.3401	1	54	106	1591	0.674	EGALCEENMR	0.95	68	25	54.7	23	0	0	2	1208.5
Elongation factor 2	EF2_HUMAN	EEF2	95.3401	1	54	106	1591	0.674	EGIPALDNFLDKL	0.95	78.2	25	71.7	63	0	0	2	1444.77
Elongation factor 2	EF2_HUMAN	EEF2	95.3401	1	54	106	1591	0.674	ETVSEESNVLCLSK	0.95	98.2	25	91.3	32	0	0	2	1594.76
Elongation factor 2	EF2_HUMAN	EEF2	95.3401	1	54	106	1591	0.674	FSVSPVVR	0.95	34.5	25	27	27	0	0	2	890.509
Elongation factor 2	EF2_HUMAN	EEF2	95.3401	1	54	106	1591	0.674	FYAFGR	0.95	32	25	9.55	1	0	0	2	760.378
Elongation factor 2	EF2_HUMAN	EEF2	95.3401	1	54	106	1591	0.674	GEGQLGPAER	0.95	54.5	25	45	49	0	0	2	1013.5
Elongation factor 2	EF2_HUMAN	EEF2	95.3401	1	54	106	1591	0.674	GGGQIIPTAR	0.95	41.7	25	32.8	24	0	0	2	969.548
Elongation factor 2	EF2_HUMAN	EEF2	95.3401	1	54	106	1591	0.674	GHVFEESQVAGTPMFVVK	0.95	101	25	98.3	14	30	0	2	1961.98
Elongation factor 2	EF2_HUMAN	EEF2	95.3401	1	54	106	1591	0.674	GPLMMYISK	0.95	51.5	25	51.5	23	0	0	2	1071.52
Elongation factor 2	EF2_HUMAN	EEF2	95.3401	1	54	106	1591	0.674	GVQYLNEIK	0.95	48	25	35.1	9	0	0	2	1063.58
Elongation factor 2	EF2_HUMAN	EEF2	95.3401	1	54	106	1591	0.674	GVQYLNEIKDSVVAGFQWATK	0.95	90	25	90	10	43	10	2	2353.22
Elongation factor 2	EF2_HUMAN	EEF2	95.3401	1	54	106	1591	0.674	IKPVLMMNK	0.95	38.2	25	15.1	0	14	0	2	1089.62
Elongation factor 2	EF2_HUMAN	EEF2	95.3401	1	54	106	1591	0.674	IMGPNYTPGK	0.95	59.1	25	45.2	16	0	0	2	1077.54
Elongation factor 2	EF2_HUMAN	EEF2	95.3401	1	54	106	1591	0.674	IMGPNYTPGKK	0.95	33.8	25	23.5	7	10	0	2	1221.63
Elongation factor 2	EF2_HUMAN	EEF2	95.3401	1	54	106	1591	0.674	IWCFGPDGTGPNILTDITK	0.95	75	25	71.4	16	2	0	2	2105.04
Elongation factor 2	EF2_HUMAN	EEF2	95.3401	1	54	106	1591	0.674	KEDLYLKPIQR	0.95	70.6	25	70.6	17	27	10	2	1402.81
Elongation factor 2	EF2_HUMAN	EEF2	95.3401	1	54	106	1591	0.674	KIWCFGPDGTGPNILTDITK	0.95	82.4	25	82.4	4	25	0	2	2233.13
Elongation factor 2	EF2_HUMAN	EEF2	95.3401	1	54	106	1591	0.674	KSDPVVSYR	0.95	38.7	25	31.3	5	1	0	2	1050.56
Elongation factor 2	EF2_HUMAN	EEF2	95.3401	1	54	106	1591	0.674	KVEDMMK	0.95	41.2	25	13.6	2	0	0	2	880.427
Elongation factor 2	EF2_HUMAN	EEF2	95.3401	1	54	106	1591	0.674	LMEPIYLVEIQCPEQVVGGIYGVLNR	0.95	58.5	25	58.5	0	38	1	2	3005.55
Elongation factor 2	EF2_HUMAN	EEF2	95.3401	1	54	106	1591	0.674	LMEPIYLVEIQCPEQVVGGIYGVLNRK	0.95	54.5	25	54.5	0	1	0	2	3133.64
Elongation factor 2	EF2_HUMAN	EEF2	95.3401	1	54	106	1591	0.674	MVNFTVDQIR	0.95	50.9	25	39.9	2	0	0	2	1222.62
Elongation factor 2	EF2_HUMAN	EEF2	95.3401	1	54	106	1591	0.674	NMSVIAHVDHGK	0.95	80.3	25	69.9	7	1	0	2	1307.65
Elongation factor 2	EF2_HUMAN	EEF2	95.3401	1	54	106	1591	0.674	NPADLPK	0.95	37.6	25	30.3	16	0	0	2	754.409
Elongation factor 2	EF2_HUMAN	EEF2	95.3401	1	54	106	1591	0.674	QFAEMYVAK	0.95	46.2	25	43	22	0	0	2	1102.52
Elongation factor 2	EF2_HUMAN	EEF2	95.3401	1	54	106	1591	0.674	RCLYASVLTAQPR	0.95	49.1	25	48.9	3	5	0	2	1534.82
Elongation factor 2	EF2_HUMAN	EEF2	95.3401	1	54	106	1591	0.674	RGHVFEESQVAGTPMFVVK	0.95	52.6	25	52.6	0	5	3	2	2134.08
Elongation factor 2	EF2_HUMAN	EEF2	95.3401	1	54	106	1591	0.674	RWLPAGDALLQMITIHLPSPVTAQK	0.95	58.6	25	58.6	0	4	2	2	2772.52
Elongation factor 2	EF2_HUMAN	EEF2	95.3401	1	54	106	1591	0.674	SDPVVSYR	0.95	49.9	25	35.6	26	0	0	2	922.463
Elongation factor 2	EF2_HUMAN	EEF2	95.3401	1	54	106	1591	0.674	SNTGGQAFPQCVFDHWQILPGDPFDNSSRPSQVVAETR	0.95	17	25	17	0	0	1	2	4244.98
Elongation factor 2	EF2_HUMAN	EEF2	95.3401	1	54	106	1591	0.674	STAISLFYELSENDLNFIK	0.95	140	25	140	64	59	0	2	2204.11
Elongation factor 2	EF2_HUMAN	EEF2	95.3401	1	54	106	1591	0.674	STLTDSLVCK	0.95	62.4	25	53.1	20	0	0	2	1123.57
Elongation factor 2	EF2_HUMAN	EEF2	95.3401	1	54	106	1591	0.674	TFCQLILDPIFK	0.95	76.2	25	75	50	2	0	2	1494.8
Elongation factor 2	EF2_HUMAN	EEF2	95.3401	1	54	106	1591	0.674	TGTITTFEHAHNMR	0.95	79.1	25	77.4	6	26	17	2	1615.76
Elongation factor 2	EF2_HUMAN	EEF2	95.3401	1	54	106	1591	0.674	TILMMGR	0.95	38.8	25	14.7	10	0	0	2	837.432
Elongation factor 2	EF2_HUMAN	EEF2	95.3401	1	54	106	1591	0.674	VFDAIMNFK	0.95	50.3	25	45.2	42	0	0	2	1084.55
Elongation factor 2	EF2_HUMAN	EEF2	95.3401	1	54	106	1591	0.674	VFDAIMNFKK	0.95	51.5	25	51.2	5	3	0	2	1212.64
Elongation factor 2	EF2_HUMAN	EEF2	95.3401	1	54	106	1591	0.674	VFSGLVSTGLK	0.95	77.6	25	70.4	42	0	0	2	1107.64
Elongation factor 2	EF2_HUMAN	EEF2	95.3401	1	54	106	1591	0.674	VNFTVDQIR	0.95	64.2	25	50	46	0	0	1	1091.58
Elongation factor 2	EF2_HUMAN	EEF2	95.3401	1	54	106	1591	0.674	WLPAGDALLQMITIHLPSPVTAQK	0.95	41.7	25	41.7	0	54	18	2	2600.43
Elongation factor 2	EF2_HUMAN	EEF2	95.3401	1	54	106	1591	0.674	YEWDVAEAR	0.95	51.8	25	47.9	21	0	0	2	1138.52
Elongation factor 2	EF2_HUMAN	EEF2	95.3401	1	54	106	1591	0.674	YFDPANGK	0.95	27.9	25	27.9	2	0	0	2	911.426
Elongation factor 2	EF2_HUMAN	EEF2	95.3401	1	54	106	1591	0.674	YLAEKYEWDVAEAR	0.95	96.2	25	90.4	4	18	0	2	1742.84
Elongation factor 2	EF2_HUMAN	EEF2	95.3401	1	54	106	1591	0.674	YRCELLYEGPPDDEAAMGIK	0.95	47	25	47	0	5	0	2	2343.06
Elongation factor 2	EF2_HUMAN	EEF2	95.3401	1	54	106	1591	0.674	YVEPIEDVPCGNIVGLVGVDQFLVK	0.95	65.2	25	65.2	0	25	0	2	2759.43
Epiplakin	EPIPL_HUMAN	EPPK1	553.089	1	140	208	2410	0.385	AAAGYPDPYSR	0.95	50.5	25	50.5	8	0	0	2	1167.54
Epiplakin	EPIPL_HUMAN	EPPK1	553.089	1	140	208	2410	0.385	AAREELLAEFGSGTLDLPALTR	0.95	67.4	25	67.4	0	11	0	2	2330.24
Epiplakin	EPIPL_HUMAN	EPPK1	553.089	1	140	208	2410	0.385	AATGYRDPATGDTIPLFQAMQK	0.95	47.6	25	47.3	0	10	0	2	2368.16
Epiplakin	EPIPL_HUMAN	EPPK1	553.089	1	140	208	2410	0.385	AAVIGPDVFAK	0.95	33.7	25	25.3	11	0	0	2	1087.61
Epiplakin	EPIPL_HUMAN	EPPK1	553.089	1	140	208	2410	0.385	ACLWGTGCVAGVLLQPSGAK	0.95	71	25	66.2	1	2	0	2	2045.03
Epiplakin	EPIPL_HUMAN	EPPK1	553.089	1	140	208	2410	0.385	AEAEAGSPRPDPR	0.95	41.1	25	37.4	0	36	0	2	1352.66
Epiplakin	EPIPL_HUMAN	EPPK1	553.089	1	140	208	2410	0.385	AEGAIAGFR	0.95	44.8	25	31.5	9	0	0	2	891.468
Epiplakin	EPIPL_HUMAN	EPPK1	553.089	1	140	208	2410	0.385	AEGAIAGFRDPFSGK	0.95	47.5	25	41	2	0	0	2	1522.77
Epiplakin	EPIPL_HUMAN	EPPK1	553.089	1	140	208	2410	0.385	AEIIDQDLYER	0.95	64.7	25	60.2	18	0	0	2	1364.67
Epiplakin	EPIPL_HUMAN	EPPK1	553.089	1	140	208	2410	0.385	AGLVSPELHEQLLVAEQAVTGHHDPFSGSQIPLFQAMK	0.95	17.6	25	17.6	0	0	1	2	4098.08
Epiplakin	EPIPL_HUMAN	EPPK1	553.089	1	140	208	2410	0.385	AGTLTVEELGATLTSLLAQAQAQAR	0.95	123	25	123	28	57	1	2	2513.36
Epiplakin	EPIPL_HUMAN	EPPK1	553.089	1	140	208	2410	0.385	ALEAEQVEITVGR	0.95	93.2	25	76.2	7	0	0	2	1414.75
Epiplakin	EPIPL_HUMAN	EPPK1	553.089	1	140	208	2410	0.385	ALQQGLVGLELK	0.95	72.7	25	72.7	21	0	0	2	1268.76
Epiplakin	EPIPL_HUMAN	EPPK1	553.089	1	140	208	2410	0.385	ALQTVAQLILELIEK	0.95	109	25	104	26	25	0	2	1682.01
Epiplakin	EPIPL_HUMAN	EPPK1	553.089	1	140	208	2410	0.385	ALQTVAQLILELIEKQETSNK	0.95	68.2	25	68.2	8	7	0	2	2369.33
Epiplakin	EPIPL_HUMAN	EPPK1	553.089	1	140	208	2410	0.385	AMKVPVSTGR	0.95	28.6	25	26.7	0	1	0	2	1061.58
Epiplakin	EPIPL_HUMAN	EPPK1	553.089	1	140	208	2410	0.385	AMLAQQYQEGTLSVEK	0.95	111	25	110	8	0	0	2	1811.88
Epiplakin	EPIPL_HUMAN	EPPK1	553.089	1	140	208	2410	0.385	APGSGLALLPLK	0.95	79.6	25	79.6	33	0	0	2	1136.7
Epiplakin	EPIPL_HUMAN	EPPK1	553.089	1	140	208	2410	0.385	ASIAQAVR	0.95	57.5	25	43.3	7	0	0	2	815.473
Epiplakin	EPIPL_HUMAN	EPPK1	553.089	1	140	208	2410	0.385	ASLSLWQAMEK	0.95	72.2	25	62.8	11	0	0	2	1279.64
Epiplakin	EPIPL_HUMAN	EPPK1	553.089	1	140	208	2410	0.385	ATLDPETGLLFLSLSLQ	0.95	85.1	25	77.6	18	0	0	2	1817.99
Epiplakin	EPIPL_HUMAN	EPPK1	553.089	1	140	208	2410	0.385	ATTGYPDPYGGEK	0.95	50.2	25	50.2	12	0	0	2	1355.61
Epiplakin	EPIPL_HUMAN	EPPK1	553.089	1	140	208	2410	0.385	AVPVWDVLASGYVSGAAR	0.95	93.3	25	93.3	37	25	0	2	1817.95
Epiplakin	EPIPL_HUMAN	EPPK1	553.089	1	140	208	2410	0.385	AVPVWDVLASGYVSR	0.95	98.4	25	96.2	15	9	0	2	1618.86
Epiplakin	EPIPL_HUMAN	EPPK1	553.089	1	140	208	2410	0.385	AVTGYTDPYTGQQISLFQAMQK	0.95	112	25	112	21	43	0	2	2447.19
Epiplakin	EPIPL_HUMAN	EPPK1	553.089	1	140	208	2410	0.385	CVEDPETGLYLLQIIK	0.95	92.2	25	83	11	4	0	2	1890.99
Epiplakin	EPIPL_HUMAN	EPPK1	553.089	1	140	208	2410	0.385	CVPDPDTGLYMLQLAGR	0.95	97.3	25	95.5	19	6	0	2	1921.91
Epiplakin	EPIPL_HUMAN	EPPK1	553.089	1	140	208	2410	0.385	DATMEVQR	0.95	49.3	25	38.3	16	0	0	2	949.441
Epiplakin	EPIPL_HUMAN	EPPK1	553.089	1	140	208	2410	0.385	DELLAQHAAGALGLPDLVAVLTR	0.95	117	25	117	13	22	0	2	2343.3
Epiplakin	EPIPL_HUMAN	EPPK1	553.089	1	140	208	2410	0.385	DETSGLHLLPLPESAPALPTEEQVQR	0.95	30.6	25	30.6	0	8	0	2	2827.45
Epiplakin	EPIPL_HUMAN	EPPK1	553.089	1	140	208	2410	0.385	DGLLPTGLGQR	0.95	41.3	25	30.4	3	0	0	2	1126.62
Epiplakin	EPIPL_HUMAN	EPPK1	553.089	1	140	208	2410	0.385	DGTSLWDLLSSCHFTEEQR	0.95	35.3	25	35.3	0	4	0	2	2281.02
Epiplakin	EPIPL_HUMAN	EPPK1	553.089	1	140	208	2410	0.385	DGTSLWDLLSSCHFTEEQRR	0.95	43	25	41.7	0	3	0	2	2437.12
Epiplakin	EPIPL_HUMAN	EPPK1	553.089	1	140	208	2410	0.385	DIYALISDQK	0.95	63.6	25	49.7	11	0	0	2	1165.61
Epiplakin	EPIPL_HUMAN	EPPK1	553.089	1	140	208	2410	0.385	DPETGLYLLPLSSTQSPLVDSATQQAFQNLLLSVK	0.95	35.8	25	35.8	0	2	6	2	3773.99
Epiplakin	EPIPL_HUMAN	EPPK1	553.089	1	140	208	2410	0.385	DQVTYQQLR	0.95	60.1	25	50.9	12	0	0	2	1150.59
Epiplakin	EPIPL_HUMAN	EPPK1	553.089	1	140	208	2410	0.385	DSEHIDDETR	0.95	54.8	25	52.4	3	0	0	2	1216.51
Epiplakin	EPIPL_HUMAN	EPPK1	553.089	1	140	208	2410	0.385	DSEHIDDETRR	0.95	45.7	25	45.7	10	26	0	2	1372.61
Epiplakin	EPIPL_HUMAN	EPPK1	553.089	1	140	208	2410	0.385	DTVTPGELLK	0.95	29.2	27.1	29.2	3	0	0	2	1072.59
Epiplakin	EPIPL_HUMAN	EPPK1	553.089	1	140	208	2410	0.385	EELLAEFGSGTLDLPALTR	0.95	139	25	139	37	24	0	2	2032.06
Epiplakin	EPIPL_HUMAN	EPPK1	553.089	1	140	208	2410	0.385	EGQGEGETQEAAAAAAAAR	0.95	124	25	120	19	25	0	2	1787.82
Epiplakin	EPIPL_HUMAN	EPPK1	553.089	1	140	208	2410	0.385	ELIPAAFATWLLEAQAATGFLLDPCTR	0.95	36	25	36	0	2	0	2	2975.53
Epiplakin	EPIPL_HUMAN	EPPK1	553.089	1	140	208	2410	0.385	ELIQEYGAQSGGLEK	0.95	99.1	25	90.2	12	0	0	2	1621.81
Epiplakin	EPIPL_HUMAN	EPPK1	553.089	1	140	208	2410	0.385	ELSEQLGQAER	0.95	55.9	25	51.1	15	0	0	2	1259.62
Epiplakin	EPIPL_HUMAN	EPPK1	553.089	1	140	208	2410	0.385	ELVALCR	0.95	36.9	25.2	22.4	5	0	0	2	860.466
Epiplakin	EPIPL_HUMAN	EPPK1	553.089	1	140	208	2410	0.385	EVAEMDSVKR	0.95	51.3	25	42.4	17	1	0	2	1179.57
Epiplakin	EPIPL_HUMAN	EPPK1	553.089	1	140	208	2410	0.385	EVMSLHEASR	0.95	69.9	25	59	6	0	0	2	1174.55
Epiplakin	EPIPL_HUMAN	EPPK1	553.089	1	140	208	2410	0.385	EVMSLHEASRK	0.95	33.7	25	29.6	1	0	0	2	1302.65
Epiplakin	EPIPL_HUMAN	EPPK1	553.089	1	140	208	2410	0.385	EVTLGQVAK	0.95	55.3	25	27.9	14	0	0	2	944.541
Epiplakin	EPIPL_HUMAN	EPPK1	553.089	1	140	208	2410	0.385	FADQVVSFWDLLSSPYFTEDR	0.95	96.8	25	96.8	8	7	0	2	2522.19
Epiplakin	EPIPL_HUMAN	EPPK1	553.089	1	140	208	2410	0.385	FLNPNTLER	0.95	34.9	25	25.1	5	0	0	2	1103.58
Epiplakin	EPIPL_HUMAN	EPPK1	553.089	1	140	208	2410	0.385	FRGQKPTLWALLNSEYVTEEK	0.95	17.4	25	17.4	0	0	1	2	2509.31
Epiplakin	EPIPL_HUMAN	EPPK1	553.089	1	140	208	2410	0.385	FVDPNTQEK	0.95	37.8	25	33.4	5	0	0	2	1077.52
Epiplakin	EPIPL_HUMAN	EPPK1	553.089	1	140	208	2410	0.385	GCSVSLWDLLLSEYVGADK	0.95	88.4	25	88.4	7	0	0	2	2112.03
Epiplakin	EPIPL_HUMAN	EPPK1	553.089	1	140	208	2410	0.385	GCSVSLWDLLLSEYVGADKR	0.95	51.1	25	51.1	1	0	0	2	2268.13
Epiplakin	EPIPL_HUMAN	EPPK1	553.089	1	140	208	2410	0.385	GEVPAVWLLDAGIITQETLEALAQGTQSPAQVAEQPAVK	0.95	35.9	25	35.9	0	0	17	2	4029.12
Epiplakin	EPIPL_HUMAN	EPPK1	553.089	1	140	208	2410	0.385	GEVTAADLFNSR	0.95	76.5	25	68.2	8	0	0	2	1279.63
Epiplakin	EPIPL_HUMAN	EPPK1	553.089	1	140	208	2410	0.385	GFFDPNTHENLTYLQLLER	0.95	95.2	25	95.2	10	23	0	2	2307.14
Epiplakin	EPIPL_HUMAN	EPPK1	553.089	1	140	208	2410	0.385	GFFDPNTHENLTYLQLLQR	0.95	97.3	25	97.3	7	17	0	2	2306.16
Epiplakin	EPIPL_HUMAN	EPPK1	553.089	1	140	208	2410	0.385	GFFDPNTHENLTYVQLLR	0.95	93.1	25	91.3	16	31	0	2	2164.08
Epiplakin	EPIPL_HUMAN	EPPK1	553.089	1	140	208	2410	0.385	GGEPQGPPFIK	0.95	36	25	26.1	9	0	0	2	1126.59
Epiplakin	EPIPL_HUMAN	EPPK1	553.089	1	140	208	2410	0.385	GLLEDVQEGR	0.95	57.4	25	43.8	15	0	0	2	1115.57
Epiplakin	EPIPL_HUMAN	EPPK1	553.089	1	140	208	2410	0.385	GLLRPGTALILLEAQAATGFIIDPK	0.95	59.1	25	59.1	1	35	0	2	2578.5
Epiplakin	EPIPL_HUMAN	EPPK1	553.089	1	140	208	2410	0.385	GLVDRPLALR	0.95	36.2	25	28.3	6	2	0	2	1109.68
Epiplakin	EPIPL_HUMAN	EPPK1	553.089	1	140	208	2410	0.385	GLVPQNEGLPLLQVQLATGGVVDPVHGVHLPQAAACR	0.95	28.6	25	28.6	0	2	7	2	3811.04
Epiplakin	EPIPL_HUMAN	EPPK1	553.089	1	140	208	2410	0.385	GQFQGRPVSVWDVLFSSYLSEAR	0.95	59.3	25	59.3	0	27	0	2	2628.32
Epiplakin	EPIPL_HUMAN	EPPK1	553.089	1	140	208	2410	0.385	GQKPTLWALLNSEYVTEEK	0.95	59.3	25	54.5	2	10	0	2	2206.14
Epiplakin	EPIPL_HUMAN	EPPK1	553.089	1	140	208	2410	0.385	GRPVSLWELLFSEAISSEQR	0.95	53.4	25	53.4	0	11	0	2	2304.2
Epiplakin	EPIPL_HUMAN	EPPK1	553.089	1	140	208	2410	0.385	GSAVHQLSEELR	0.95	73.2	25	67.2	30	28	0	2	1325.68
Epiplakin	EPIPL_HUMAN	EPPK1	553.089	1	140	208	2410	0.385	GVLRPGTALVLLEAQAATGFVIDPVR	0.95	61.4	25	61.4	0	128	27	2	2663.52
Epiplakin	EPIPL_HUMAN	EPPK1	553.089	1	140	208	2410	0.385	GVVGPELYGR	0.95	38.5	25	37.7	9	0	0	2	1046.56
Epiplakin	EPIPL_HUMAN	EPPK1	553.089	1	140	208	2410	0.385	GYFDEEMNR	0.95	58	25	58	39	0	0	2	1176.46
Epiplakin	EPIPL_HUMAN	EPPK1	553.089	1	140	208	2410	0.385	GYFDQMLNLILLDPSDDTK	0.95	74.9	25	74.9	10	0	0	2	2214.06
Epiplakin	EPIPL_HUMAN	EPPK1	553.089	1	140	208	2410	0.385	HLWFQGIR	0.95	34.6	25	31.3	8	0	0	2	1056.57
Epiplakin	EPIPL_HUMAN	EPPK1	553.089	1	140	208	2410	0.385	ILADPSDDTK	0.95	36	25	35.7	3	0	0	2	1074.53
Epiplakin	EPIPL_HUMAN	EPPK1	553.089	1	140	208	2410	0.385	KGENYVYINEATR	0.95	62.4	25	62.4	1	0	0	2	1556.77
Epiplakin	EPIPL_HUMAN	EPPK1	553.089	1	140	208	2410	0.385	KLTVEEAFK	0.95	52.9	25	37.6	8	6	0	2	1064.6
Epiplakin	EPIPL_HUMAN	EPPK1	553.089	1	140	208	2410	0.385	KTLDELSQGTTTVK	0.95	96.4	25	96.4	7	8	0	2	1520.82
Epiplakin	EPIPL_HUMAN	EPPK1	553.089	1	140	208	2410	0.385	LAAELSATLEQAAATAR	0.95	102	25	99.2	9	0	0	2	1686.9
Epiplakin	EPIPL_HUMAN	EPPK1	553.089	1	140	208	2410	0.385	LAAVDVSAR	0.95	65.6	25	50.9	18	0	0	2	901.51
Epiplakin	EPIPL_HUMAN	EPPK1	553.089	1	140	208	2410	0.385	LALFQAIGK	0.95	54.9	25	54.9	22	0	0	2	960.588
Epiplakin	EPIPL_HUMAN	EPPK1	553.089	1	140	208	2410	0.385	LGLLDTQTSQVLTAVDKDNK	0.95	84.7	25	84.7	1	21	0	2	2159.16
Epiplakin	EPIPL_HUMAN	EPPK1	553.089	1	140	208	2410	0.385	LLDAQLATGGLVCPAR	0.95	66.1	25	65.1	1	0	0	2	1654.89
Epiplakin	EPIPL_HUMAN	EPPK1	553.089	1	140	208	2410	0.385	LLEAETQR	0.95	51.8	25	32.4	14	0	0	2	959.516
Epiplakin	EPIPL_HUMAN	EPPK1	553.089	1	140	208	2410	0.385	LLEAQIATGGIIDPVHSHR	0.95	71.9	25	67.4	1	16	10	2	2027.1
Epiplakin	EPIPL_HUMAN	EPPK1	553.089	1	140	208	2410	0.385	LLEAQIATGGVIDPVHSHR	0.95	78.6	25	76.1	10	32	35	2	2013.09
Epiplakin	EPIPL_HUMAN	EPPK1	553.089	1	140	208	2410	0.385	LLEAQVASGFLVDPLNNQR	0.95	83.6	25	83.6	12	16	0	2	2084.11
Epiplakin	EPIPL_HUMAN	EPPK1	553.089	1	140	208	2410	0.385	LLEAQVATGGIIDPTSHHHLPMPVAIQR	0.95	26.8	25	26.8	0	0	5	2	3001.6
Epiplakin	EPIPL_HUMAN	EPPK1	553.089	1	140	208	2410	0.385	LLEIITTTIEETETQNQGIK	0.95	103	25	103	7	18	0	2	2274.21
Epiplakin	EPIPL_HUMAN	EPPK1	553.089	1	140	208	2410	0.385	LLEVQVATGGVIDPQHHHR	0.95	77.1	25	75.1	0	4	9	2	2106.12
Epiplakin	EPIPL_HUMAN	EPPK1	553.089	1	140	208	2410	0.385	LPLEAALR	0.95	58	25	38.6	14	0	0	2	882.541
Epiplakin	EPIPL_HUMAN	EPPK1	553.089	1	140	208	2410	0.385	LPLETAYR	0.95	48.7	25	43.4	15	0	0	2	962.531
Epiplakin	EPIPL_HUMAN	EPPK1	553.089	1	140	208	2410	0.385	LRLPLEAALR	0.95	45.2	25	45.2	1	7	0	2	1151.73
Epiplakin	EPIPL_HUMAN	EPPK1	553.089	1	140	208	2410	0.385	LSELEPGTGDLR	0.95	60.5	25	47.3	25	0	0	2	1286.66
Epiplakin	EPIPL_HUMAN	EPPK1	553.089	1	140	208	2410	0.385	LSIYEAR	0.95	38.4	25	29.6	16	0	0	2	851.462
Epiplakin	EPIPL_HUMAN	EPPK1	553.089	1	140	208	2410	0.385	LSLYQAMR	0.95	53.1	25	40.7	8	0	0	2	981.519
Epiplakin	EPIPL_HUMAN	EPPK1	553.089	1	140	208	2410	0.385	LSVDEAVDVGLVNEELRER	0.95	48	25	45.8	2	10	0	2	2142.1
Epiplakin	EPIPL_HUMAN	EPPK1	553.089	1	140	208	2410	0.385	LSVEDAVK	0.95	40.9	25	24.9	10	0	0	2	860.472
Epiplakin	EPIPL_HUMAN	EPPK1	553.089	1	140	208	2410	0.385	LSVEEAVAAGVVGGEIQEK	0.95	122	25	116	44	37	0	2	1884.99
Epiplakin	EPIPL_HUMAN	EPPK1	553.089	1	140	208	2410	0.385	LTAIIEEAEEAPGARPQLQDAWR	0.95	70.3	25	70.3	0	25	0	2	2564.31
Epiplakin	EPIPL_HUMAN	EPPK1	553.089	1	140	208	2410	0.385	LTVEEAFK	0.95	25.7	25	19.2	1	0	0	2	936.504
Epiplakin	EPIPL_HUMAN	EPPK1	553.089	1	140	208	2410	0.385	LTYHQLLER	0.95	58.1	25	52	10	12	0	2	1172.64
Epiplakin	EPIPL_HUMAN	EPPK1	553.089	1	140	208	2410	0.385	LWVDEAVR	0.95	45	25	22.6	12	0	0	2	987.526
Epiplakin	EPIPL_HUMAN	EPPK1	553.089	1	140	208	2410	0.385	MSIYQAMWK	0.95	57.1	25	41.9	29	0	0	2	1157.55
Epiplakin	EPIPL_HUMAN	EPPK1	553.089	1	140	208	2410	0.385	QADIMLPALR	0.95	44	25	31.9	8	0	0	2	1143.62
Epiplakin	EPIPL_HUMAN	EPPK1	553.089	1	140	208	2410	0.385	QALSTATATVSVGK	0.95	90.6	25	90.3	12	0	0	2	1333.73
Epiplakin	EPIPL_HUMAN	EPPK1	553.089	1	140	208	2410	0.385	QDLLSR	0.95	29.8	25.3	0.61	2	0	0	2	731.405
Epiplakin	EPIPL_HUMAN	EPPK1	553.089	1	140	208	2410	0.385	QITASELLSSAIITEEMLQDLETGR	0.95	43.9	25	43.9	0	10	0	2	2764.39
Epiplakin	EPIPL_HUMAN	EPPK1	553.089	1	140	208	2410	0.385	QLSQAGSFSDGTHGGLR	0.95	54.5	25	54.5	0	14	0	2	1717.83
Epiplakin	EPIPL_HUMAN	EPPK1	553.089	1	140	208	2410	0.385	QPLQATFR	0.95	38.8	25	30.1	3	0	0	2	960.526
Epiplakin	EPIPL_HUMAN	EPPK1	553.089	1	140	208	2410	0.385	QVSASELHTSGILGPETLR	0.95	63.7	25	57.3	6	3	0	2	1995.05
Epiplakin	EPIPL_HUMAN	EPPK1	553.089	1	140	208	2410	0.385	QVVSAVTALVEAAER	0.95	104	25	93.2	2	7	0	2	1542.85
Epiplakin	EPIPL_HUMAN	EPPK1	553.089	1	140	208	2410	0.385	RALQTVAQLILELIEK	0.95	27.9	25	27.9	0	2	0	2	1838.11
Epiplakin	EPIPL_HUMAN	EPPK1	553.089	1	140	208	2410	0.385	RCVPDPDTGLYMLQLAGR	0.95	26.1	25	26.1	0	1	0	2	2078.02
Epiplakin	EPIPL_HUMAN	EPPK1	553.089	1	140	208	2410	0.385	RDELLAQHAAGALGLPDLVAVLTR	0.95	109	25	109	14	48	44	2	2499.4
Epiplakin	EPIPL_HUMAN	EPPK1	553.089	1	140	208	2410	0.385	RGVVGPELYGR	0.95	51.6	25	43.2	2	0	0	2	1202.66
Epiplakin	EPIPL_HUMAN	EPPK1	553.089	1	140	208	2410	0.385	RLTAIIEEAEEAPGARPQLQDAWR	0.95	44.1	25	40.9	0	16	18	2	2720.41
Epiplakin	EPIPL_HUMAN	EPPK1	553.089	1	140	208	2410	0.385	RQDLLSR	0.95	29.9	25	10.5	4	0	0	2	887.506
Epiplakin	EPIPL_HUMAN	EPPK1	553.089	1	140	208	2410	0.385	RQITASELLSSAIITEEMLQDLETGR	0.95	50.2	25	50.2	0	8	0	2	2904.5
Epiplakin	EPIPL_HUMAN	EPPK1	553.089	1	140	208	2410	0.385	RQVSASELHTSGILGPETLR	0.95	43.7	25	43.7	0	8	6	2	2151.15
Epiplakin	EPIPL_HUMAN	EPPK1	553.089	1	140	208	2410	0.385	SFFQAATEHLLPMGTALPLLEAQAATHTLVDPITGQR	0.95	17.5	25	17.5	0	0	4	2	3962.05
Epiplakin	EPIPL_HUMAN	EPPK1	553.089	1	140	208	2410	0.385	SLEGGNFIAGVLIQGTQER	0.95	106	25	93.9	13	14	0	2	1989.04
Epiplakin	EPIPL_HUMAN	EPPK1	553.089	1	140	208	2410	0.385	SLQAVPGAK	0.95	28.8	25	16.8	4	0	0	2	870.504
Epiplakin	EPIPL_HUMAN	EPPK1	553.089	1	140	208	2410	0.385	SMGGAVSAAELLEVGILDEQAVQGLR	0.95	56.7	25	56.7	0	20	0	2	2629.35
Epiplakin	EPIPL_HUMAN	EPPK1	553.089	1	140	208	2410	0.385	STTQELMEDDR	0.95	64.7	25	57.8	7	0	0	2	1340.56
Epiplakin	EPIPL_HUMAN	EPPK1	553.089	1	140	208	2410	0.385	STTQELMEDDRVK	0.95	43.7	25	33.4	3	1	0	2	1567.73
Epiplakin	EPIPL_HUMAN	EPPK1	553.089	1	140	208	2410	0.385	TLQEVTEMDSVK	0.95	76.6	25	76.6	9	0	0	2	1395.67
Epiplakin	EPIPL_HUMAN	EPPK1	553.089	1	140	208	2410	0.385	TLQEVTEMDSVKR	0.95	84.8	25	83.7	27	10	0	2	1535.77
Epiplakin	EPIPL_HUMAN	EPPK1	553.089	1	140	208	2410	0.385	TSYAQLLEECPRDETSGLHLLPLPESAPALPTEEQVQR	0.95	17.2	25	17.2	0	0	1	2	4275.12
Epiplakin	EPIPL_HUMAN	EPPK1	553.089	1	140	208	2410	0.385	TTVPQLLASVQR	0.95	61.8	25	56.3	10	0	0	2	1312.76
Epiplakin	EPIPL_HUMAN	EPPK1	553.089	1	140	208	2410	0.385	VALALLEAQAATGTIMDPHSPESLSVDEAVR	0.95	88.2	25	88.2	0	12	16	2	3207.62
Epiplakin	EPIPL_HUMAN	EPPK1	553.089	1	140	208	2410	0.385	VALALLEAQAATGTIMDPHSPESLSVDEAVRR	0.95	23.8	25	23.8	0	0	3	2	3363.72
Epiplakin	EPIPL_HUMAN	EPPK1	553.089	1	140	208	2410	0.385	VIEETEER	0.95	56.8	25	36.6	34	0	0	2	1004.49
Epiplakin	EPIPL_HUMAN	EPPK1	553.089	1	140	208	2410	0.385	VLADPSDDTK	0.95	51.6	25	49.2	15	0	0	2	1060.52
Epiplakin	EPIPL_HUMAN	EPPK1	553.089	1	140	208	2410	0.385	VLADPSDDTKGFFDPNTHENLTYVQLLR	0.95	57.2	25	57.2	0	6	0	2	3205.58
Epiplakin	EPIPL_HUMAN	EPPK1	553.089	1	140	208	2410	0.385	VMVPGPR	0.95	25.3	25	24.1	1	0	0	2	771.418
Epiplakin	EPIPL_HUMAN	EPPK1	553.089	1	140	208	2410	0.385	VPVDVAYR	0.95	57.7	25	49.3	27	0	0	2	918.504
Epiplakin	EPIPL_HUMAN	EPPK1	553.089	1	140	208	2410	0.385	VPVDVAYRR	0.95	36.6	25	30.6	8	0	0	2	1074.61
Epiplakin	EPIPL_HUMAN	EPPK1	553.089	1	140	208	2410	0.385	VSAWELINSEYFSEGR	0.95	98.1	25	98.1	14	0	0	2	1886.89
Epiplakin	EPIPL_HUMAN	EPPK1	553.089	1	140	208	2410	0.385	VTFSGLR	0.95	42.5	25	13.7	8	0	0	2	779.441
Epiplakin	EPIPL_HUMAN	EPPK1	553.089	1	140	208	2410	0.385	VTPGSGALQGQSVSVWELLFYR	0.95	132	25	132	32	29	0	2	2394.25
Epiplakin	EPIPL_HUMAN	EPPK1	553.089	1	140	208	2410	0.385	YEQLLALCVTDPETGLAFLPLSGGPR	0.95	55.7	25	55.6	0	6	0	2	2817.45
Epiplakin	EPIPL_HUMAN	EPPK1	553.089	1	140	208	2410	0.385	YLCGLGAVGGVR	0.95	43.2	25	36.8	2	0	0	2	1221.64
Epiplakin	EPIPL_HUMAN	EPPK1	553.089	1	140	208	2410	0.385	YLEGTGSVAGVVLLPEGHKK	0.95	23.5	25	23.5	0	4	0	2	2054.13
Epiplakin	EPIPL_HUMAN	EPPK1	553.089	1	140	208	2410	0.385	YLEGTSCIAGVLVPAK	0.95	89.2	25	89.2	16	0	0	2	1677.89
Epiplakin	EPIPL_HUMAN	EPPK1	553.089	1	140	208	2410	0.385	YLEGTSCIAGVLVPAKDQPGR	0.95	48	25	48	0	2	0	2	2231.15
Epiplakin	EPIPL_HUMAN	EPPK1	553.089	1	140	208	2410	0.385	YLQGTGCIAGLLLPGSQER	0.95	71.4	25	61.5	4	0	0	2	2033.05
Staphylococcal nuclease domain-containing protein 1	SND1_HUMAN	SND1	101.999	1	48	71	240	0.691	AAATQPDAKDTPDEPWAFPAR	0.95	34.2	25	34.2	0	2	0	2	2255.07
Staphylococcal nuclease domain-containing protein 1	SND1_HUMAN	SND1	101.999	1	48	71	240	0.691	ADDADEFGYSR	0.95	88.6	25	88.6	2	0	0	2	1245.5
Staphylococcal nuclease domain-containing protein 1	SND1_HUMAN	SND1	101.999	1	48	71	240	0.691	AGNFIGWLHIDGANLSVLLVEHALSK	0.95	60.6	25	60.6	0	2	0	2	2774.5
Staphylococcal nuclease domain-containing protein 1	SND1_HUMAN	SND1	101.999	1	48	71	240	0.691	ALLLPDYYLVTVMLSGIK	0.95	87.2	25	87.2	14	13	0	2	2025.13
Staphylococcal nuclease domain-containing protein 1	SND1_HUMAN	SND1	101.999	1	48	71	240	0.691	CVDWSIAVYTR	0.95	66.2	25	62.5	2	0	0	2	1369.66
Staphylococcal nuclease domain-containing protein 1	SND1_HUMAN	SND1	101.999	1	48	71	240	0.691	DIQNTQCLLNVEHLSAGCPHVTLQFADSK	0.95	80.4	25	80.4	0	2	0	2	3295.58
Staphylococcal nuclease domain-containing protein 1	SND1_HUMAN	SND1	101.999	1	48	71	240	0.691	DTNGENIAESLVAEGLATR	0.95	116	25	116	3	0	0	2	1959.96
Staphylococcal nuclease domain-containing protein 1	SND1_HUMAN	SND1	101.999	1	48	71	240	0.691	DVQIILESCHNQNILGTILHPNGNITELLLK	0.95	47.1	25	47.1	0	2	0	2	3509.88
Staphylococcal nuclease domain-containing protein 1	SND1_HUMAN	SND1	101.999	1	48	71	240	0.691	DYVAPTANLDQK	0.95	51.7	25	42.2	6	0	0	2	1334.66
Staphylococcal nuclease domain-containing protein 1	SND1_HUMAN	SND1	101.999	1	48	71	240	0.691	DYVAPTANLDQKDK	0.95	75.5	25	70.9	2	0	0	2	1577.78
Staphylococcal nuclease domain-containing protein 1	SND1_HUMAN	SND1	101.999	1	48	71	240	0.691	EADGSETPEPFAAEAK	0.95	85.8	25	85.8	7	0	0	2	1648.73
Staphylococcal nuclease domain-containing protein 1	SND1_HUMAN	SND1	101.999	1	48	71	240	0.691	EGLVMVEVR	0.95	49.4	25	26.2	5	0	0	2	1047.55
Staphylococcal nuclease domain-containing protein 1	SND1_HUMAN	SND1	101.999	1	48	71	240	0.691	ELVLQR	0.95	37.1	25	0	1	0	0	2	757.457
Staphylococcal nuclease domain-containing protein 1	SND1_HUMAN	SND1	101.999	1	48	71	240	0.691	ETCLITFLLAGIECPR	0.95	72.5	25	71	5	7	0	2	1892.96
Staphylococcal nuclease domain-containing protein 1	SND1_HUMAN	SND1	101.999	1	48	71	240	0.691	EVCFTIENK	0.95	34.6	25	30.4	2	0	0	2	1139.54
Staphylococcal nuclease domain-containing protein 1	SND1_HUMAN	SND1	101.999	1	48	71	240	0.691	EVEVEVESMDK	0.95	54.8	25	51.8	4	0	0	2	1309.58
Staphylococcal nuclease domain-containing protein 1	SND1_HUMAN	SND1	101.999	1	48	71	240	0.691	EYGMIYLGK	0.95	26.8	25	26.8	2	0	0	2	1073.53
Staphylococcal nuclease domain-containing protein 1	SND1_HUMAN	SND1	101.999	1	48	71	240	0.691	FVDGEWYR	0.95	40.4	25	29.1	1	0	0	2	1071.49
Staphylococcal nuclease domain-containing protein 1	SND1_HUMAN	SND1	101.999	1	48	71	240	0.691	GDVGLGLVK	0.95	50.7	25	44.3	2	0	0	2	857.509
[truncated: 32,124 more rows]

## Sheet: Supplementary Table 1-2
Supplementary Table 1-2. List of proteins identified in noncancerous cells (Replicate 2)
Protein name	Accession number	Gene name	MW (kDa)	Protein probability	No. of unique peptides	No. of unique spectra	No. of total spectra	Sequence coverage	Peptide sequence	Best peptide probability	Mascot score			No. of identified spectra			No. of enzymatic termini	Calculated MH+ (AMU)
											Ion score	Identity score	Delta ion score	2+	3+	4+
Coatomer subunit alpha	COPA_HUMAN	COPA	138.349	1	51	61	227	0.489	ASNLENSTYDLYTIPK	0.95	98.1	25	98.1	2	0	0	2	1828.9
Coatomer subunit alpha	COPA_HUMAN	COPA	138.349	1	51	61	227	0.489	CLFTLLGHLDYIR	0.95	55.3	25	55.3	2	5	0	2	1620.86
Coatomer subunit alpha	COPA_HUMAN	COPA	138.349	1	51	61	227	0.489	DADSITLFDVQQK	0.95	79.2	25	60.4	2	0	0	2	1479.73
Coatomer subunit alpha	COPA_HUMAN	COPA	138.349	1	51	61	227	0.489	DADSQNPDAPEGK	0.95	70.3	25	70.3	6	0	0	2	1343.57
Coatomer subunit alpha	COPA_HUMAN	COPA	138.349	1	51	61	227	0.489	DADSQNPDAPEGKR	0.95	64.8	25	58.6	8	13	0	2	1499.67
Coatomer subunit alpha	COPA_HUMAN	COPA	138.349	1	51	61	227	0.489	DMSGHYQNALYLGDVSER	0.95	34.2	25	34.2	0	2	0	2	2070.92
Coatomer subunit alpha	COPA_HUMAN	COPA	138.349	1	51	61	227	0.489	DVAVMQLR	0.95	43.4	25	29	2	0	0	2	947.498
Coatomer subunit alpha	COPA_HUMAN	COPA	138.349	1	51	61	227	0.489	ERPAYAVHGNMLHYVK	0.95	19.3	25	18.4	0	1	2	2	1900.95
Coatomer subunit alpha	COPA_HUMAN	COPA	138.349	1	51	61	227	0.489	EYIVGLSVETER	0.95	52	25	47.5	2	0	0	2	1394.72
Coatomer subunit alpha	COPA_HUMAN	COPA	138.349	1	51	61	227	0.489	FAVLDR	0.95	35.9	25	27.7	2	0	0	2	720.404
Coatomer subunit alpha	COPA_HUMAN	COPA	138.349	1	51	61	227	0.489	FEEAVEK	0.95	24.7	25	12	2	0	0	2	851.414
Coatomer subunit alpha	COPA_HUMAN	COPA	138.349	1	51	61	227	0.489	FPVFNMSYNPAENAVLLCTR	0.95	61	25	61	1	0	0	2	2359.12
Coatomer subunit alpha	COPA_HUMAN	COPA	138.349	1	51	61	227	0.489	GFFEGTIASK	0.95	53.9	25	53.9	6	0	0	2	1056.54
Coatomer subunit alpha	COPA_HUMAN	COPA	138.349	1	51	61	227	0.489	GHYNNVSCAVFHPR	0.95	36.8	25	34.6	0	2	0	2	1657.77
Coatomer subunit alpha	COPA_HUMAN	COPA	138.349	1	51	61	227	0.489	GITGVDLFGTTDAVVK	0.95	90.7	25	87.4	7	0	0	2	1592.85
Coatomer subunit alpha	COPA_HUMAN	COPA	138.349	1	51	61	227	0.489	GLSFHPK	0.95	26.9	25	13.8	1	0	0	2	785.431
Coatomer subunit alpha	COPA_HUMAN	COPA	138.349	1	51	61	227	0.489	GNNVYCLDR	0.95	36.5	25	36.5	2	0	0	2	1110.5
Coatomer subunit alpha	COPA_HUMAN	COPA	138.349	1	51	61	227	0.489	GVNWAAFHPTMPLIVSGADDR	0.95	48.7	25	48.7	0	2	0	2	2270.1
Coatomer subunit alpha	COPA_HUMAN	COPA	138.349	1	51	61	227	0.489	HAIVICNR	0.95	31.2	25	27.3	2	0	0	2	982.525
Coatomer subunit alpha	COPA_HUMAN	COPA	138.349	1	51	61	227	0.489	ISPLQFR	0.95	41.5	25	31.5	2	0	0	2	860.499
Coatomer subunit alpha	COPA_HUMAN	COPA	138.349	1	51	61	227	0.489	KGYPEVALHFVK	0.95	54.8	25	54.8	0	2	0	2	1387.77
Coatomer subunit alpha	COPA_HUMAN	COPA	138.349	1	51	61	227	0.489	KLDALCNIHENIR	0.95	33.9	25	32.6	0	2	0	2	1595.83
Coatomer subunit alpha	COPA_HUMAN	COPA	138.349	1	51	61	227	0.489	KYDEVLHMVR	0.95	23.9	25	23.6	0	1	0	2	1305.66
Coatomer subunit alpha	COPA_HUMAN	COPA	138.349	1	51	61	227	0.489	LALINR	0.95	26.9	25	4.9	1	0	0	2	699.451
Coatomer subunit alpha	COPA_HUMAN	COPA	138.349	1	51	61	227	0.489	LGEVALLQGNHQIVEMCYQR	0.95	58.3	25	58.3	0	2	0	2	2374.16
Coatomer subunit alpha	COPA_HUMAN	COPA	138.349	1	51	61	227	0.489	LLELGPKPEVAQQTR	0.95	68.4	25	68.4	2	2	0	2	1678.95
Coatomer subunit alpha	COPA_HUMAN	COPA	138.349	1	51	61	227	0.489	LLHDQVGVIQFGPYK	0.95	63.6	25	63.6	2	4	0	2	1713.93
Coatomer subunit alpha	COPA_HUMAN	COPA	138.349	1	51	61	227	0.489	LNDLIQR	0.95	46.5	25	27.1	2	0	0	2	871.5
Coatomer subunit alpha	COPA_HUMAN	COPA	138.349	1	51	61	227	0.489	LQLCYQLTTVGK	0.95	64.7	25	64.7	2	0	0	2	1423.76
Coatomer subunit alpha	COPA_HUMAN	COPA	138.349	1	51	61	227	0.489	LSFLYLITGNLEK	0.95	92.6	25	91.7	19	1	0	2	1510.85
Coatomer subunit alpha	COPA_HUMAN	COPA	138.349	1	51	61	227	0.489	LVGQSIIAYLQK	0.95	102	25	102	11	0	0	2	1332.79
Coatomer subunit alpha	COPA_HUMAN	COPA	138.349	1	51	61	227	0.489	NLKNEITK	0.95	33.9	25	19.1	2	0	0	2	959.552
Coatomer subunit alpha	COPA_HUMAN	COPA	138.349	1	51	61	227	0.489	NLSPGAVESDVR	0.95	50.1	25	38.5	2	0	0	2	1243.63
Coatomer subunit alpha	COPA_HUMAN	COPA	138.349	1	51	61	227	0.489	QELILSNSEDK	0.95	48.9	25	40.6	2	0	0	2	1275.64
Coatomer subunit alpha	COPA_HUMAN	COPA	138.349	1	51	61	227	0.489	QLFLQTYAR	0.95	50.8	25	42.8	2	0	0	2	1139.62
Coatomer subunit alpha	COPA_HUMAN	COPA	138.349	1	51	61	227	0.489	QQPLFVSGGDDYK	0.95	68.3	25	63.7	2	0	0	2	1453.7
Coatomer subunit alpha	COPA_HUMAN	COPA	138.349	1	51	61	227	0.489	RLLELGPKPEVAQQTR	0.95	37.5	25	37.5	0	2	0	2	1835.05
Coatomer subunit alpha	COPA_HUMAN	COPA	138.349	1	51	61	227	0.489	RTGVQTFR	0.95	34.8	25	17.1	2	0	0	2	964.532
Coatomer subunit alpha	COPA_HUMAN	COPA	138.349	1	51	61	227	0.489	SGAWDESGVFIYTTSNHIK	0.95	33.4	25	32.8	0	2	0	2	2112
Coatomer subunit alpha	COPA_HUMAN	COPA	138.349	1	51	61	227	0.489	SILLSVPLLVVDNK	0.95	73.5	25	73.5	12	2	0	2	1509.93
Coatomer subunit alpha	COPA_HUMAN	COPA	138.349	1	51	61	227	0.489	SILLSVPLLVVDNKQEIAEAQQLITICR	0.95	44.6	25	44.6	0	3	0	2	3163.78
Coatomer subunit alpha	COPA_HUMAN	COPA	138.349	1	51	61	227	0.489	TALNLFFK	0.95	60.1	25	44.3	16	0	0	2	953.545
Coatomer subunit alpha	COPA_HUMAN	COPA	138.349	1	51	61	227	0.489	TGVQTFR	0.95	41.5	25	33.2	4	0	0	2	808.431
Coatomer subunit alpha	COPA_HUMAN	COPA	138.349	1	51	61	227	0.489	TLDLPIYVTR	0.95	45.3	25	43.8	14	0	0	2	1190.68
Coatomer subunit alpha	COPA_HUMAN	COPA	138.349	1	51	61	227	0.489	TTFFHHEYPWILSASDDQTIR	0.95	46.3	25	46.3	0	2	2	2	2564.22
Coatomer subunit alpha	COPA_HUMAN	COPA	138.349	1	51	61	227	0.489	VLTIDPTEFK	0.95	46.9	25	43.4	10	0	0	2	1162.64
Coatomer subunit alpha	COPA_HUMAN	COPA	138.349	1	51	61	227	0.489	VQVPNCDEIFYAGTGNLLLR	0.95	37.3	25	37.3	0	2	0	2	2279.15
Coatomer subunit alpha	COPA_HUMAN	COPA	138.349	1	51	61	227	0.489	VTTVTEIGKDVIGLR	0.95	83	25	83	2	6	0	2	1600.93
Coatomer subunit alpha	COPA_HUMAN	COPA	138.349	1	51	61	227	0.489	VWDISGLR	0.95	47.3	25	25.6	2	0	0	2	945.515
Coatomer subunit alpha	COPA_HUMAN	COPA	138.349	1	51	61	227	0.489	YAVTTGDHGIIR	0.95	62.7	25	53.2	2	2	0	2	1302.68
Coatomer subunit alpha	COPA_HUMAN	COPA	138.349	1	51	61	227	0.489	YVIWSADMSHVALLAK	0.95	24.3	25	23.2	0	1	0	2	1819.94
Neuroblast differentiation-associated protein AHNAK	AHNK_HUMAN	AHNAK	629.104	1	265	407	2189	0.523	ADIDVSGPK	0.95	55.3	25	0	30	0	0	2	901.463
Neuroblast differentiation-associated protein AHNAK	AHNK_HUMAN	AHNAK	629.104	1	265	407	2189	0.523	ADIEISGPK	0.95	46	25	40.5	8	0	0	2	929.494
Neuroblast differentiation-associated protein AHNAK	AHNK_HUMAN	AHNAK	629.104	1	265	407	2189	0.523	ADLGVSGPK	0.95	46.7	25	36.3	4	0	0	2	843.457
Neuroblast differentiation-associated protein AHNAK	AHNK_HUMAN	AHNAK	629.104	1	265	407	2189	0.523	ADVDVSGPK	0.95	51	25	44.1	12	0	0	2	887.447
Neuroblast differentiation-associated protein AHNAK	AHNK_HUMAN	AHNAK	629.104	1	265	407	2189	0.523	ADVVVSGPK	0.95	38.4	25	38.4	8	0	0	2	871.488
Neuroblast differentiation-associated protein AHNAK	AHNK_HUMAN	AHNAK	629.104	1	265	407	2189	0.523	AEGPDVAVDLPK	0.95	65.7	25	49.4	12	0	0	2	1210.63
Neuroblast differentiation-associated protein AHNAK	AHNK_HUMAN	AHNAK	629.104	1	265	407	2189	0.523	AEGPEVDVNLPK	0.95	70	25	69.4	12	0	0	2	1267.65
Neuroblast differentiation-associated protein AHNAK	AHNK_HUMAN	AHNAK	629.104	1	265	407	2189	0.523	AGAISASGPELQGAGHSK	0.95	98	25	98	10	17	0	2	1637.82
Neuroblast differentiation-associated protein AHNAK	AHNK_HUMAN	AHNAK	629.104	1	265	407	2189	0.523	AKGEVDVDVPK	0.95	26.6	25	18.6	2	3	0	2	1156.62
Neuroblast differentiation-associated protein AHNAK	AHNK_HUMAN	AHNAK	629.104	1	265	407	2189	0.523	ANVDISAPK	0.95	58.9	25	52.5	11	0	0	2	914.494
Neuroblast differentiation-associated protein AHNAK	AHNK_HUMAN	AHNAK	629.104	1	265	407	2189	0.523	APDVDIK	0.95	29.1	25	9.21	5	0	0	2	757.409
Neuroblast differentiation-associated protein AHNAK	AHNK_HUMAN	AHNAK	629.104	1	265	407	2189	0.523	APDVDIKGPK	0.95	55.8	25	24.2	5	0	0	2	1039.58
Neuroblast differentiation-associated protein AHNAK	AHNK_HUMAN	AHNAK	629.104	1	265	407	2189	0.523	APDVDVNIAGPDAALK	0.95	81.4	25	81.4	3	0	0	2	1565.82
Neuroblast differentiation-associated protein AHNAK	AHNK_HUMAN	AHNAK	629.104	1	265	407	2189	0.523	APDVEGQGLDWSLK	0.95	70.5	25	65.4	6	0	0	2	1514.75
Neuroblast differentiation-associated protein AHNAK	AHNK_HUMAN	AHNAK	629.104	1	265	407	2189	0.523	APEVNLNAPDVDVHGPDWNLK	0.95	60	25	57.9	0	6	0	2	2300.13
Neuroblast differentiation-associated protein AHNAK	AHNK_HUMAN	AHNAK	629.104	1	265	407	2189	0.523	APNISMPDVDLNLK	0.95	55.4	25	55.4	3	0	0	2	1526.79
Neuroblast differentiation-associated protein AHNAK	AHNK_HUMAN	AHNAK	629.104	1	265	407	2189	0.523	APNISMPDVDLNLKGPK	0.95	41.2	25	41.2	0	3	0	2	1824.95
Neuroblast differentiation-associated protein AHNAK	AHNK_HUMAN	AHNAK	629.104	1	265	407	2189	0.523	APSLDIKGPEVDVSGPK	0.95	72.5	25	72.5	2	10	0	2	1708.91
Neuroblast differentiation-associated protein AHNAK	AHNK_HUMAN	AHNAK	629.104	1	265	407	2189	0.523	ASLGSLEGEAEAEASSPK	0.95	129	25	129	7	0	0	2	1732.82
Neuroblast differentiation-associated protein AHNAK	AHNK_HUMAN	AHNAK	629.104	1	265	407	2189	0.523	AVEVQGPSLESGDHGK	0.95	50.6	25	46	0	12	0	2	1609.78
Neuroblast differentiation-associated protein AHNAK	AHNK_HUMAN	AHNAK	629.104	1	265	407	2189	0.523	DDGVFVQEVTQNSPAAR	0.95	97.2	25	95.5	6	1	0	2	1832.88
Neuroblast differentiation-associated protein AHNAK	AHNK_HUMAN	AHNAK	629.104	1	265	407	2189	0.523	DIDISSPEFK	0.95	39.3	25	29.1	11	0	0	2	1150.56
Neuroblast differentiation-associated protein AHNAK	AHNK_HUMAN	AHNAK	629.104	1	265	407	2189	0.523	EGDQIVGATIYFDNLQSGEVTQLLNTMGHHTVGLK	0.95	26.7	25	26.7	0	0	2	2	3801.88
Neuroblast differentiation-associated protein AHNAK	AHNK_HUMAN	AHNAK	629.104	1	265	407	2189	0.523	ELLLPNWQGSGSHGLTIAQR	0.95	25.8	25	24.5	0	5	0	2	2177.15
Neuroblast differentiation-associated protein AHNAK	AHNK_HUMAN	AHNAK	629.104	1	265	407	2189	0.523	EVDVNLPK	0.95	37.3	25	27.6	5	0	0	2	913.499
Neuroblast differentiation-associated protein AHNAK	AHNK_HUMAN	AHNAK	629.104	1	265	407	2189	0.523	FAGGLHFSGPK	0.95	64	25	56.2	8	5	0	2	1117.58
Neuroblast differentiation-associated protein AHNAK	AHNK_HUMAN	AHNAK	629.104	1	265	407	2189	0.523	FGTFGGLGSK	0.95	55	25	43.3	12	0	0	2	970.499
Neuroblast differentiation-associated protein AHNAK	AHNK_HUMAN	AHNAK	629.104	1	265	407	2189	0.523	FGVSTGR	0.95	38.2	25	28.5	9	0	0	2	723.378
Neuroblast differentiation-associated protein AHNAK	AHNK_HUMAN	AHNAK	629.104	1	265	407	2189	0.523	FKAEAPLPSPK	0.95	57.6	25	48.7	10	5	0	2	1184.67
Neuroblast differentiation-associated protein AHNAK	AHNK_HUMAN	AHNAK	629.104	1	265	407	2189	0.523	FKMPDLHLK	0.95	35.9	25	15.9	0	6	0	2	1128.62
Neuroblast differentiation-associated protein AHNAK	AHNK_HUMAN	AHNAK	629.104	1	265	407	2189	0.523	FKMPDMHFK	0.95	18.3	25	7.86	0	1	0	2	1212.55
Neuroblast differentiation-associated protein AHNAK	AHNK_HUMAN	AHNAK	629.104	1	265	407	2189	0.523	FKMPEINIK	0.95	32.8	25	13.2	0	1	0	2	1135.62
Neuroblast differentiation-associated protein AHNAK	AHNK_HUMAN	AHNAK	629.104	1	265	407	2189	0.523	FKMPEMHFK	0.95	26.9	25	12.9	0	3	0	2	1194.58
Neuroblast differentiation-associated protein AHNAK	AHNK_HUMAN	AHNAK	629.104	1	265	407	2189	0.523	FKMPEMNIK	0.95	42.7	25	5.38	0	21	0	2	1153.57
Neuroblast differentiation-associated protein AHNAK	AHNK_HUMAN	AHNAK	629.104	1	265	407	2189	0.523	FKMPFLSISSPK	0.95	22.8	25	22.8	0	2	0	2	1397.75
Neuroblast differentiation-associated protein AHNAK	AHNK_HUMAN	AHNAK	629.104	1	265	407	2189	0.523	FNFSGSK	0.95	38.2	25	20.1	3	0	0	2	786.378
Neuroblast differentiation-associated protein AHNAK	AHNK_HUMAN	AHNAK	629.104	1	265	407	2189	0.523	FSMPGFKAEGPEVDVNLPK	0.95	53.4	25	53.4	0	2	0	2	2078.03
Neuroblast differentiation-associated protein AHNAK	AHNK_HUMAN	AHNAK	629.104	1	265	407	2189	0.523	FSMPGFKGEGPDVDVNLPK	0.95	67.6	25	67.6	2	17	0	2	2050
Neuroblast differentiation-associated protein AHNAK	AHNK_HUMAN	AHNAK	629.104	1	265	407	2189	0.523	FSMPGFKGEGPDVDVSLPK	0.95	43.9	25	43.9	0	10	0	2	2022.98
Neuroblast differentiation-associated protein AHNAK	AHNK_HUMAN	AHNAK	629.104	1	265	407	2189	0.523	FSMPGFKGEGPDVDVTLPK	0.95	31.4	25	31.4	0	5	0	2	2037
Neuroblast differentiation-associated protein AHNAK	AHNK_HUMAN	AHNAK	629.104	1	265	407	2189	0.523	FSMPGFKGEGPEVDMNLPK	0.95	32.5	25	32.5	0	3	0	2	2111.98
Neuroblast differentiation-associated protein AHNAK	AHNK_HUMAN	AHNAK	629.104	1	265	407	2189	0.523	FSMPGFKGEGPEVDVK	0.95	29.3	25	29.3	0	5	0	2	1739.83
Neuroblast differentiation-associated protein AHNAK	AHNK_HUMAN	AHNAK	629.104	1	265	407	2189	0.523	FSMPGFKGEGPEVDVNLPK	0.95	33	25	33	0	8	0	2	2064.01
Neuroblast differentiation-associated protein AHNAK	AHNK_HUMAN	AHNAK	629.104	1	265	407	2189	0.523	FSMPGFKGEGPEVDVTLPK	0.95	33.9	25	32.4	0	4	0	2	2035.02
Neuroblast differentiation-associated protein AHNAK	AHNK_HUMAN	AHNAK	629.104	1	265	407	2189	0.523	FSMPGFKGEGR	0.95	19.8	25	16.3	0	1	0	2	1228.58
Neuroblast differentiation-associated protein AHNAK	AHNK_HUMAN	AHNAK	629.104	1	265	407	2189	0.523	FSMPSLKGEGPEFDVNLSK	0.95	20.7	25	20.7	0	2	0	2	2098.02
Neuroblast differentiation-associated protein AHNAK	AHNK_HUMAN	AHNAK	629.104	1	265	407	2189	0.523	FSMPSLKGEGPEVDVNLPK	0.95	38.2	25	38.2	0	4	0	2	2060.04
Neuroblast differentiation-associated protein AHNAK	AHNK_HUMAN	AHNAK	629.104	1	265	407	2189	0.523	FSVPGFK	0.948	22.8	25	12.3	2	0	0	2	781.424
Neuroblast differentiation-associated protein AHNAK	AHNK_HUMAN	AHNAK	629.104	1	265	407	2189	0.523	FSVPGFKAEGPEVDVNLPK	0.95	57.7	25	57.7	1	2	0	2	2030.06
Neuroblast differentiation-associated protein AHNAK	AHNK_HUMAN	AHNAK	629.104	1	265	407	2189	0.523	FSVSGLK	0.95	29.4	25	15.4	4	0	0	2	737.419
Neuroblast differentiation-associated protein AHNAK	AHNK_HUMAN	AHNAK	629.104	1	265	407	2189	0.523	FSVSGLKAEGPDVAVDLPK	0.95	85.4	25	85.1	2	2	0	2	1929.03
Neuroblast differentiation-associated protein AHNAK	AHNK_HUMAN	AHNAK	629.104	1	265	407	2189	0.523	FTFSGR	0.95	24.7	25	23.9	1	0	0	2	714.357
Neuroblast differentiation-associated protein AHNAK	AHNK_HUMAN	AHNAK	629.104	1	265	407	2189	0.523	GDFDVSVPK	0.95	35.8	25	34.1	1	0	0	2	963.478
Neuroblast differentiation-associated protein AHNAK	AHNK_HUMAN	AHNAK	629.104	1	265	407	2189	0.523	GDISISGPK	0.95	35.9	25	18.9	10	0	0	2	873.468
Neuroblast differentiation-associated protein AHNAK	AHNK_HUMAN	AHNAK	629.104	1	265	407	2189	0.523	GDLDASVPSMK	0.95	54.7	25	45.5	7	0	0	2	1135.53
Neuroblast differentiation-associated protein AHNAK	AHNK_HUMAN	AHNAK	629.104	1	265	407	2189	0.523	GDVDISLPK	0.95	53	25	12.4	2	0	0	2	943.51
Neuroblast differentiation-associated protein AHNAK	AHNK_HUMAN	AHNAK	629.104	1	265	407	2189	0.523	GDVDVSLPK	0.95	48.3	25	44.4	3	0	0	2	929.494
Neuroblast differentiation-associated protein AHNAK	AHNK_HUMAN	AHNAK	629.104	1	265	407	2189	0.523	GDVDVSVPK	0.95	44.2	25	29.4	2	0	0	2	915.478
Neuroblast differentiation-associated protein AHNAK	AHNK_HUMAN	AHNAK	629.104	1	265	407	2189	0.523	GEGPDVDVNLPK	0.95	67.6	25	52.9	13	0	0	2	1239.62
Neuroblast differentiation-associated protein AHNAK	AHNK_HUMAN	AHNAK	629.104	1	265	407	2189	0.523	GEGPDVDVTLPK	0.95	66.2	25	42.6	7	0	0	2	1226.63
Neuroblast differentiation-associated protein AHNAK	AHNK_HUMAN	AHNAK	629.104	1	265	407	2189	0.523	GEGPDVHMTLPK	0.95	53.6	25	43.4	5	0	0	2	1280.63
Neuroblast differentiation-associated protein AHNAK	AHNK_HUMAN	AHNAK	629.104	1	265	407	2189	0.523	GEGPEFDVNLSK	0.95	84.3	25	73.8	12	0	0	2	1291.62
Neuroblast differentiation-associated protein AHNAK	AHNK_HUMAN	AHNAK	629.104	1	265	407	2189	0.523	GEGPEVDMNLPK	0.95	66.5	25	57	4	0	0	2	1301.6
Neuroblast differentiation-associated protein AHNAK	AHNK_HUMAN	AHNAK	629.104	1	265	407	2189	0.523	GEGPEVDVNLPK	0.95	73.9	25	69.9	14	0	0	2	1253.64
Neuroblast differentiation-associated protein AHNAK	AHNK_HUMAN	AHNAK	629.104	1	265	407	2189	0.523	GEGPEVDVTLPK	0.95	75	25	74.2	8	0	0	2	1240.64
Neuroblast differentiation-associated protein AHNAK	AHNK_HUMAN	AHNAK	629.104	1	265	407	2189	0.523	GEVDVSLANVEGDLKGPALDIK	0.95	30.8	25	30.5	0	1	0	2	2239.18
Neuroblast differentiation-associated protein AHNAK	AHNK_HUMAN	AHNAK	629.104	1	265	407	2189	0.523	GEYDVTMPK	0.95	30.9	25	15.1	1	0	0	2	1055.47
Neuroblast differentiation-associated protein AHNAK	AHNK_HUMAN	AHNAK	629.104	1	265	407	2189	0.523	GGADVSGGVSAPDISLGEGHLSVK	0.95	44.6	25	44.6	0	13	0	2	2209.11
Neuroblast differentiation-associated protein AHNAK	AHNK_HUMAN	AHNAK	629.104	1	265	407	2189	0.523	GGKPGLTIQAPQLEVSVPSANIEGLEGK	0.95	35.7	25	31.9	0	13	0	2	2789.5
Neuroblast differentiation-associated protein AHNAK	AHNK_HUMAN	AHNAK	629.104	1	265	407	2189	0.523	GGQIGLQAPGLSVSGPQGHLESGSGK	0.95	39.6	25	37.6	0	16	0	2	2418.24
Neuroblast differentiation-associated protein AHNAK	AHNK_HUMAN	AHNAK	629.104	1	265	407	2189	0.523	GGVDVTLPR	0.95	54.3	25	33.8	13	0	0	2	913.51
Neuroblast differentiation-associated protein AHNAK	AHNK_HUMAN	AHNAK	629.104	1	265	407	2189	0.523	GGVQVPAVDISSSLGGR	0.95	40	25	40	6	0	0	2	1598.85
Neuroblast differentiation-associated protein AHNAK	AHNK_HUMAN	AHNAK	629.104	1	265	407	2189	0.523	GGVTGSPEASISGSK	0.95	77.8	25	73.1	16	0	0	2	1333.66
Neuroblast differentiation-associated protein AHNAK	AHNK_HUMAN	AHNAK	629.104	1	265	407	2189	0.523	GKGGVTGSPEASISGSK	0.95	27.8	25	27.8	0	5	0	2	1518.78
Neuroblast differentiation-associated protein AHNAK	AHNK_HUMAN	AHNAK	629.104	1	265	407	2189	0.523	GKKPDIDITGPK	0.95	61.4	25	58.9	2	4	0	2	1268.72
Neuroblast differentiation-associated protein AHNAK	AHNK_HUMAN	AHNAK	629.104	1	265	407	2189	0.523	GPAFNMASPESDFGINLK	0.95	91	25	70.9	14	0	0	2	1894.9
Neuroblast differentiation-associated protein AHNAK	AHNK_HUMAN	AHNAK	629.104	1	265	407	2189	0.523	GPEVDLKGPR	0.95	22.6	25	22.6	0	2	0	2	1067.58
Neuroblast differentiation-associated protein AHNAK	AHNK_HUMAN	AHNAK	629.104	1	265	407	2189	0.523	GPEVDVSGPK	0.95	27.6	25	27.6	2	0	0	2	984.5
Neuroblast differentiation-associated protein AHNAK	AHNK_HUMAN	AHNAK	629.104	1	265	407	2189	0.523	GPFVEAEVPDVDLECPDAK	0.95	69.3	25	69.3	2	0	0	2	2086.96
Neuroblast differentiation-associated protein AHNAK	AHNK_HUMAN	AHNAK	629.104	1	265	407	2189	0.523	GPGVDLPSVNLSMPK	0.95	50.7	25	50.7	5	0	0	2	1526.79
Neuroblast differentiation-associated protein AHNAK	AHNK_HUMAN	AHNAK	629.104	1	265	407	2189	0.523	GPGVDVNLK	0.95	43.6	25	43.6	4	0	0	2	898.499
Neuroblast differentiation-associated protein AHNAK	AHNK_HUMAN	AHNAK	629.104	1	265	407	2189	0.523	GPHVDVSGPDIDIEGPEGK	0.95	43	25	43	0	4	0	2	1917.92
Neuroblast differentiation-associated protein AHNAK	AHNK_HUMAN	AHNAK	629.104	1	265	407	2189	0.523	GPQITGPSLEGDLGLK	0.95	68.5	25	68.5	4	0	0	2	1581.85
Neuroblast differentiation-associated protein AHNAK	AHNK_HUMAN	AHNAK	629.104	1	265	407	2189	0.523	GPQVALK	0.95	48.3	25	41.1	6	0	0	2	712.435
Neuroblast differentiation-associated protein AHNAK	AHNK_HUMAN	AHNAK	629.104	1	265	407	2189	0.523	GPQVSGELK	0.95	40.4	25	24.3	5	0	0	2	914.494
Neuroblast differentiation-associated protein AHNAK	AHNK_HUMAN	AHNAK	629.104	1	265	407	2189	0.523	GPQVSSALNLDTSK	0.95	89.5	25	89.5	12	0	0	2	1416.73
Neuroblast differentiation-associated protein AHNAK	AHNK_HUMAN	AHNAK	629.104	1	265	407	2189	0.523	GPSLDIDTPDVNIEGPEGK	0.95	111	25	111	5	0	0	2	1952.95
Neuroblast differentiation-associated protein AHNAK	AHNK_HUMAN	AHNAK	629.104	1	265	407	2189	0.523	GPSLQGDLAVSGDIK	0.95	85.6	25	85.6	9	0	0	2	1456.76
Neuroblast differentiation-associated protein AHNAK	AHNK_HUMAN	AHNAK	629.104	1	265	407	2189	0.523	GPTVGGGLPGIGVQGLEGNLQMPGIK	0.95	58.4	25	58.4	0	10	0	2	2462.31
Neuroblast differentiation-associated protein AHNAK	AHNK_HUMAN	AHNAK	629.104	1	265	407	2189	0.523	GSEVGFHGAAPDISVK	0.95	76	25	57	6	6	0	2	1570.79
Neuroblast differentiation-associated protein AHNAK	AHNK_HUMAN	AHNAK	629.104	1	265	407	2189	0.523	GSLGATGEIK	0.95	54.5	25	47.2	6	0	0	2	932.505
Neuroblast differentiation-associated protein AHNAK	AHNK_HUMAN	AHNAK	629.104	1	265	407	2189	0.523	GSLGATGEIKGPTVGGGLPGIGVQGLEGNLQMPGIK	0.95	72	25	72	0	1	0	2	3375.8
Neuroblast differentiation-associated protein AHNAK	AHNK_HUMAN	AHNAK	629.104	1	265	407	2189	0.523	GSRVDIETPNLEGTLTGPR	0.95	32.5	25	32.5	0	2	0	2	2012.04
Neuroblast differentiation-associated protein AHNAK	AHNK_HUMAN	AHNAK	629.104	1	265	407	2189	0.523	HELTEISNVDVETQSGK	0.95	58.9	25	58.9	0	10	0	2	1885.91
Neuroblast differentiation-associated protein AHNAK	AHNK_HUMAN	AHNAK	629.104	1	265	407	2189	0.523	IDVDAPDIDIHGPDAK	0.95	66.6	25	60.2	2	9	0	2	1690.83
Neuroblast differentiation-associated protein AHNAK	AHNK_HUMAN	AHNAK	629.104	1	265	407	2189	0.523	IDVTAPDVSIEEPEGK	0.95	98	25	98	14	0	0	2	1698.84
Neuroblast differentiation-associated protein AHNAK	AHNK_HUMAN	AHNAK	629.104	1	265	407	2189	0.523	IEGEMQVPDVDIR	0.95	68.6	25	63.6	9	0	0	2	1516.73
Neuroblast differentiation-associated protein AHNAK	AHNK_HUMAN	AHNAK	629.104	1	265	407	2189	0.523	IEGEMQVPDVDIRGPK	0.95	44	25	43.9	0	2	0	2	1798.9
Neuroblast differentiation-associated protein AHNAK	AHNK_HUMAN	AHNAK	629.104	1	265	407	2189	0.523	IKGDMDISVPK	0.95	21.9	25	16.5	1	3	0	2	1218.64
Neuroblast differentiation-associated protein AHNAK	AHNK_HUMAN	AHNAK	629.104	1	265	407	2189	0.523	IKGDVDVSAPK	0.95	30.3	25	2.96	1	2	0	2	1128.63
Neuroblast differentiation-associated protein AHNAK	AHNK_HUMAN	AHNAK	629.104	1	265	407	2189	0.523	IKGDVDVTGPK	0.95	51.6	25	13.2	6	6	0	2	1128.63
Neuroblast differentiation-associated protein AHNAK	AHNK_HUMAN	AHNAK	629.104	1	265	407	2189	0.523	IKGDVPSVGLEGPDVDLQGPEAK	0.95	60.1	25	60.1	0	15	0	2	2320.2
Neuroblast differentiation-associated protein AHNAK	AHNK_HUMAN	AHNAK	629.104	1	265	407	2189	0.523	IKGGADVSGGVSAPDISLGEGHLSVK	0.95	83.8	25	83.8	0	1	8	2	2450.29
Neuroblast differentiation-associated protein AHNAK	AHNK_HUMAN	AHNAK	629.104	1	265	407	2189	0.523	IPMPDFDLHLK	0.95	37.8	25	37.8	2	7	0	2	1341.69
Neuroblast differentiation-associated protein AHNAK	AHNK_HUMAN	AHNAK	629.104	1	265	407	2189	0.523	IPMPDFDLHLKGPK	0.95	14.7	25	14.7	0	0	1	2	1623.86
Neuroblast differentiation-associated protein AHNAK	AHNK_HUMAN	AHNAK	629.104	1	265	407	2189	0.523	ISAPNVDFNLEGPK	0.95	78.7	25	65	20	0	0	2	1500.77
Neuroblast differentiation-associated protein AHNAK	AHNK_HUMAN	AHNAK	629.104	1	265	407	2189	0.523	ISIPDVDLDLKGPK	0.95	69.1	25	67.5	6	9	0	2	1509.85
Neuroblast differentiation-associated protein AHNAK	AHNK_HUMAN	AHNAK	629.104	1	265	407	2189	0.523	ISIPDVGLHLK	0.95	60.1	25	51.2	9	12	0	2	1191.71
Neuroblast differentiation-associated protein AHNAK	AHNK_HUMAN	AHNAK	629.104	1	265	407	2189	0.523	ISMPDFDLHLK	0.95	47.8	25	46	8	18	0	2	1331.67
Neuroblast differentiation-associated protein AHNAK	AHNK_HUMAN	AHNAK	629.104	1	265	407	2189	0.523	ISMPDFDLHLKGPK	0.95	19.9	25	19.1	2	0	2	2	1613.84
Neuroblast differentiation-associated protein AHNAK	AHNK_HUMAN	AHNAK	629.104	1	265	407	2189	0.523	ISMPDFDLNLKGPK	0.95	26.5	25	16.1	0	2	0	2	1590.82
Neuroblast differentiation-associated protein AHNAK	AHNK_HUMAN	AHNAK	629.104	1	265	407	2189	0.523	ISMPDIDFNLK	0.95	47	25	16.3	5	0	0	2	1308.65
Neuroblast differentiation-associated protein AHNAK	AHNK_HUMAN	AHNAK	629.104	1	265	407	2189	0.523	ISMPDIDFNLKGPK	0.95	18	25	7.13	0	1	0	2	1590.82
Neuroblast differentiation-associated protein AHNAK	AHNK_HUMAN	AHNAK	629.104	1	265	407	2189	0.523	ISMPDIDLNLK	0.95	53.2	25	0	18	0	0	2	1258.67
Neuroblast differentiation-associated protein AHNAK	AHNK_HUMAN	AHNAK	629.104	1	265	407	2189	0.523	ISMPDIDLNLKGPK	0.95	76.9	25	0	18	24	0	2	1556.84
Neuroblast differentiation-associated protein AHNAK	AHNK_HUMAN	AHNAK	629.104	1	265	407	2189	0.523	ISMPDIDLNLTGPK	0.95	65.7	25	62.7	6	0	0	2	1529.79
Neuroblast differentiation-associated protein AHNAK	AHNK_HUMAN	AHNAK	629.104	1	265	407	2189	0.523	ISMPDLDLHLK	0.95	38.5	25	37.2	1	7	0	2	1281.69
Neuroblast differentiation-associated protein AHNAK	AHNK_HUMAN	AHNAK	629.104	1	265	407	2189	0.523	ISMPDVDFNLK	0.95	38.5	25	36.6	2	0	0	2	1278.64
Neuroblast differentiation-associated protein AHNAK	AHNK_HUMAN	AHNAK	629.104	1	265	407	2189	0.523	ISMPDVDFNLKGPK	0.95	26.4	25	22.2	0	2	0	2	1576.8
Neuroblast differentiation-associated protein AHNAK	AHNK_HUMAN	AHNAK	629.104	1	265	407	2189	0.523	ISMPDVDLHLK	0.95	49.7	25	38.8	12	20	0	2	1283.67
Neuroblast differentiation-associated protein AHNAK	AHNK_HUMAN	AHNAK	629.104	1	265	407	2189	0.523	ISMPDVDLHLKGPK	0.95	51.4	25	46.9	2	3	4	2	1565.84
Neuroblast differentiation-associated protein AHNAK	AHNK_HUMAN	AHNAK	629.104	1	265	407	2189	0.523	ISMPDVDLHVK	0.95	49.3	25	32.2	3	8	0	2	1253.66
Neuroblast differentiation-associated protein AHNAK	AHNK_HUMAN	AHNAK	629.104	1	265	407	2189	0.523	ISMPDVNLNLK	0.95	46.8	25	33.1	5	0	0	2	1259.67
Neuroblast differentiation-associated protein AHNAK	AHNK_HUMAN	AHNAK	629.104	1	265	407	2189	0.523	ISMPDVNLNLKGPK	0.95	17.5	25	12.3	1	6	0	2	1541.84
Neuroblast differentiation-associated protein AHNAK	AHNK_HUMAN	AHNAK	629.104	1	265	407	2189	0.523	ISMPDVGLNLK	0.95	49.4	25	39.9	8	0	0	2	1186.65
Neuroblast differentiation-associated protein AHNAK	AHNK_HUMAN	AHNAK	629.104	1	265	407	2189	0.523	ISMPEIDLNLK	0.95	45.4	25	39.8	4	0	0	2	1288.68
Neuroblast differentiation-associated protein AHNAK	AHNK_HUMAN	AHNAK	629.104	1	265	407	2189	0.523	ISMPEVDLNLK	0.95	57	25	11.7	7	0	0	2	1258.67
Neuroblast differentiation-associated protein AHNAK	AHNK_HUMAN	AHNAK	629.104	1	265	407	2189	0.523	ISMPEVDLNLKGPK	0.95	65.1	25	13.1	2	11	0	2	1556.84
Neuroblast differentiation-associated protein AHNAK	AHNK_HUMAN	AHNAK	629.104	1	265	407	2189	0.523	ISMPGFKGEGPDVDVNLPK	0.95	41.8	25	37.7	0	8	0	2	2016.01
Neuroblast differentiation-associated protein AHNAK	AHNK_HUMAN	AHNAK	629.104	1	265	407	2189	0.523	ISMPGFKGEGPEVDVNLPK	0.95	49	25	47.3	2	10	2	2	2030.03
Neuroblast differentiation-associated protein AHNAK	AHNK_HUMAN	AHNAK	629.104	1	265	407	2189	0.523	ISMQDVDLSLGSPK	0.95	108	25	102	17	0	0	2	1489.76
Neuroblast differentiation-associated protein AHNAK	AHNK_HUMAN	AHNAK	629.104	1	265	407	2189	0.523	ISMSEVDLNVAAPK	0.95	82.1	25	80.8	4	0	0	2	1489.76
Neuroblast differentiation-associated protein AHNAK	AHNK_HUMAN	AHNAK	629.104	1	265	407	2189	0.523	LDFEGPDAK	0.95	41.5	25	34.8	11	0	0	2	991.473
Neuroblast differentiation-associated protein AHNAK	AHNK_HUMAN	AHNAK	629.104	1	265	407	2189	0.523	LEGDLKGPEVDIK	0.95	52.8	25	3	2	1	0	2	1412.76
Neuroblast differentiation-associated protein AHNAK	AHNK_HUMAN	AHNAK	629.104	1	265	407	2189	0.523	LEGDLKGPK	0.95	37.9	25	0	4	0	0	2	956.541
Neuroblast differentiation-associated protein AHNAK	AHNK_HUMAN	AHNAK	629.104	1	265	407	2189	0.523	LEGDLTGPSVGVEVPDVELECPDAK	0.95	46.9	25	46.9	0	2	0	2	2625.26
Neuroblast differentiation-associated protein AHNAK	AHNK_HUMAN	AHNAK	629.104	1	265	407	2189	0.523	LEGELKGPELDVK	0.95	72.5	25	72.5	4	1	0	2	1426.78
Neuroblast differentiation-associated protein AHNAK	AHNK_HUMAN	AHNAK	629.104	1	265	407	2189	0.523	LEGELKGPK	0.95	52.7	25	47	2	0	0	2	970.557
Neuroblast differentiation-associated protein AHNAK	AHNK_HUMAN	AHNAK	629.104	1	265	407	2189	0.523	LEGELQAPDLELSLPAIHVEGLDIK	0.95	34	25	34	0	15	0	2	2699.45
Neuroblast differentiation-associated protein AHNAK	AHNK_HUMAN	AHNAK	629.104	1	265	407	2189	0.523	LEGGEVDLK	0.95	40.3	25	32	3	0	0	2	959.505
Neuroblast differentiation-associated protein AHNAK	AHNK_HUMAN	AHNAK	629.104	1	265	407	2189	0.523	LEGGEVDLKGPK	0.95	76.9	25	64	4	5	0	2	1241.67
Neuroblast differentiation-associated protein AHNAK	AHNK_HUMAN	AHNAK	629.104	1	265	407	2189	0.523	LEGPDVSLK	0.95	43.2	25	25.5	2	0	0	2	957.525
Neuroblast differentiation-associated protein AHNAK	AHNK_HUMAN	AHNAK	629.104	1	265	407	2189	0.523	LEGPDVSLKGPGVDLPSVNLSMPK	0.95	42.9	25	42.9	0	2	0	2	2465.3
Neuroblast differentiation-associated protein AHNAK	AHNK_HUMAN	AHNAK	629.104	1	265	407	2189	0.523	LKGDVDVSGPK	0.95	55.6	25	46.5	10	5	0	2	1114.61
Neuroblast differentiation-associated protein AHNAK	AHNK_HUMAN	AHNAK	629.104	1	265	407	2189	0.523	LKGEIDASVPELEGDLR	0.95	29.7	25	29.4	0	4	0	2	1840.97
Neuroblast differentiation-associated protein AHNAK	AHNK_HUMAN	AHNAK	629.104	1	265	407	2189	0.523	LKGPQITGPSLEGDLGLK	0.95	75.6	25	75.6	4	13	0	2	1823.03
Neuroblast differentiation-associated protein AHNAK	AHNK_HUMAN	AHNAK	629.104	1	265	407	2189	0.523	LKMPEMHFK	0.95	19.7	25	10.4	0	1	0	2	1192.59
Neuroblast differentiation-associated protein AHNAK	AHNK_HUMAN	AHNAK	629.104	1	265	407	2189	0.523	LKMPEMNIK	0.95	33.2	25	16.8	0	3	0	2	1135.59
Neuroblast differentiation-associated protein AHNAK	AHNK_HUMAN	AHNAK	629.104	1	265	407	2189	0.523	LKSEDGVEGDLGETQSR	0.95	68.8	25	68.8	1	12	0	2	1819.87
Neuroblast differentiation-associated protein AHNAK	AHNK_HUMAN	AHNAK	629.104	1	265	407	2189	0.523	LKTDVDVSLPK	0.95	40.5	25	13.4	6	6	0	2	1214.7
Neuroblast differentiation-associated protein AHNAK	AHNK_HUMAN	AHNAK	629.104	1	265	407	2189	0.523	LNVGAPDVTLR	0.95	37.5	25	33.9	14	0	0	2	1154.65
Neuroblast differentiation-associated protein AHNAK	AHNK_HUMAN	AHNAK	629.104	1	265	407	2189	0.523	LPDMSVK	0.95	24.4	25	8.53	1	0	0	2	805.413
Neuroblast differentiation-associated protein AHNAK	AHNK_HUMAN	AHNAK	629.104	1	265	407	2189	0.523	LPQFGISTPGSDLHVNAK	0.95	52.1	25	52.1	0	9	0	2	1880.99
Neuroblast differentiation-associated protein AHNAK	AHNK_HUMAN	AHNAK	629.104	1	265	407	2189	0.523	LPSGSGAASPTGSAVDIR	0.95	76	25	75.8	9	0	0	2	1642.84
Neuroblast differentiation-associated protein AHNAK	AHNK_HUMAN	AHNAK	629.104	1	265	407	2189	0.523	LPTGQISGPEIK	0.95	62.7	25	62.2	21	0	0	2	1239.69
Neuroblast differentiation-associated protein AHNAK	AHNK_HUMAN	AHNAK	629.104	1	265	407	2189	0.523	LQVTMPGIK	0.95	38.3	25	23.4	7	0	0	2	1002.57
Neuroblast differentiation-associated protein AHNAK	AHNK_HUMAN	AHNAK	629.104	1	265	407	2189	0.523	MDAEVPDVNIEGPDAK	0.95	86.6	25	83.6	3	0	0	2	1715.78
Neuroblast differentiation-associated protein AHNAK	AHNK_HUMAN	AHNAK	629.104	1	265	407	2189	0.523	MDIDAPDVDVHGPDWHLK	0.95	23.7	25	23.7	0	2	2	2	2059.95
Neuroblast differentiation-associated protein AHNAK	AHNK_HUMAN	AHNAK	629.104	1	265	407	2189	0.523	MDIDAPDVEVQGPDWHLK	0.95	32.6	25	32.6	0	2	0	2	2064.97
Neuroblast differentiation-associated protein AHNAK	AHNK_HUMAN	AHNAK	629.104	1	265	407	2189	0.523	MDIDVPDVEVQGPDWHLK	0.95	43	25	41.9	0	5	0	2	2109
Neuroblast differentiation-associated protein AHNAK	AHNK_HUMAN	AHNAK	629.104	1	265	407	2189	0.523	MDVNVGDIDIEGPEGK	0.95	71.3	25	61.3	3	0	0	2	1703.78
Neuroblast differentiation-associated protein AHNAK	AHNK_HUMAN	AHNAK	629.104	1	265	407	2189	0.523	MEGDLKAPEVDIK	0.95	29.1	25	27.9	0	2	0	2	1444.74
Neuroblast differentiation-associated protein AHNAK	AHNK_HUMAN	AHNAK	629.104	1	265	407	2189	0.523	MEGDLKGPEVDIK	0.95	31.7	25	27.3	0	2	0	2	1446.71
Neuroblast differentiation-associated protein AHNAK	AHNK_HUMAN	AHNAK	629.104	1	265	407	2189	0.523	MEGGGAEVHAQLPSLEGDLR	0.95	50.9	25	50.6	0	2	0	2	2081.99
Neuroblast differentiation-associated protein AHNAK	AHNK_HUMAN	AHNAK	629.104	1	265	407	2189	0.523	MKGDVDVSLPK	0.95	53	25	37.6	4	2	0	2	1204.62
Neuroblast differentiation-associated protein AHNAK	AHNK_HUMAN	AHNAK	629.104	1	265	407	2189	0.523	MKGDVVVSLPK	0.95	68.3	25	54.7	2	0	0	2	1188.67
Neuroblast differentiation-associated protein AHNAK	AHNK_HUMAN	AHNAK	629.104	1	265	407	2189	0.523	MKGDYDVTVPK	0.95	55.4	25	46.7	6	5	0	2	1268.62
Neuroblast differentiation-associated protein AHNAK	AHNK_HUMAN	AHNAK	629.104	1	265	407	2189	0.523	MKLPQFGISTPGSDLHVNAK	0.95	39.5	25	37.6	0	5	6	2	2156.12
Neuroblast differentiation-associated protein AHNAK	AHNK_HUMAN	AHNAK	629.104	1	265	407	2189	0.523	MPDVDISVPK	0.95	32	25	28.9	2	0	0	2	1100.57
Neuroblast differentiation-associated protein AHNAK	AHNK_HUMAN	AHNAK	629.104	1	265	407	2189	0.523	MPEMHFK	0.95	29	25	23	4	0	0	2	935.412
Neuroblast differentiation-associated protein AHNAK	AHNK_HUMAN	AHNAK	629.104	1	265	407	2189	0.523	MPFLSISSPK	0.95	42.2	25	37.4	6	0	0	2	1106.59
Neuroblast differentiation-associated protein AHNAK	AHNK_HUMAN	AHNAK	629.104	1	265	407	2189	0.523	MPSLEISAPK	0.95	52.9	27.3	44.9	5	0	0	2	1072.57
Neuroblast differentiation-associated protein AHNAK	AHNK_HUMAN	AHNAK	629.104	1	265	407	2189	0.523	MPTFSTPGAK	0.95	27.7	25	27.7	3	0	0	2	1036.51
Neuroblast differentiation-associated protein AHNAK	AHNK_HUMAN	AHNAK	629.104	1	265	407	2189	0.523	MSLPDVDLDLKGPK	0.95	66.1	25	66.1	4	15	0	2	1543.8
Neuroblast differentiation-associated protein AHNAK	AHNK_HUMAN	AHNAK	629.104	1	265	407	2189	0.523	MYFPDVEFDIK	0.95	53.1	25	49.7	13	0	0	2	1419.65
Neuroblast differentiation-associated protein AHNAK	AHNK_HUMAN	AHNAK	629.104	1	265	407	2189	0.523	RVTAYTVDVTGR	0.95	29.6	25	29.2	1	2	0	2	1337.72
Neuroblast differentiation-associated protein AHNAK	AHNK_HUMAN	AHNAK	629.104	1	265	407	2189	0.523	SPQISMSDIDLNLK	0.95	94.5	25	94.5	4	0	0	2	1576.79
Neuroblast differentiation-associated protein AHNAK	AHNK_HUMAN	AHNAK	629.104	1	265	407	2189	0.523	SPQISMSDIDLNLKGPK	0.95	38.2	25	38.2	0	7	0	2	1858.96
Neuroblast differentiation-associated protein AHNAK	AHNK_HUMAN	AHNAK	629.104	1	265	407	2189	0.523	SPSLDVTVPEAELNLETPEISVGGK	0.95	57.2	25	57.2	0	10	0	2	2581.32
Neuroblast differentiation-associated protein AHNAK	AHNK_HUMAN	AHNAK	629.104	1	265	407	2189	0.523	SSGCDVNLPGVNVK	0.95	46.4	25	39.6	2	0	0	2	1445.71
Neuroblast differentiation-associated protein AHNAK	AHNK_HUMAN	AHNAK	629.104	1	265	407	2189	0.523	TPEMIIQKPK	0.95	24.4	25	14.8	0	2	0	2	1184.67
Neuroblast differentiation-associated protein AHNAK	AHNK_HUMAN	AHNAK	629.104	1	265	407	2189	0.523	TPSFGISAPQVSIPDVNVNLK	0.95	92.4	25	92.4	12	1	0	2	2183.17
Neuroblast differentiation-associated protein AHNAK	AHNK_HUMAN	AHNAK	629.104	1	265	407	2189	0.523	TPSFGISAPQVSIPDVNVNLKGPK	0.95	75.8	25	75.8	0	2	0	2	2465.34
Neuroblast differentiation-associated protein AHNAK	AHNK_HUMAN	AHNAK	629.104	1	265	407	2189	0.523	VDINAPDVDVHGPDWHLK	0.95	61.9	25	61.9	4	16	22	2	2027
Neuroblast differentiation-associated protein AHNAK	AHNK_HUMAN	AHNAK	629.104	1	265	407	2189	0.523	VDIDAPDVEVHDPDWHLK	0.95	40.8	25	40.8	0	3	4	2	2100
Neuroblast differentiation-associated protein AHNAK	AHNK_HUMAN	AHNAK	629.104	1	265	407	2189	0.523	VDIDAPDVSIEGPDAK	0.95	73.6	25	71.8	6	0	0	2	1640.8
Neuroblast differentiation-associated protein AHNAK	AHNK_HUMAN	AHNAK	629.104	1	265	407	2189	0.523	VDIDTPDIDIHGPEGK	0.95	79.8	25	79.8	4	8	0	2	1720.84
Neuroblast differentiation-associated protein AHNAK	AHNK_HUMAN	AHNAK	629.104	1	265	407	2189	0.523	VDIDTPDINIEGSEGK	0.95	78	25	74.6	7	0	0	2	1701.82
Neuroblast differentiation-associated protein AHNAK	AHNK_HUMAN	AHNAK	629.104	1	265	407	2189	0.523	VDIDVPDVNIEGPDAK	0.95	61.9	25	6.45	7	0	0	2	1695.84
Neuroblast differentiation-associated protein AHNAK	AHNK_HUMAN	AHNAK	629.104	1	265	407	2189	0.523	VDIDVPDVNIEGPEGK	0.95	57.7	25	0	9	0	0	2	1695.84
Neuroblast differentiation-associated protein AHNAK	AHNK_HUMAN	AHNAK	629.104	1	265	407	2189	0.523	VDIDVPDVNLEAPEGK	0.95	65.6	25	65.6	5	0	0	2	1709.86
Neuroblast differentiation-associated protein AHNAK	AHNK_HUMAN	AHNAK	629.104	1	265	407	2189	0.523	VDIDVPDVNVQGPDWHLK	0.95	63.3	25	50.2	8	13	0	2	2046.03
Neuroblast differentiation-associated protein AHNAK	AHNK_HUMAN	AHNAK	629.104	1	265	407	2189	0.523	VDIEAPDVSLEGPEGK	0.95	78.4	25	76.6	9	0	0	2	1654.82
Neuroblast differentiation-associated protein AHNAK	AHNK_HUMAN	AHNAK	629.104	1	265	407	2189	0.523	VDIEGPDVNIEGPEGK	0.95	72.5	25	71	11	0	0	2	1667.81
Neuroblast differentiation-associated protein AHNAK	AHNK_HUMAN	AHNAK	629.104	1	265	407	2189	0.523	VDIETPNLEGTLTGPR	0.95	96.2	25	96.1	13	4	0	2	1711.89
Neuroblast differentiation-associated protein AHNAK	AHNK_HUMAN	AHNAK	629.104	1	265	407	2189	0.523	VDIKAPEVNLNAPDVDVHGPDWNLK	0.95	35.8	25	34.3	0	0	2	2	2755.41
Neuroblast differentiation-associated protein AHNAK	AHNK_HUMAN	AHNAK	629.104	1	265	407	2189	0.523	VDINAPDVDVQGPDWHLK	0.95	53.8	25	53.8	4	8	0	2	2018
Neuroblast differentiation-associated protein AHNAK	AHNK_HUMAN	AHNAK	629.104	1	265	407	2189	0.523	VDINAPDVDVR	0.95	50.3	25	48.5	8	0	0	2	1212.62
Neuroblast differentiation-associated protein AHNAK	AHNK_HUMAN	AHNAK	629.104	1	265	407	2189	0.523	VDINAPDVDVRGPDWHLK	0.95	46.1	25	46.1	0	0	2	2	2046.04
Neuroblast differentiation-associated protein AHNAK	AHNK_HUMAN	AHNAK	629.104	1	265	407	2189	0.523	VDINAPDVEVHGPDWHLK	0.95	38.2	25	32.7	0	7	6	2	2041.01
Neuroblast differentiation-associated protein AHNAK	AHNK_HUMAN	AHNAK	629.104	1	265	407	2189	0.523	VDINAPDVEVQGK	0.95	60.4	25	54.5	6	0	0	2	1383.71
Neuroblast differentiation-associated protein AHNAK	AHNK_HUMAN	AHNAK	629.104	1	265	407	2189	0.523	VDINAPDVGVQGPDWHLK	0.95	37.5	25	37.5	1	6	0	2	1959.99
Neuroblast differentiation-associated protein AHNAK	AHNK_HUMAN	AHNAK	629.104	1	265	407	2189	0.523	VDINTPDVDVHGPDWHLK	0.95	45.1	25	38.8	0	6	7	2	2057.01
Neuroblast differentiation-associated protein AHNAK	AHNK_HUMAN	AHNAK	629.104	1	265	407	2189	0.523	VDISAPDVDVHGPDWHLK	0.95	40.4	25	40.4	0	4	8	2	1999.99
Neuroblast differentiation-associated protein AHNAK	AHNK_HUMAN	AHNAK	629.104	1	265	407	2189	0.523	VDTNAPDLSLEGPEGK	0.95	67.7	25	61	12	0	0	2	1641.8
Neuroblast differentiation-associated protein AHNAK	AHNK_HUMAN	AHNAK	629.104	1	265	407	2189	0.523	VDVDVPDVNIEGPDAK	0.95	77.6	25	77.6	13	0	0	2	1681.83
Neuroblast differentiation-associated protein AHNAK	AHNK_HUMAN	AHNAK	629.104	1	265	407	2189	0.523	VDVECPDVNIEGPEGK	0.95	63.9	25	63.9	2	0	0	2	1756.81
Neuroblast differentiation-associated protein AHNAK	AHNK_HUMAN	AHNAK	629.104	1	265	407	2189	0.523	VDVEGPDVNIEGPEGK	0.95	82.8	25	66.6	6	0	0	2	1653.8
Neuroblast differentiation-associated protein AHNAK	AHNK_HUMAN	AHNAK	629.104	1	265	407	2189	0.523	VDVEVPDVSLEGPEGK	0.95	70.6	25	69.6	12	0	0	2	1668.83
Neuroblast differentiation-associated protein AHNAK	AHNK_HUMAN	AHNAK	629.104	1	265	407	2189	0.523	VDVNAPDVQAPDWHLK	0.95	65.9	25	65.9	4	6	0	2	1803.9
Neuroblast differentiation-associated protein AHNAK	AHNK_HUMAN	AHNAK	629.104	1	265	407	2189	0.523	VDVSAPDVEAHGPEWNLK	0.95	37.3	25	37.3	0	9	0	2	1962.96
Neuroblast differentiation-associated protein AHNAK	AHNK_HUMAN	AHNAK	629.104	1	265	407	2189	0.523	VEAPSLDVHMDSPDINIEGPDVK	0.95	59.6	25	59.6	0	15	0	2	2493.18
Neuroblast differentiation-associated protein AHNAK	AHNK_HUMAN	AHNAK	629.104	1	265	407	2189	0.523	VEGDLKGPEADIK	0.95	68.6	25	52.3	3	4	0	2	1370.72
Neuroblast differentiation-associated protein AHNAK	AHNK_HUMAN	AHNAK	629.104	1	265	407	2189	0.523	VEGDLKGPEIDIK	0.95	52.2	25	42.2	2	2	0	2	1412.76
Neuroblast differentiation-associated protein AHNAK	AHNK_HUMAN	AHNAK	629.104	1	265	407	2189	0.523	VEGDLKGPEVDIK	0.95	70.8	25	0	24	20	0	2	1398.75
Neuroblast differentiation-associated protein AHNAK	AHNK_HUMAN	AHNAK	629.104	1	265	407	2189	0.523	VEGDLKGPEVDIR	0.95	35.5	25	31.7	5	2	0	2	1426.75
Neuroblast differentiation-associated protein AHNAK	AHNK_HUMAN	AHNAK	629.104	1	265	407	2189	0.523	VEGDMKVPDVDIK	0.95	17.1	25	0	0	1	0	2	1460.73
Neuroblast differentiation-associated protein AHNAK	AHNK_HUMAN	AHNAK	629.104	1	265	407	2189	0.523	VEGEMKVPDVDIR	0.95	22.3	25	20	0	1	0	2	1502.75
Neuroblast differentiation-associated protein AHNAK	AHNK_HUMAN	AHNAK	629.104	1	265	407	2189	0.523	VEGTLKGPEVDLK	0.95	20.5	25	18.9	0	1	0	2	1384.77
Neuroblast differentiation-associated protein AHNAK	AHNK_HUMAN	AHNAK	629.104	1	265	407	2189	0.523	VESDLKGPEVDIEGPEGK	0.95	63.7	25	59.3	2	8	0	2	1897.94
Neuroblast differentiation-associated protein AHNAK	AHNK_HUMAN	AHNAK	629.104	1	265	407	2189	0.523	VESEIKVPDVELK	0.95	76.8	25	64	11	14	0	2	1484.82
Neuroblast differentiation-associated protein AHNAK	AHNK_HUMAN	AHNAK	629.104	1	265	407	2189	0.523	VGGSGVNVNAK	0.95	78.6	25	70.9	19	0	0	2	1001.54
Neuroblast differentiation-associated protein AHNAK	AHNK_HUMAN	AHNAK	629.104	1	265	407	2189	0.523	VGIDTPDIDIHGPEGK	0.95	87.6	25	87.6	6	8	0	2	1662.83
Neuroblast differentiation-associated protein AHNAK	AHNK_HUMAN	AHNAK	629.104	1	265	407	2189	0.523	VGIQLPEVELSVSTK	0.95	32.3	25	32.3	2	0	0	2	1598.9
Neuroblast differentiation-associated protein AHNAK	AHNK_HUMAN	AHNAK	629.104	1	265	407	2189	0.523	VGVEVPDVNIEGPEGK	0.95	76.6	25	73	12	0	0	2	1637.84
Neuroblast differentiation-associated protein AHNAK	AHNK_HUMAN	AHNAK	629.104	1	265	407	2189	0.523	VHAPGLNLSGVGGK	0.95	33.2	25	33.2	2	11	0	2	1305.73
Neuroblast differentiation-associated protein AHNAK	AHNK_HUMAN	AHNAK	629.104	1	265	407	2189	0.523	VKGDADVSVPK	0.95	25.9	25	8.64	1	2	0	2	1114.61
Neuroblast differentiation-associated protein AHNAK	AHNK_HUMAN	AHNAK	629.104	1	265	407	2189	0.523	VKGDFDVSVPK	0.95	36.2	25	34.2	2	11	0	2	1190.64
Neuroblast differentiation-associated protein AHNAK	AHNK_HUMAN	AHNAK	629.104	1	265	407	2189	0.523	VKGDLDIAGPNLEGDFK	0.95	20.1	25	19.4	0	1	0	2	1787.92
Neuroblast differentiation-associated protein AHNAK	AHNK_HUMAN	AHNAK	629.104	1	265	407	2189	0.523	VKGDMDISLPK	0.95	37.2	25	21.3	5	4	0	2	1218.64
Neuroblast differentiation-associated protein AHNAK	AHNK_HUMAN	AHNAK	629.104	1	265	407	2189	0.523	VKGDMDVSLPK	0.95	32.5	25	0	2	8	0	2	1188.63
Neuroblast differentiation-associated protein AHNAK	AHNK_HUMAN	AHNAK	629.104	1	265	407	2189	0.523	VKGDMDVSVPK	0.95	54.3	25	44.8	8	7	0	2	1190.61
Neuroblast differentiation-associated protein AHNAK	AHNK_HUMAN	AHNAK	629.104	1	265	407	2189	0.523	VKGDVDISLPK	0.95	64.6	25	16.9	12	9	0	2	1170.67
Neuroblast differentiation-associated protein AHNAK	AHNK_HUMAN	AHNAK	629.104	1	265	407	2189	0.523	VKGDVDVSLPK	0.95	86.6	25	77.6	5	14	0	2	1156.66
Neuroblast differentiation-associated protein AHNAK	AHNK_HUMAN	AHNAK	629.104	1	265	407	2189	0.523	VKGDVDVSVPK	0.95	52.4	25	35.8	8	10	0	2	1142.64
Neuroblast differentiation-associated protein AHNAK	AHNK_HUMAN	AHNAK	629.104	1	265	407	2189	0.523	VKGDVDVTLPK	0.95	37.7	25	15.4	10	9	0	2	1170.67
Neuroblast differentiation-associated protein AHNAK	AHNK_HUMAN	AHNAK	629.104	1	265	407	2189	0.523	VKGEYDMTVPK	0.95	41.2	25	33	3	12	0	2	1266.64
Neuroblast differentiation-associated protein AHNAK	AHNK_HUMAN	AHNAK	629.104	1	265	407	2189	0.523	VKGEYDVTVPK	0.95	33.3	25	26.9	12	10	0	2	1234.67
Neuroblast differentiation-associated protein AHNAK	AHNK_HUMAN	AHNAK	629.104	1	265	407	2189	0.523	VKGGVDVTLPR	0.95	25.4	25	17	0	5	0	2	1140.67
Neuroblast differentiation-associated protein AHNAK	AHNK_HUMAN	AHNAK	629.104	1	265	407	2189	0.523	VNVEAPDVNLEGLGGK	0.95	76.2	25	75	15	0	0	2	1610.84
Neuroblast differentiation-associated protein AHNAK	AHNK_HUMAN	AHNAK	629.104	1	265	407	2189	0.523	VPDVDIK	0.95	38.4	25	16	3	0	0	2	785.441
Neuroblast differentiation-associated protein AHNAK	AHNK_HUMAN	AHNAK	629.104	1	265	407	2189	0.523	VPDVDIKGPK	0.95	40	25	40	4	5	0	2	1067.61
Neuroblast differentiation-associated protein AHNAK	AHNK_HUMAN	AHNAK	629.104	1	265	407	2189	0.523	VPDVEIKGPK	0.95	38.1	25	28.4	1	0	0	2	1081.63
Neuroblast differentiation-associated protein AHNAK	AHNK_HUMAN	AHNAK	629.104	1	265	407	2189	0.523	VPDVELK	0.95	23.5	25	0	1	0	0	2	799.456
Neuroblast differentiation-associated protein AHNAK	AHNK_HUMAN	AHNAK	629.104	1	265	407	2189	0.523	VQANLGAPDINIEGLDAK	0.95	71.8	25	71	13	0	0	2	1837.97
Neuroblast differentiation-associated protein AHNAK	AHNK_HUMAN	AHNAK	629.104	1	265	407	2189	0.523	VQTPEVDVK	0.95	34.9	25	33.2	3	0	0	2	1014.55
Neuroblast differentiation-associated protein AHNAK	AHNK_HUMAN	AHNAK	629.104	1	265	407	2189	0.523	VSAPEVSVGHK	0.95	57	25	51.2	12	11	0	2	1109.59
Neuroblast differentiation-associated protein AHNAK	AHNK_HUMAN	AHNAK	629.104	1	265	407	2189	0.523	VSAPGVQGDVK	0.95	56.4	25	51	22	0	0	2	1056.57
Neuroblast differentiation-associated protein AHNAK	AHNK_HUMAN	AHNAK	629.104	1	265	407	2189	0.523	VSAPGVQGDVKGPQVALK	0.95	21.6	25	21.5	0	1	0	2	1749.99
Neuroblast differentiation-associated protein AHNAK	AHNK_HUMAN	AHNAK	629.104	1	265	407	2189	0.523	VSGPDLDLNLK	0.95	77	25	66.2	2	0	0	2	1170.64
Neuroblast differentiation-associated protein AHNAK	AHNK_HUMAN	AHNAK	629.104	1	265	407	2189	0.523	VSMPDVDLNLKGPK	0.95	43.7	25	43.3	1	2	0	2	1528.8
Neuroblast differentiation-associated protein AHNAK	AHNK_HUMAN	AHNAK	629.104	1	265	407	2189	0.523	VSMPDVELNLK	0.95	40	25	22.7	6	0	0	2	1244.66
Neuroblast differentiation-associated protein AHNAK	AHNK_HUMAN	AHNAK	629.104	1	265	407	2189	0.523	VSVGAPDLSLEASEGSIK	0.95	104	25	104	16	0	0	2	1758.91
Neuroblast differentiation-associated protein AHNAK	AHNK_HUMAN	AHNAK	629.104	1	265	407	2189	0.523	VTAPDVDLHLK	0.95	48.3	25	45.1	5	12	0	2	1207.67
Neuroblast differentiation-associated protein AHNAK	AHNK_HUMAN	AHNAK	629.104	1	265	407	2189	0.523	VTAPDVDLHLKAPK	0.95	16.5	25	12.3	0	0	2	2	1503.85
Neuroblast differentiation-associated protein AHNAK	AHNK_HUMAN	AHNAK	629.104	1	265	407	2189	0.523	VTAYTVDVTGR	0.95	74.3	25	65.2	6	0	0	2	1181.62
Microtubule-associated tumor suppressor 1	MTUS1_HUMAN	MTUS1	141.399	0.981	2	2	2	0.0157	AYEASLSEIK	0.95	27.4	25	13.9	1	0	0	2	1110.57
Microtubule-associated tumor suppressor 1	MTUS1_HUMAN	MTUS1	141.399	0.981	2	2	2	0.0157	TLSQELVNLR	0.95	26.5	25	11.8	1	0	0	2	1172.66
Pyruvate kinase isozymes M1/M2	KPYM_HUMAN	PKM2	57.9375	1	42	80	1281	0.755	AEGSDVANAVLDGADCIMLSGETAK	0.95	111	25	111	3	8	0	2	2510.14
Pyruvate kinase isozymes M1/M2	KPYM_HUMAN	PKM2	57.9375	1	42	80	1281	0.755	AGKPVICATQMLESMIK	0.95	86.2	25	83.7	12	34	0	2	1876.97
Pyruvate kinase isozymes M1/M2	KPYM_HUMAN	PKM2	57.9375	1	42	80	1281	0.755	APIIAVTR	0.95	53.3	25	53.3	10	0	0	2	840.53
Pyruvate kinase isozymes M1/M2	KPYM_HUMAN	PKM2	57.9375	1	42	80	1281	0.755	CCSGAIIVLTK	0.95	84	25	83.4	14	0	0	2	1221.63
Pyruvate kinase isozymes M1/M2	KPYM_HUMAN	PKM2	57.9375	1	42	80	1281	0.755	CDENILWLDYK	0.95	83.7	25	83.1	7	0	0	2	1468.68
Pyruvate kinase isozymes M1/M2	KPYM_HUMAN	PKM2	57.9375	1	42	80	1281	0.755	DIQDLK	0.95	32.2	25	7.93	3	0	0	2	731.394
Pyruvate kinase isozymes M1/M2	KPYM_HUMAN	PKM2	57.9375	1	42	80	1281	0.755	DPVQEAWAEDVDLR	0.95	89	25	88.5	6	4	0	2	1642.77
Pyruvate kinase isozymes M1/M2	KPYM_HUMAN	PKM2	57.9375	1	42	80	1281	0.755	EAEAAIYHLQLFEELR	0.95	75.5	25	75.5	6	15	0	2	1931.99
Pyruvate kinase isozymes M1/M2	KPYM_HUMAN	PKM2	57.9375	1	42	80	1281	0.755	EAEAAIYHLQLFEELRR	0.95	59.8	25	59.8	4	26	0	2	2088.09
Pyruvate kinase isozymes M1/M2	KPYM_HUMAN	PKM2	57.9375	1	42	80	1281	0.755	FDEILEASDGIMVAR	0.95	103	25	103	6	0	0	2	1665.82
Pyruvate kinase isozymes M1/M2	KPYM_HUMAN	PKM2	57.9375	1	42	80	1281	0.755	FGVEQDVDMVFASFIR	0.95	126	25	126	63	69	0	2	1859.9
Pyruvate kinase isozymes M1/M2	KPYM_HUMAN	PKM2	57.9375	1	42	80	1281	0.755	FGVEQDVDMVFASFIRK	0.95	29.6	25	26.4	0	2	0	2	2003.99
Pyruvate kinase isozymes M1/M2	KPYM_HUMAN	PKM2	57.9375	1	42	80	1281	0.755	GADFLVTEVENGGSLGSK	0.95	118	25	118	38	4	0	2	1779.88
Pyruvate kinase isozymes M1/M2	KPYM_HUMAN	PKM2	57.9375	1	42	80	1281	0.755	GADFLVTEVENGGSLGSKK	0.95	85.9	25	80.6	2	4	0	2	1907.97
Pyruvate kinase isozymes M1/M2	KPYM_HUMAN	PKM2	57.9375	1	42	80	1281	0.755	GDLGIEIPAEK	0.95	57.6	25	47.8	50	0	0	2	1141.61
Pyruvate kinase isozymes M1/M2	KPYM_HUMAN	PKM2	57.9375	1	42	80	1281	0.755	GDVVIVLTGWRPGSGFTNTMR	0.95	63.6	25	63.6	1	8	0	2	2279.16
Pyruvate kinase isozymes M1/M2	KPYM_HUMAN	PKM2	57.9375	1	42	80	1281	0.755	GDYPLEAVR	0.95	54.1	25	44.5	34	0	0	2	1019.52
Pyruvate kinase isozymes M1/M2	KPYM_HUMAN	PKM2	57.9375	1	42	80	1281	0.755	GIFPVLCK	0.95	24.8	25	8.61	1	0	0	2	933.523
Pyruvate kinase isozymes M1/M2	KPYM_HUMAN	PKM2	57.9375	1	42	80	1281	0.755	GIFPVLCKDPVQEAWAEDVDLR	0.95	86.4	25	86.4	2	10	0	2	2557.28
Pyruvate kinase isozymes M1/M2	KPYM_HUMAN	PKM2	57.9375	1	42	80	1281	0.755	GSGTAEVELK	0.95	48.8	25	30.8	10	0	0	2	990.51
Pyruvate kinase isozymes M1/M2	KPYM_HUMAN	PKM2	57.9375	1	42	80	1281	0.755	GSGTAEVELKK	0.95	65.5	25	50.4	48	28	0	2	1118.61
Pyruvate kinase isozymes M1/M2	KPYM_HUMAN	PKM2	57.9375	1	42	80	1281	0.755	GVNLPGAAVDLPAVSEK	0.95	98.6	25	98.3	24	2	0	2	1636.89
Pyruvate kinase isozymes M1/M2	KPYM_HUMAN	PKM2	57.9375	1	42	80	1281	0.755	GVNLPGAAVDLPAVSEKDIQDLK	0.95	75.8	25	75.8	4	25	0	2	2349.27
Pyruvate kinase isozymes M1/M2	KPYM_HUMAN	PKM2	57.9375	1	42	80	1281	0.755	IENHEGVR	0.95	44	25	35.3	2	0	0	2	953.48
Pyruvate kinase isozymes M1/M2	KPYM_HUMAN	PKM2	57.9375	1	42	80	1281	0.755	ITLDNAYMEK	0.95	60.4	25	60.4	33	0	0	2	1213.58
Pyruvate kinase isozymes M1/M2	KPYM_HUMAN	PKM2	57.9375	1	42	80	1281	0.755	IYVDDGLISLQVK	0.95	101	25	101	68	4	0	2	1462.82
Pyruvate kinase isozymes M1/M2	KPYM_HUMAN	PKM2	57.9375	1	42	80	1281	0.755	KGDVVIVLTGWRPGSGFTNTMR	0.95	43.6	25	43.6	1	4	4	2	2407.26
Pyruvate kinase isozymes M1/M2	KPYM_HUMAN	PKM2	57.9375	1	42	80	1281	0.755	KGVNLPGAAVDLPAVSEK	0.95	105	25	105	9	16	0	2	1764.99
Pyruvate kinase isozymes M1/M2	KPYM_HUMAN	PKM2	57.9375	1	42	80	1281	0.755	LAPITSDPTEATAVGAVEASFK	0.95	153	25	153	66	68	0	2	2175.12
Pyruvate kinase isozymes M1/M2	KPYM_HUMAN	PKM2	57.9375	1	42	80	1281	0.755	LDIDSPPITAR	0.95	68.2	25	62.6	51	0	0	2	1197.65
Pyruvate kinase isozymes M1/M2	KPYM_HUMAN	PKM2	57.9375	1	42	80	1281	0.755	LNFSHGTHEYHAETIK	0.95	79.5	25	72	4	36	4	2	1883.9
Pyruvate kinase isozymes M1/M2	KPYM_HUMAN	PKM2	57.9375	1	42	80	1281	0.755	MQHLIAR	0.95	38.9	25	29.7	16	0	0	2	868.482
Pyruvate kinase isozymes M1/M2	KPYM_HUMAN	PKM2	57.9375	1	42	80	1281	0.755	NTGIICTIGPASR	0.95	78	25	78	50	0	0	2	1359.71
Pyruvate kinase isozymes M1/M2	KPYM_HUMAN	PKM2	57.9375	1	42	80	1281	0.755	QKGADFLVTEVENGGSLGSK	0.95	62.2	25	62.2	0	2	0	2	2036.03
Pyruvate kinase isozymes M1/M2	KPYM_HUMAN	PKM2	57.9375	1	42	80	1281	0.755	RFDEILEASDGIMVAR	0.95	97.1	25	94.1	24	61	0	2	1821.92
Pyruvate kinase isozymes M1/M2	KPYM_HUMAN	PKM2	57.9375	1	42	80	1281	0.755	RLAPITSDPTEATAVGAVEASFK	0.95	91.6	25	91.6	2	4	0	2	2331.22
Pyruvate kinase isozymes M1/M2	KPYM_HUMAN	PKM2	57.9375	1	42	80	1281	0.755	SGMNVAR	0.95	54.3	25	26.6	2	0	0	2	734.361
Pyruvate kinase isozymes M1/M2	KPYM_HUMAN	PKM2	57.9375	1	42	80	1281	0.755	SVETLKEMIK	0.95	47	25	42.8	20	4	0	2	1193.64
Pyruvate kinase isozymes M1/M2	KPYM_HUMAN	PKM2	57.9375	1	42	80	1281	0.755	TATESFASDPILYRPVAVALDTK	0.95	61.1	25	60.4	8	65	4	2	2465.29
Pyruvate kinase isozymes M1/M2	KPYM_HUMAN	PKM2	57.9375	1	42	80	1281	0.755	TATESFASDPILYRPVAVALDTKGPEIR	0.95	75.8	25	75.8	0	11	0	2	3017.59
Pyruvate kinase isozymes M1/M2	KPYM_HUMAN	PKM2	57.9375	1	42	80	1281	0.755	VFLAQK	0.95	27.9	25	20.2	6	0	0	2	705.429
Pyruvate kinase isozymes M1/M2	KPYM_HUMAN	PKM2	57.9375	1	42	80	1281	0.755	VNFAMNVGK	0.95	64.8	25	59.8	45	0	0	2	979.503
T-complex protein 1 subunit eta	TCPH_HUMAN	CCT7	59.3678	1	32	46	163	0.637	AIKNDSVVAGGGAIEMELSK	0.95	52.2	25	40.3	0	2	0	2	2005.03
T-complex protein 1 subunit eta	TCPH_HUMAN	CCT7	59.3678	1	32	46	163	0.637	ALEIIPR	0.95	46.6	25	37.2	4	0	0	2	811.504
T-complex protein 1 subunit eta	TCPH_HUMAN	CCT7	59.3678	1	32	46	163	0.637	ATISNDGATILK	0.95	50.9	25	35.6	4	0	0	2	1203.66
T-complex protein 1 subunit eta	TCPH_HUMAN	CCT7	59.3678	1	32	46	163	0.637	CQVFEETQIGGER	0.95	69.5	25	60.7	2	0	0	2	1552.71
T-complex protein 1 subunit eta	TCPH_HUMAN	CCT7	59.3678	1	32	46	163	0.637	EGTDSSQGIPQLVSNISACQVIAEAVR	0.95	61.7	25	54.4	0	2	0	2	2829.4
T-complex protein 1 subunit eta	TCPH_HUMAN	CCT7	59.3678	1	32	46	163	0.637	GGAEQFMEETER	0.95	70.8	25	70.8	6	0	0	2	1383.58
T-complex protein 1 subunit eta	TCPH_HUMAN	CCT7	59.3678	1	32	46	163	0.637	IALLNVELELK	0.95	65.1	25	57.3	8	0	0	2	1254.77
T-complex protein 1 subunit eta	TCPH_HUMAN	CCT7	59.3678	1	32	46	163	0.637	IALLNVELELKAEK	0.95	69	25	63	2	0	0	2	1582.94
T-complex protein 1 subunit eta	TCPH_HUMAN	CCT7	59.3678	1	32	46	163	0.637	IKEIAVTVK	0.95	43.8	25	34.8	2	0	0	2	1000.64
T-complex protein 1 subunit eta	TCPH_HUMAN	CCT7	59.3678	1	32	46	163	0.637	INALTAASEAACLIVSVDETIK	0.95	115	25	115	5	11	0	2	2289.2
T-complex protein 1 subunit eta	TCPH_HUMAN	CCT7	59.3678	1	32	46	163	0.637	INALTAASEAACLIVSVDETIKNPR	0.95	67.1	25	67.1	0	8	2	2	2656.4
T-complex protein 1 subunit eta	TCPH_HUMAN	CCT7	59.3678	1	32	46	163	0.637	KTFSYAGFEMQPK	0.95	69.5	25	69.5	2	2	0	2	1549.74
T-complex protein 1 subunit eta	TCPH_HUMAN	CCT7	59.3678	1	32	46	163	0.637	KVQGGALEDSQLVAGVAFK	0.95	102	25	93.4	2	0	0	2	1917.04
T-complex protein 1 subunit eta	TCPH_HUMAN	CCT7	59.3678	1	32	46	163	0.637	LLDVVHPAAK	0.95	43.7	25	35.2	4	2	0	2	1062.63
T-complex protein 1 subunit eta	TCPH_HUMAN	CCT7	59.3678	1	32	46	163	0.637	LPIGDVATQYFADR	0.95	99.3	25	94.7	5	0	0	2	1565.8
T-complex protein 1 subunit eta	TCPH_HUMAN	CCT7	59.3678	1	32	46	163	0.637	LPIGDVATQYFADRDMFCAGR	0.95	34.8	25	34.7	0	2	0	2	2419.12
T-complex protein 1 subunit eta	TCPH_HUMAN	CCT7	59.3678	1	32	46	163	0.637	MVVDAVMMLDDLLQLK	0.95	108	25	19.1	9	2	0	2	1865.94
T-complex protein 1 subunit eta	TCPH_HUMAN	CCT7	59.3678	1	32	46	163	0.637	NDSVVAGGGAIEMELSK	0.95	106	25	106	4	0	0	2	1676.82
T-complex protein 1 subunit eta	TCPH_HUMAN	CCT7	59.3678	1	32	46	163	0.637	QLCDNAGFDATNILNK	0.95	91.6	25	75.7	2	0	0	2	1793.85
T-complex protein 1 subunit eta	TCPH_HUMAN	CCT7	59.3678	1	32	46	163	0.637	QVKPYVEEGLHPQIIIR	0.95	36.2	25	36.2	0	2	2	2	2019.14
T-complex protein 1 subunit eta	TCPH_HUMAN	CCT7	59.3678	1	32	46	163	0.637	SLHDAIMIVR	0.95	54	25	46.2	5	3	0	2	1154.64
T-complex protein 1 subunit eta	TCPH_HUMAN	CCT7	59.3678	1	32	46	163	0.637	SQDAEVGDGTTSVTLLAAEFLK	0.95	131	25	128	8	12	0	2	2252.13
T-complex protein 1 subunit eta	TCPH_HUMAN	CCT7	59.3678	1	32	46	163	0.637	TATQLAVNK	0.95	46.6	25	34.6	6	0	0	2	945.536
T-complex protein 1 subunit eta	TCPH_HUMAN	CCT7	59.3678	1	32	46	163	0.637	TCTFILR	0.95	48.8	25	20.7	4	0	0	2	910.482
T-complex protein 1 subunit eta	TCPH_HUMAN	CCT7	59.3678	1	32	46	163	0.637	TFSYAGFEMQPK	0.95	79.4	25	79.4	2	0	0	2	1405.65
T-complex protein 1 subunit eta	TCPH_HUMAN	CCT7	59.3678	1	32	46	163	0.637	TLVDIAK	0.95	29.5	25	11.8	2	0	0	2	759.461
T-complex protein 1 subunit eta	TCPH_HUMAN	CCT7	59.3678	1	32	46	163	0.637	TMMACGGSIQTSVNALSADVLGR	0.95	129	25	129	2	4	0	2	2371.11
T-complex protein 1 subunit eta	TCPH_HUMAN	CCT7	59.3678	1	32	46	163	0.637	VPEEDLK	0.95	28.8	25	18.7	2	0	0	2	829.43
T-complex protein 1 subunit eta	TCPH_HUMAN	CCT7	59.3678	1	32	46	163	0.637	VPEEDLKR	0.95	51.1	25	42.3	4	0	0	2	985.531
T-complex protein 1 subunit eta	TCPH_HUMAN	CCT7	59.3678	1	32	46	163	0.637	VQGGALEDSQLVAGVAFK	0.95	118	25	118	4	2	0	2	1788.95
T-complex protein 1 subunit eta	TCPH_HUMAN	CCT7	59.3678	1	32	46	163	0.637	VQGGALEDSQLVAGVAFKK	0.95	41.2	25	37	0	2	0	2	1917.04
T-complex protein 1 subunit eta	TCPH_HUMAN	CCT7	59.3678	1	32	46	163	0.637	YNFFTGCPK	0.95	51.3	25	41	3	0	0	2	1133.51
Stress-70 protein, mitochondrial	GRP75_HUMAN	HSPA9	73.6813	1	37	65	226	0.583	AKCELSSSVQTDINLPYLTMDSSGPK	0.95	42.2	25	41.5	0	2	0	2	2857.36
Stress-70 protein, mitochondrial	GRP75_HUMAN	HSPA9	73.6813	1	37	65	226	0.583	AMQDAEVSKSDIGEVILVGGMTR	0.95	48.3	25	48.3	0	2	0	2	2438.19
Stress-70 protein, mitochondrial	GRP75_HUMAN	HSPA9	73.6813	1	37	65	226	0.583	AQFEGIVTDLIR	0.95	75.6	25	65.6	27	2	0	2	1361.74
Stress-70 protein, mitochondrial	GRP75_HUMAN	HSPA9	73.6813	1	37	65	226	0.583	ASNGDAWVEAHGK	0.95	77.9	25	76.2	2	3	0	2	1341.62
Stress-70 protein, mitochondrial	GRP75_HUMAN	HSPA9	73.6813	1	37	65	226	0.583	DAGQISGLNVLR	0.95	61.8	25	49	8	0	0	2	1242.68
Stress-70 protein, mitochondrial	GRP75_HUMAN	HSPA9	73.6813	1	37	65	226	0.583	DDIENMVK	0.95	35	25	31.5	2	0	0	2	979.44
Stress-70 protein, mitochondrial	GRP75_HUMAN	HSPA9	73.6813	1	37	65	226	0.583	DNMALQR	0.95	36	25	25.1	2	0	0	2	847.409
Stress-70 protein, mitochondrial	GRP75_HUMAN	HSPA9	73.6813	1	37	65	226	0.583	EQQIVIQSSGGLSK	0.95	102	25	102	4	0	0	2	1473.79
Stress-70 protein, mitochondrial	GRP75_HUMAN	HSPA9	73.6813	1	37	65	226	0.583	EQQIVIQSSGGLSKDDIENMVK	0.95	57.8	25	57.8	0	4	0	2	2418.22
Stress-70 protein, mitochondrial	GRP75_HUMAN	HSPA9	73.6813	1	37	65	226	0.583	ERVEAVNMAEGIIHDTETK	0.95	76.3	25	76.3	0	4	1	2	2158.04
Stress-70 protein, mitochondrial	GRP75_HUMAN	HSPA9	73.6813	1	37	65	226	0.583	ETAENYLGHTAK	0.95	68.8	25	66.5	2	1	0	2	1333.64
Stress-70 protein, mitochondrial	GRP75_HUMAN	HSPA9	73.6813	1	37	65	226	0.583	ETGVDLTK	0.95	34.4	25	18.3	2	0	0	2	862.452
Stress-70 protein, mitochondrial	GRP75_HUMAN	HSPA9	73.6813	1	37	65	226	0.583	ETGVDLTKDNMALQR	0.95	36.5	25	31.8	1	0	0	2	1706.84
Stress-70 protein, mitochondrial	GRP75_HUMAN	HSPA9	73.6813	1	37	65	226	0.583	GAVVGIDLGTTNSCVAVMEGK	0.95	80.4	25	80.4	1	0	0	2	2078.03
Stress-70 protein, mitochondrial	GRP75_HUMAN	HSPA9	73.6813	1	37	65	226	0.583	KDSETGENIR	0.95	56.9	25	40.5	2	0	0	2	1148.55
Stress-70 protein, mitochondrial	GRP75_HUMAN	HSPA9	73.6813	1	37	65	226	0.583	KSQVFSTAADGQTQVEIK	0.95	55.6	25	55.6	0	1	0	2	1937
Stress-70 protein, mitochondrial	GRP75_HUMAN	HSPA9	73.6813	1	37	65	226	0.583	LFEMAYK	0.95	40.9	25	19.8	2	0	0	2	901.449
Stress-70 protein, mitochondrial	GRP75_HUMAN	HSPA9	73.6813	1	37	65	226	0.583	LKEEISK	0.95	36	25	0.38	1	0	0	2	846.493
Stress-70 protein, mitochondrial	GRP75_HUMAN	HSPA9	73.6813	1	37	65	226	0.583	LLGQFTLIGIPPAPR	0.95	83.1	25	83.1	15	4	0	2	1592.95
Stress-70 protein, mitochondrial	GRP75_HUMAN	HSPA9	73.6813	1	37	65	226	0.583	LYSPSQIGAFVLMK	0.95	56.1	25	56.1	8	8	0	2	1569.83
Stress-70 protein, mitochondrial	GRP75_HUMAN	HSPA9	73.6813	1	37	65	226	0.583	MEEFKDQLPADECNK	0.95	22.8	25	11.3	0	2	0	2	1869.8
Stress-70 protein, mitochondrial	GRP75_HUMAN	HSPA9	73.6813	1	37	65	226	0.583	MKETAENYLGHTAK	0.95	94.3	25	86.6	4	4	6	2	1592.77
Stress-70 protein, mitochondrial	GRP75_HUMAN	HSPA9	73.6813	1	37	65	226	0.583	NAVITVPAYFNDSQR	0.95	40.8	25	39.7	8	1	0	2	1694.85
Stress-70 protein, mitochondrial	GRP75_HUMAN	HSPA9	73.6813	1	37	65	226	0.583	NTTIPTK	0.95	25.9	25	8.99	1	0	0	2	774.436
Stress-70 protein, mitochondrial	GRP75_HUMAN	HSPA9	73.6813	1	37	65	226	0.583	NTTIPTKK	0.95	28.6	25	5.47	1	0	0	2	902.531
Stress-70 protein, mitochondrial	GRP75_HUMAN	HSPA9	73.6813	1	37	65	226	0.583	QAASSLQQASLK	0.95	80.2	25	71.1	4	0	0	2	1231.66
Stress-70 protein, mitochondrial	GRP75_HUMAN	HSPA9	73.6813	1	37	65	226	0.583	QAVTNPNNTFYATK	0.95	79.6	25	79.3	4	0	0	2	1568.77
Stress-70 protein, mitochondrial	GRP75_HUMAN	HSPA9	73.6813	1	37	65	226	0.583	RYDDPEVQK	0.95	42.3	25	35.6	3	2	0	2	1149.55
Stress-70 protein, mitochondrial	GRP75_HUMAN	HSPA9	73.6813	1	37	65	226	0.583	SDIGEVILVGGMTR	0.95	85.6	25	81.4	7	2	0	2	1446.76
Stress-70 protein, mitochondrial	GRP75_HUMAN	HSPA9	73.6813	1	37	65	226	0.583	SQVFSTAADGQTQVEIK	0.95	109	25	109	6	3	0	2	1808.9
Stress-70 protein, mitochondrial	GRP75_HUMAN	HSPA9	73.6813	1	37	65	226	0.583	STNGDTFLGGEDFDQALLR	0.95	93.5	25	92.4	2	2	0	2	2055.96
Stress-70 protein, mitochondrial	GRP75_HUMAN	HSPA9	73.6813	1	37	65	226	0.583	TTPSVVAFTADGER	0.95	90.8	25	89.6	8	2	0	2	1450.72
Stress-70 protein, mitochondrial	GRP75_HUMAN	HSPA9	73.6813	1	37	65	226	0.583	VEAVNMAEGIIHDTETK	0.95	86.3	25	84.4	4	4	0	2	1856.91
Stress-70 protein, mitochondrial	GRP75_HUMAN	HSPA9	73.6813	1	37	65	226	0.583	VINEPTAAALAYGLDK	0.95	102	25	101	7	4	0	2	1645.88
Stress-70 protein, mitochondrial	GRP75_HUMAN	HSPA9	73.6813	1	37	65	226	0.583	VINEPTAAALAYGLDKSEDK	0.95	87.7	25	87.7	2	1	0	2	2105.08
Stress-70 protein, mitochondrial	GRP75_HUMAN	HSPA9	73.6813	1	37	65	226	0.583	VLENAEGAR	0.95	70.2	25	60.4	11	0	0	2	958.495
Stress-70 protein, mitochondrial	GRP75_HUMAN	HSPA9	73.6813	1	37	65	226	0.583	VQQTVQDLFGR	0.95	61.2	25	51.8	8	0	0	2	1290.68
Stress-70 protein, mitochondrial	GRP75_HUMAN	HSPA9	73.6813	1	37	65	226	0.583	YDDPEVQKDIK	0.95	55.1	25	48.6	2	1	0	2	1349.66
Myosin-10	MYH10_HUMAN	MYH10	229.005	1	44	55	126	0.382	ADEWLMK	0.95	31.6	25	21.3	4	0	0	2	908.418
Myosin-10	MYH10_HUMAN	MYH10	229.005	1	44	55	126	0.382	ADFCIIHYAGK	0.95	66.2	25	60.3	11	7	0	2	1294.62
Myosin-10	MYH10_HUMAN	MYH10	229.005	1	44	55	126	0.382	AGKLDPHLVLDQLR	0.95	66.3	25	66.3	2	5	1	2	1574.9
Myosin-10	MYH10_HUMAN	MYH10	229.005	1	44	55	126	0.382	AGVLAHLEEER	0.95	81.2	25	76.4	13	14	0	2	1223.64
Myosin-10	MYH10_HUMAN	MYH10	229.005	1	44	55	126	0.382	AGVLAHLEEERDLK	0.95	70.7	25	59.3	4	7	3	2	1579.84
Myosin-10	MYH10_HUMAN	MYH10	229.005	1	44	55	126	0.382	ALAYDKLEK	0.95	45	25	30	1	2	0	2	1050.58
Myosin-10	MYH10_HUMAN	MYH10	229.005	1	44	55	126	0.382	ALEEALEAKEEFER	0.95	74.7	25	74	2	1	0	2	1663.82
Myosin-10	MYH10_HUMAN	MYH10	229.005	1	44	55	126	0.382	ALEEETKNHEAQIQDMR	0.95	39.5	25	39.5	0	2	0	2	2057.96
Myosin-10	MYH10_HUMAN	MYH10	229.005	1	44	55	126	0.382	ALELDPNLYR	0.95	43.6	25	42.3	5	0	0	2	1203.64
Myosin-10	MYH10_HUMAN	MYH10	229.005	1	44	55	126	0.382	ALEQQVEEMR	0.95	57.4	25	55	2	0	0	2	1248.59
Myosin-10	MYH10_HUMAN	MYH10	229.005	1	44	55	126	0.382	AMVNKDDIQK	0.95	26	25	16	0	2	0	2	1177.59
Myosin-10	MYH10_HUMAN	MYH10	229.005	1	44	55	126	0.382	ASRDEIFAQSK	0.95	16.8	25	16.8	0	1	0	2	1251.63
Myosin-10	MYH10_HUMAN	MYH10	229.005	1	44	55	126	0.382	ATISALEAK	0.95	48.5	25	28.3	2	0	0	2	903.515
Myosin-10	MYH10_HUMAN	MYH10	229.005	1	44	55	126	0.382	CIIPNHEK	0.95	30.9	25	19.6	1	0	0	2	1010.51
Myosin-10	MYH10_HUMAN	MYH10	229.005	1	44	55	126	0.382	CNGVLEGIR	0.95	48.7	25	40.5	8	0	0	2	1017.51
Myosin-10	MYH10_HUMAN	MYH10	229.005	1	44	55	126	0.382	DAASLESQLQDTQELLQEETR	0.95	110	25	110	2	3	0	2	2404.15
Myosin-10	MYH10_HUMAN	MYH10	229.005	1	44	55	126	0.382	DKADFCIIHYAGK	0.95	67.9	25	61.6	4	12	3	2	1537.75
Myosin-10	MYH10_HUMAN	MYH10	229.005	1	44	55	126	0.382	ELQAQIAELQEDFESEK	0.95	92.1	25	92.1	2	2	0	2	2006.96
Myosin-10	MYH10_HUMAN	MYH10	229.005	1	44	55	126	0.382	EQADFAVEALAK	0.95	62.2	25	58.1	3	0	0	2	1291.65
Myosin-10	MYH10_HUMAN	MYH10	229.005	1	44	55	126	0.382	FDQLLAEEK	0.95	65.1	25	57.5	14	0	0	2	1092.56
Myosin-10	MYH10_HUMAN	MYH10	229.005	1	44	55	126	0.382	GGPISFSSSR	0.95	38.7	25	30.3	2	0	0	2	994.495
Myosin-10	MYH10_HUMAN	MYH10	229.005	1	44	55	126	0.382	HAEQERDELADEITNSASGK	0.95	49.7	25	49.7	0	2	0	2	2200.01
Myosin-10	MYH10_HUMAN	MYH10	229.005	1	44	55	126	0.382	HATALEELSEQLEQAK	0.95	110	25	110	2	6	0	2	1796.9
Myosin-10	MYH10_HUMAN	MYH10	229.005	1	44	55	126	0.382	HATALEELSEQLEQAKR	0.95	83.1	25	67.1	0	4	0	2	1953
Myosin-10	MYH10_HUMAN	MYH10	229.005	1	44	55	126	0.382	HEMPPHIYAISESAYR	0.95	31.3	25	31.3	0	1	0	2	1916.9
Myosin-10	MYH10_HUMAN	MYH10	229.005	1	44	55	126	0.382	IGQLEEQLEQEAK	0.95	81.2	25	79.7	2	0	0	2	1514.77
Myosin-10	MYH10_HUMAN	MYH10	229.005	1	44	55	126	0.382	IVFQEFR	0.95	37.8	25	35.1	4	0	0	2	938.509
Myosin-10	MYH10_HUMAN	MYH10	229.005	1	44	55	126	0.382	IVGLDQVTGMTETAFGSAYK	0.95	111	25	111	2	1	0	2	2104.03
Myosin-10	MYH10_HUMAN	MYH10	229.005	1	44	55	126	0.382	KEEELQGALAR	0.95	66.6	25	55.5	2	0	0	2	1243.66
Myosin-10	MYH10_HUMAN	MYH10	229.005	1	44	55	126	0.382	KFDQLLAEEK	0.95	55.8	25	42	15	7	0	2	1220.65
Myosin-10	MYH10_HUMAN	MYH10	229.005	1	44	55	126	0.382	KLDGETTDLQDQIAELQAQIDELK	0.95	67.4	25	67.4	0	2	0	2	2714.37
Myosin-10	MYH10_HUMAN	MYH10	229.005	1	44	55	126	0.382	KQELEEILHDLESR	0.95	40.7	25	40.7	0	4	2	2	1738.9
Myosin-10	MYH10_HUMAN	MYH10	229.005	1	44	55	126	0.382	KQQQLSALK	0.95	38.1	25	31.5	1	0	0	2	1043.62
Myosin-10	MYH10_HUMAN	MYH10	229.005	1	44	55	126	0.382	KTTLQVDTLNAELAAER	0.95	47.7	25	46.5	0	2	0	2	1873
Myosin-10	MYH10_HUMAN	MYH10	229.005	1	44	55	126	0.382	LDAQVQELHAK	0.95	34.8	25	33.2	0	2	0	2	1251.67
Myosin-10	MYH10_HUMAN	MYH10	229.005	1	44	55	126	0.382	LDPHLVLDQLR	0.95	47.2	25	43.8	19	20	0	2	1318.75
Myosin-10	MYH10_HUMAN	MYH10	229.005	1	44	55	126	0.382	LEVNMQAMK	0.95	43.5	25	34.5	2	0	0	2	1095.52
Myosin-10	MYH10_HUMAN	MYH10	229.005	1	44	55	126	0.382	LMATLR	0.95	29	25	10.7	3	0	0	2	720.407
Myosin-10	MYH10_HUMAN	MYH10	229.005	1	44	55	126	0.382	LQNELDNVSTLLEEAEKK	0.95	32.3	25	32.3	0	5	0	2	2073.07
Myosin-10	MYH10_HUMAN	MYH10	229.005	1	44	55	126	0.382	LQQELDDLTVDLDHQR	0.95	29.1	25	19.8	0	2	0	2	1937.96
Myosin-10	MYH10_HUMAN	MYH10	229.005	1	44	55	126	0.382	LQQLFNHTMFILEQEEYQR	0.95	63.7	25	63.7	0	34	0	2	2483.2
Myosin-10	MYH10_HUMAN	MYH10	229.005	1	44	55	126	0.382	NCAAYLK	0.95	38.2	25	26.9	7	0	0	2	839.408
Myosin-10	MYH10_HUMAN	MYH10	229.005	1	44	55	126	0.382	NILAEQLQAETELFAEAEEMR	0.95	72.9	25	72.9	1	2	0	2	2451.17
Myosin-10	MYH10_HUMAN	MYH10	229.005	1	44	55	126	0.382	NLPIYSENIIEMYR	0.95	70.9	25	70.4	2	0	0	2	1770.87
Myosin-10	MYH10_HUMAN	MYH10	229.005	1	44	55	126	0.382	NMDPLNDNVATLLHQSSDR	0.95	37.2	25	30.3	0	2	0	2	2156
Myosin-10	MYH10_HUMAN	MYH10	229.005	1	44	55	126	0.382	NSLQEQQEEEEEARK	0.95	19.2	25	19.2	0	1	0	2	1846.84
Myosin-10	MYH10_HUMAN	MYH10	229.005	1	44	55	126	0.382	NTDQASMPENTVAQK	0.95	81.8	25	81.8	2	0	0	2	1649.74
Myosin-10	MYH10_HUMAN	MYH10	229.005	1	44	55	126	0.382	NTNPNFVR	0.95	31.3	25	22.9	6	0	0	2	961.485
Myosin-10	MYH10_HUMAN	MYH10	229.005	1	44	55	126	0.382	QGFPNR	0.95	34	25	23.7	4	0	0	2	718.363
Myosin-10	MYH10_HUMAN	MYH10	229.005	1	44	55	126	0.382	QLEEAEEEATR	0.95	67.1	25	64.7	2	0	0	2	1304.6
Myosin-10	MYH10_HUMAN	MYH10	229.005	1	44	55	126	0.382	QLLQANPILESFGNAK	0.95	86.1	25	86.1	3	0	0	2	1742.94
Myosin-10	MYH10_HUMAN	MYH10	229.005	1	44	55	126	0.382	QVLALQSQLADTK	0.95	80.1	25	80.1	2	0	0	2	1414.79
Myosin-10	MYH10_HUMAN	MYH10	229.005	1	44	55	126	0.382	SALLDEKR	0.95	35.4	25	26.5	1	0	0	2	931.521
Myosin-10	MYH10_HUMAN	MYH10	229.005	1	44	55	126	0.382	SDLLLEGFNNYR	0.95	55.2	25	55.2	3	0	0	2	1440.71
Myosin-10	MYH10_HUMAN	MYH10	229.005	1	44	55	126	0.382	SLEAEILQLQEELASSER	0.95	91.2	25	91.2	2	4	0	2	2045.04
Myosin-10	MYH10_HUMAN	MYH10	229.005	1	44	55	126	0.382	TFHIFYQLLSGAGEHLK	0.95	28.5	25	28.5	0	3	4	2	1961.03
Myosin-10	MYH10_HUMAN	MYH10	229.005	1	44	55	126	0.382	TGLEDPER	0.95	34.2	25	31.9	2	0	0	2	916.437
Myosin-10	MYH10_HUMAN	MYH10	229.005	1	44	55	126	0.382	TQLEELEDELQATEDAK	0.95	148	25	144	13	6	0	2	1961.92
Myosin-10	MYH10_HUMAN	MYH10	229.005	1	44	55	126	0.382	TTLQVDTLNAELAAER	0.95	104	25	93.4	2	0	0	2	1744.91
Myosin-10	MYH10_HUMAN	MYH10	229.005	1	44	55	126	0.382	TVGQLYK	0.95	33.5	25	19.7	6	0	0	2	808.456
Myosin-10	MYH10_HUMAN	MYH10	229.005	1	44	55	126	0.382	VDYKADEWLMK	0.95	20.9	25	11.8	0	2	0	2	1413.67
Myosin-10	MYH10_HUMAN	MYH10	229.005	1	44	55	126	0.382	VEDMAELTCLNEASVLHNLK	0.95	85.8	25	85.8	4	17	0	2	2302.11
Myosin-10	MYH10_HUMAN	MYH10	229.005	1	44	55	126	0.382	VIQYLAHVASSHK	0.95	30.5	25	29.2	0	1	1	2	1452.8
Myosin-10	MYH10_HUMAN	MYH10	229.005	1	44	55	126	0.382	VVSSVLQFGNISFK	0.95	99.7	25	97.2	4	0	0	2	1524.84
Myosin-14	MYH14_HUMAN	MYH14	228.004	1	3	3	4	0.0526	CNGVLEGIR	0.95	48.7	25	40.5	8	0	0	2	1017.51
Myosin-14	MYH14_HUMAN	MYH14	228.004	1	3	3	4	0.0526	EEELQAALAR	0.95	60.9	25	52.8	5	0	0	2	1129.58
Myosin-14	MYH14_HUMAN	MYH14	228.004	1	3	3	4	0.0526	ELFQETLESLR	0.95	39.3	25	28.6	2	0	0	2	1364.71
Myosin-14	MYH14_HUMAN	MYH14	228.004	1	3	3	4	0.0526	EQADFALEALAK	0.95	87.3	25	0	55	0	0	2	1305.67
Myosin-14	MYH14_HUMAN	MYH14	228.004	1	3	3	4	0.0526	FDQLLAEEK	0.95	65.1	25	57.5	14	0	0	2	1092.56
Myosin-14	MYH14_HUMAN	MYH14	228.004	1	3	3	4	0.0526	KEEELQAALAR	0.95	60.8	25	44.1	16	6	0	2	1257.68
Myosin-14	MYH14_HUMAN	MYH14	228.004	1	3	3	4	0.0526	KFDQLLAEEK	0.95	55.8	25	42	15	7	0	2	1220.65
Myosin-14	MYH14_HUMAN	MYH14	228.004	1	3	3	4	0.0526	LAEQLR	0.95	27.7	25	1.39	1	0	0	2	729.425
Myosin-14	MYH14_HUMAN	MYH14	228.004	1	3	3	4	0.0526	NCAAYLK	0.95	38.2	25	26.9	7	0	0	2	839.408
Myosin-14	MYH14_HUMAN	MYH14	228.004	1	3	3	4	0.0526	QGFPNR	0.95	34	25	23.7	4	0	0	2	718.363
Myosin-14	MYH14_HUMAN	MYH14	228.004	1	3	3	4	0.0526	QLLQANPILEAFGNAK	0.95	100	25	100	48	16	0	2	1726.95
Myosin-14	MYH14_HUMAN	MYH14	228.004	1	3	3	4	0.0526	TVGQLYK	0.95	33.5	25	19.7	6	0	0	2	808.456
Myosin-14	MYH14_HUMAN	MYH14	228.004	1	3	3	4	0.0526	VQELQQQSAR	0.95	42.9	25	24.3	1	0	0	2	1186.62
Myosin-9	MYH9_HUMAN	MYH9	226.537	1	148	267	2389	0.658	ADEWLMK	0.95	31.6	25	21.3	4	0	0	2	908.418
Myosin-9	MYH9_HUMAN	MYH9	226.537	1	148	267	2389	0.658	ADFCIIHYAGK	0.95	66.2	25	60.3	11	7	0	2	1294.62
Myosin-9	MYH9_HUMAN	MYH9	226.537	1	148	267	2389	0.658	AGKLDPHLVLDQLR	0.95	66.3	25	66.3	2	5	1	2	1574.9
Myosin-9	MYH9_HUMAN	MYH9	226.537	1	148	267	2389	0.658	AGVLAHLEEER	0.95	81.2	25	76.4	13	14	0	2	1223.64
Myosin-9	MYH9_HUMAN	MYH9	226.537	1	148	267	2389	0.658	AGVLAHLEEERDLK	0.95	70.7	25	59.3	4	7	3	2	1579.84
Myosin-9	MYH9_HUMAN	MYH9	226.537	1	148	267	2389	0.658	ALEEAMEQK	0.95	54	25	47.3	25	0	0	2	1064.49
Myosin-9	MYH9_HUMAN	MYH9	226.537	1	148	267	2389	0.658	ALEEAMEQKAELER	0.95	77.8	25	76	6	8	0	2	1662.8
Myosin-9	MYH9_HUMAN	MYH9	226.537	1	148	267	2389	0.658	ALELDSNLYR	0.95	70.3	25	62.5	15	0	0	2	1193.62
Myosin-9	MYH9_HUMAN	MYH9	226.537	1	148	267	2389	0.658	ALEQQVEEMK	0.95	60.7	25	58.6	14	0	0	2	1204.59
Myosin-9	MYH9_HUMAN	MYH9	226.537	1	148	267	2389	0.658	ALEQQVEEMKTQLEELEDELQATEDAK	0.95	87.8	25	87.8	0	8	2	2	3163.48
Myosin-9	MYH9_HUMAN	MYH9	226.537	1	148	267	2389	0.658	ANLQIDQINTDLNLER	0.95	125	25	125	24	6	0	2	1869.97
Myosin-9	MYH9_HUMAN	MYH9	226.537	1	148	267	2389	0.658	ASITALEAK	0.95	76.3	25	37.9	19	0	0	2	903.515
Myosin-9	MYH9_HUMAN	MYH9	226.537	1	148	267	2389	0.658	ASREEILAQAK	0.95	57.5	25	39	19	18	0	2	1215.67
Myosin-9	MYH9_HUMAN	MYH9	226.537	1	148	267	2389	0.658	CIIPNHEK	0.95	30.9	25	19.6	1	0	0	2	1010.51
Myosin-9	MYH9_HUMAN	MYH9	226.537	1	148	267	2389	0.658	CIIPNHEKK	0.95	24.6	25	21.2	1	0	0	2	1138.6
Myosin-9	MYH9_HUMAN	MYH9	226.537	1	148	267	2389	0.658	CNGVLEGIR	0.95	48.7	25	40.5	8	0	0	2	1017.51
Myosin-9	MYH9_HUMAN	MYH9	226.537	1	148	267	2389	0.658	DELADEIANSSGK	0.95	71.9	25	66.3	3	0	0	2	1348.62
Myosin-9	MYH9_HUMAN	MYH9	226.537	1	148	267	2389	0.658	DFSALESQLQDTQELLQEENR	0.95	122	25	122	14	21	0	2	2493.17
Myosin-9	MYH9_HUMAN	MYH9	226.537	1	148	267	2389	0.658	DFSALESQLQDTQELLQEENRQK	0.95	43.5	25	43.5	0	6	0	2	2749.33
Myosin-9	MYH9_HUMAN	MYH9	226.537	1	148	267	2389	0.658	DKADFCIIHYAGK	0.95	67.9	25	61.6	4	12	3	2	1537.75
Myosin-9	MYH9_HUMAN	MYH9	226.537	1	148	267	2389	0.658	DLEGLSQR	0.95	46.3	25	29.3	12	0	0	2	917.469
Myosin-9	MYH9_HUMAN	MYH9	226.537	1	148	267	2389	0.658	DLEGLSQRHEEK	0.95	46.3	25	35.7	6	0	0	2	1440.71
Myosin-9	MYH9_HUMAN	MYH9	226.537	1	148	267	2389	0.658	DLGEELEALK	0.95	60.6	25	52.4	4	0	0	2	1116.58
Myosin-9	MYH9_HUMAN	MYH9	226.537	1	148	267	2389	0.658	DLQGRDEQSEEK	0.95	62	25	46.8	25	13	0	2	1433.65
Myosin-9	MYH9_HUMAN	MYH9	226.537	1	148	267	2389	0.658	DVLLQVDDER	0.95	37.4	25	34.2	1	0	0	2	1201.61
Myosin-9	MYH9_HUMAN	MYH9	226.537	1	148	267	2389	0.658	DVLLQVDDERR	0.95	48.4	25	32	4	3	0	2	1357.71
Myosin-9	MYH9_HUMAN	MYH9	226.537	1	148	267	2389	0.658	EEELQAALAR	0.95	60.9	25	52.8	5	0	0	2	1129.58
Myosin-9	MYH9_HUMAN	MYH9	226.537	1	148	267	2389	0.658	EEILAQAK	0.95	39.8	25	28.3	7	0	0	2	901.499
Myosin-9	MYH9_HUMAN	MYH9	226.537	1	148	267	2389	0.658	ELEDATETADAMNR	0.95	84.3	25	84.3	9	0	0	2	1581.67
Myosin-9	MYH9_HUMAN	MYH9	226.537	1	148	267	2389	0.658	ELESQISELQEDLESER	0.95	92.2	25	92.2	6	8	0	2	2033.95
Myosin-9	MYH9_HUMAN	MYH9	226.537	1	148	267	2389	0.658	EMEAELEDER	0.95	51.6	25	51.6	2	0	0	2	1266.52
Myosin-9	MYH9_HUMAN	MYH9	226.537	1	148	267	2389	0.658	EMEAELEDERK	0.95	70.4	25	63.9	10	7	0	2	1378.62
Myosin-9	MYH9_HUMAN	MYH9	226.537	1	148	267	2389	0.658	EQADFAIEALAK	0.95	87.3	25	0	55	0	0	2	1305.67
Myosin-9	MYH9_HUMAN	MYH9	226.537	1	148	267	2389	0.658	EQEVNILK	0.95	32.2	25	20.6	3	0	0	2	972.536
Myosin-9	MYH9_HUMAN	MYH9	226.537	1	148	267	2389	0.658	EQEVNILKK	0.95	48.5	25	28.3	11	1	0	2	1100.63
Myosin-9	MYH9_HUMAN	MYH9	226.537	1	148	267	2389	0.658	EQLEEEEEAK	0.95	45.2	25	44.2	4	0	0	2	1233.55
Myosin-9	MYH9_HUMAN	MYH9	226.537	1	148	267	2389	0.658	EQLEEEEEAKHNLEK	0.95	90.1	25	86.7	6	3	1	2	1854.87
Myosin-9	MYH9_HUMAN	MYH9	226.537	1	148	267	2389	0.658	ERNTDQASMPDNTAAQK	0.95	82.1	25	80.5	3	16	0	2	1892.84
Myosin-9	MYH9_HUMAN	MYH9	226.537	1	148	267	2389	0.658	FDQLLAEEK	0.95	65.1	25	57.5	14	0	0	2	1092.56
Myosin-9	MYH9_HUMAN	MYH9	226.537	1	148	267	2389	0.658	FLSNGHVTIPGQQDK	0.95	75.2	25	75.2	2	2	0	2	1640.84
Myosin-9	MYH9_HUMAN	MYH9	226.537	1	148	267	2389	0.658	FLSNGHVTIPGQQDKDMFQETMEAMR	0.95	25.1	25	25.1	0	1	4	2	3058.37
Myosin-9	MYH9_HUMAN	MYH9	226.537	1	148	267	2389	0.658	FVSELWK	0.95	37.5	25	23.9	7	0	0	2	908.488
Myosin-9	MYH9_HUMAN	MYH9	226.537	1	148	267	2389	0.658	GALALEEK	0.95	35.6	25	21.4	4	0	0	2	830.462
Myosin-9	MYH9_HUMAN	MYH9	226.537	1	148	267	2389	0.658	GALALEEKR	0.95	55.2	25	37.7	11	0	0	2	986.563
Myosin-9	MYH9_HUMAN	MYH9	226.537	1	148	267	2389	0.658	GDLPFVVPR	0.95	46.3	25	34.7	6	0	0	2	999.562
Myosin-9	MYH9_HUMAN	MYH9	226.537	1	148	267	2389	0.658	GELANEVK	0.95	28.6	25	12.1	3	0	0	2	859.452
Myosin-9	MYH9_HUMAN	MYH9	226.537	1	148	267	2389	0.658	HEAMITDLEER	0.95	70	25	70	8	0	0	2	1359.62
Myosin-9	MYH9_HUMAN	MYH9	226.537	1	148	267	2389	0.658	HEMPPHIYAITDTAYR	0.95	49.6	25	46.5	3	10	3	2	1930.91
Myosin-9	MYH9_HUMAN	MYH9	226.537	1	148	267	2389	0.658	HSQAVEELAEQLEQTK	0.95	64.9	25	59.4	4	8	0	2	1839.91
Myosin-9	MYH9_HUMAN	MYH9	226.537	1	148	267	2389	0.658	HSQAVEELAEQLEQTKR	0.95	73.7	25	73.7	2	16	12	2	1996.01
Myosin-9	MYH9_HUMAN	MYH9	226.537	1	148	267	2389	0.658	IAEFTTNLTEEEEK	0.95	122	25	117	11	0	0	2	1653.79
Myosin-9	MYH9_HUMAN	MYH9	226.537	1	148	267	2389	0.658	IAEFTTNLTEEEEKSK	0.95	132	25	132	12	4	0	2	1868.91
Myosin-9	MYH9_HUMAN	MYH9	226.537	1	148	267	2389	0.658	IAQLEEELEEEQGNTELINDR	0.95	98.2	25	98.2	5	12	0	2	2472.17
Myosin-9	MYH9_HUMAN	MYH9	226.537	1	148	267	2389	0.658	IAQLEEQLDNETK	0.95	94.1	25	84.4	32	0	0	2	1530.76
Myosin-9	MYH9_HUMAN	MYH9	226.537	1	148	267	2389	0.658	IAQLEEQLDNETKER	0.95	101	25	97.9	8	19	0	2	1815.91
Myosin-9	MYH9_HUMAN	MYH9	226.537	1	148	267	2389	0.658	IIGLDQVAGMSETALPGAFK	0.95	136	25	135	31	20	0	2	2018.06
Myosin-9	MYH9_HUMAN	MYH9	226.537	1	148	267	2389	0.658	IMGIPEEEQMGLLR	0.95	75.8	25	75	29	2	0	2	1647.81
Myosin-9	MYH9_HUMAN	MYH9	226.537	1	148	267	2389	0.658	INFDVNGYIVGANIETYLLEK	0.95	104	25	104	3	2	0	2	2385.23
Myosin-9	MYH9_HUMAN	MYH9	226.537	1	148	267	2389	0.658	IRELESQISELQEDLESER	0.95	70.2	25	59.3	6	16	0	2	2303.14
Myosin-9	MYH9_HUMAN	MYH9	226.537	1	148	267	2389	0.658	ITDVIIGFQACCR	0.95	76.4	25	75.6	13	4	0	2	1552.76
Myosin-9	MYH9_HUMAN	MYH9	226.537	1	148	267	2389	0.658	KANLQIDQINTDLNLER	0.95	101	25	101	6	17	0	2	1998.06
Myosin-9	MYH9_HUMAN	MYH9	226.537	1	148	267	2389	0.658	KEEELQAALAR	0.95	60.8	25	44.1	16	6	0	2	1257.68
Myosin-9	MYH9_HUMAN	MYH9	226.537	1	148	267	2389	0.658	KFDQLLAEEK	0.95	55.8	25	42	15	7	0	2	1220.65
Myosin-9	MYH9_HUMAN	MYH9	226.537	1	148	267	2389	0.658	KLEEEQIILEDQNCK	0.95	46.6	25	39.9	0	8	0	2	1888.93
Myosin-9	MYH9_HUMAN	MYH9	226.537	1	148	267	2389	0.658	KLEGDSTDLSDQIAELQAQIAELK	0.95	72	25	71.4	0	14	0	2	2615.34
Myosin-9	MYH9_HUMAN	MYH9	226.537	1	148	267	2389	0.658	KLEMDLK	0.95	28	25	1.81	2	0	0	2	876.486
Myosin-9	MYH9_HUMAN	MYH9	226.537	1	148	267	2389	0.658	KLVWVPSDK	0.95	41.1	25	33.2	4	1	0	2	1071.62
Myosin-9	MYH9_HUMAN	MYH9	226.537	1	148	267	2389	0.658	KMEDSVGCLETAEEVK	0.95	31.4	25	31.4	0	1	0	2	1840.83
Myosin-9	MYH9_HUMAN	MYH9	226.537	1	148	267	2389	0.658	KMQQNIQELEEQLEEEESAR	0.95	69.3	25	69.3	0	6	0	2	2477.15
Myosin-9	MYH9_HUMAN	MYH9	226.537	1	148	267	2389	0.658	KQELEEICHDLEAR	0.95	85.8	25	85.8	6	12	5	2	1769.85
Myosin-9	MYH9_HUMAN	MYH9	226.537	1	148	267	2389	0.658	KVEAQLQELQVK	0.95	94.5	25	83.2	9	8	0	2	1412.81
Myosin-9	MYH9_HUMAN	MYH9	226.537	1	148	267	2389	0.658	KVIQYLAYVASSHK	0.95	50.6	25	50.6	2	6	2	2	1606.9
Myosin-9	MYH9_HUMAN	MYH9	226.537	1	148	267	2389	0.658	LDPHLVLDQLR	0.95	47.2	25	43.8	19	20	0	2	1318.75
Myosin-9	MYH9_HUMAN	MYH9	226.537	1	148	267	2389	0.658	LEEEQIILEDQNCK	0.95	107	25	104	4	0	0	2	1760.84
Myosin-9	MYH9_HUMAN	MYH9	226.537	1	148	267	2389	0.658	LEGDSTDLSDQIAELQAQIAELK	0.95	148	25	148	2	7	0	2	2487.25
Myosin-9	MYH9_HUMAN	MYH9	226.537	1	148	267	2389	0.658	LEVNLQAMK	0.95	59.2	25	31.3	19	0	0	2	1061.57
Myosin-9	MYH9_HUMAN	MYH9	226.537	1	148	267	2389	0.658	LKDVLLQVDDER	0.95	93.1	25	91.4	4	4	0	2	1442.79
Myosin-9	MYH9_HUMAN	MYH9	226.537	1	148	267	2389	0.658	LKSMEAEMIQLQEELAAAER	0.95	61.6	25	56.8	0	2	0	2	2322.13
Myosin-9	MYH9_HUMAN	MYH9	226.537	1	148	267	2389	0.658	LMATLR	0.95	29	25	10.7	3	0	0	2	720.407
Myosin-9	MYH9_HUMAN	MYH9	226.537	1	148	267	2389	0.658	LQEMEGTVK	0.95	36.7	25	18.3	17	0	0	2	1050.51
Myosin-9	MYH9_HUMAN	MYH9	226.537	1	148	267	2389	0.658	LQLQEQLQAETELCAEAEELR	0.95	94.3	25	94.3	0	17	0	2	2501.22
Myosin-9	MYH9_HUMAN	MYH9	226.537	1	148	267	2389	0.658	LQLQEQLQAETELCAEAEELRAR	0.95	32.5	25	32.5	0	1	0	2	2728.36
Myosin-9	MYH9_HUMAN	MYH9	226.537	1	148	267	2389	0.658	LQQELDDLLVDLDHQR	0.95	118	25	118	14	40	0	2	1949.99
Myosin-9	MYH9_HUMAN	MYH9	226.537	1	148	267	2389	0.658	LQQLFNHTMFILEQEEYQR	0.95	63.7	25	63.7	0	34	0	2	2483.2
Myosin-9	MYH9_HUMAN	MYH9	226.537	1	148	267	2389	0.658	LQVELDNVTGLLSQSDSK	0.95	128	25	119	24	8	0	2	1946.01
Myosin-9	MYH9_HUMAN	MYH9	226.537	1	148	267	2389	0.658	LRLEVNLQAMK	0.95	37.8	25	26.8	4	8	0	2	1330.75
Myosin-9	MYH9_HUMAN	MYH9	226.537	1	148	267	2389	0.658	LTEMETLQSQLMAEK	0.95	99.2	25	95.6	22	1	0	2	1767.85
Myosin-9	MYH9_HUMAN	MYH9	226.537	1	148	267	2389	0.658	MEDSVGCLETAEEVKR	0.95	98.9	25	98.9	1	6	0	2	1868.84
Myosin-9	MYH9_HUMAN	MYH9	226.537	1	148	267	2389	0.658	MQQNIQELEEQLEEEESAR	0.95	116	25	116	7	15	0	2	2349.05
Myosin-9	MYH9_HUMAN	MYH9	226.537	1	148	267	2389	0.658	NAEQYKDQADK	0.95	76.8	25	58.6	33	2	0	2	1309.6
Myosin-9	MYH9_HUMAN	MYH9	226.537	1	148	267	2389	0.658	NCAAYLK	0.95	38.2	25	26.9	7	0	0	2	839.408
Myosin-9	MYH9_HUMAN	MYH9	226.537	1	148	267	2389	0.658	NFINNPLAQADWAAK	0.95	100	25	88.5	17	0	0	2	1672.84
Myosin-9	MYH9_HUMAN	MYH9	226.537	1	148	267	2389	0.658	NKHEAMITDLEER	0.95	67.2	25	67.2	8	14	1	2	1585.76
Myosin-9	MYH9_HUMAN	MYH9	226.537	1	148	267	2389	0.658	NLPIYSEEIVEMYK	0.95	94.7	25	94.3	36	5	0	2	1743.85
Myosin-9	MYH9_HUMAN	MYH9	226.537	1	148	267	2389	0.658	NMDPLNDNIATLLHQSSDK	0.95	105	25	105	6	9	0	2	2142.01
Myosin-9	MYH9_HUMAN	MYH9	226.537	1	148	267	2389	0.658	NMDPLNDNIATLLHQSSDKFVSELWK	0.95	55.5	25	55.5	0	4	5	2	3031.48
Myosin-9	MYH9_HUMAN	MYH9	226.537	1	148	267	2389	0.658	NSFREQLEEEEEAK	0.95	38.4	25	38.4	0	2	0	2	1737.79
Myosin-9	MYH9_HUMAN	MYH9	226.537	1	148	267	2389	0.658	NTDQASMPDNTAAQK	0.95	114	25	114	52	0	0	2	1607.7
Myosin-9	MYH9_HUMAN	MYH9	226.537	1	148	267	2389	0.658	NTNPNFVR	0.95	31.3	25	22.9	6	0	0	2	961.485
Myosin-9	MYH9_HUMAN	MYH9	226.537	1	148	267	2389	0.658	NWQWWR	0.95	30.9	25	20.9	6	0	0	2	975.458
Myosin-9	MYH9_HUMAN	MYH9	226.537	1	148	267	2389	0.658	QACVLMIK	0.95	51.2	25	35.8	12	0	0	2	978.511
Myosin-9	MYH9_HUMAN	MYH9	226.537	1	148	267	2389	0.658	QAQQERDELADEIANSSGK	0.95	82.5	25	82.5	5	22	0	2	2088.98
Myosin-9	MYH9_HUMAN	MYH9	226.537	1	148	267	2389	0.658	QEEEMMAKEEELVK	0.95	45.9	25	45.9	6	3	0	2	1754.78
Myosin-9	MYH9_HUMAN	MYH9	226.537	1	148	267	2389	0.658	QELEEICHDLEAR	0.95	28.9	25	28.9	0	3	0	2	1641.75
Myosin-9	MYH9_HUMAN	MYH9	226.537	1	148	267	2389	0.658	QGFPNR	0.95	34	25	23.7	4	0	0	2	718.363
Myosin-9	MYH9_HUMAN	MYH9	226.537	1	148	267	2389	0.658	QIATLHAQVADMK	0.95	66.9	25	65.7	6	1	0	2	1441.75
Myosin-9	MYH9_HUMAN	MYH9	226.537	1	148	267	2389	0.658	QIATLHAQVADMKK	0.95	85	25	84.9	4	6	2	2	1569.84
Myosin-9	MYH9_HUMAN	MYH9	226.537	1	148	267	2389	0.658	QLEEAEEEAQR	0.95	77	25	67.1	25	0	0	2	1331.61
Myosin-9	MYH9_HUMAN	MYH9	226.537	1	148	267	2389	0.658	QLLQANPILEAFGNAK	0.95	100	25	100	48	16	0	2	1726.95
Myosin-9	MYH9_HUMAN	MYH9	226.537	1	148	267	2389	0.658	QQQLTAMK	0.95	38.5	25	25.5	3	0	0	2	947.498
Myosin-9	MYH9_HUMAN	MYH9	226.537	1	148	267	2389	0.658	QRYEILTPNSIPK	0.95	35.9	25	35.9	7	6	0	2	1558.86
Myosin-9	MYH9_HUMAN	MYH9	226.537	1	148	267	2389	0.658	QTLENERGELANEVK	0.95	66	25	54.8	12	10	0	2	1729.87
Myosin-9	MYH9_HUMAN	MYH9	226.537	1	148	267	2389	0.658	QVEDEKNSFR	0.95	38.9	25	35.7	5	6	0	2	1251.6
Myosin-9	MYH9_HUMAN	MYH9	226.537	1	148	267	2389	0.658	REQEVNILK	0.95	28.5	25	16	4	2	0	2	1128.64
Myosin-9	MYH9_HUMAN	MYH9	226.537	1	148	267	2389	0.658	RGDLPFVVPR	0.95	41.9	25	34.5	20	15	0	2	1155.66
Myosin-9	MYH9_HUMAN	MYH9	226.537	1	148	267	2389	0.658	RHEMPPHIYAITDTAYR	0.95	69	25	69	0	4	0	2	2087.01
Myosin-9	MYH9_HUMAN	MYH9	226.537	1	148	267	2389	0.658	RQLEEAEEEAQR	0.95	44.9	25	37.1	4	6	0	2	1487.71
Myosin-9	MYH9_HUMAN	MYH9	226.537	1	148	267	2389	0.658	RQQQLTAMK	0.95	28.9	25	21.3	2	1	0	2	1103.6
Myosin-9	MYH9_HUMAN	MYH9	226.537	1	148	267	2389	0.658	SGFEPASLKEEVGEEAIVELVENGK	0.95	57.1	25	54.5	0	4	0	2	2660.33
Myosin-9	MYH9_HUMAN	MYH9	226.537	1	148	267	2389	0.658	SMEAEMIQLQEELAAAER	0.95	114	25	114	12	16	0	2	2080.95
Myosin-9	MYH9_HUMAN	MYH9	226.537	1	148	267	2389	0.658	SMMQDREDQSILCTGESGAGK	0.95	51.1	25	51.1	0	2	0	2	2331.99
Myosin-9	MYH9_HUMAN	MYH9	226.537	1	148	267	2389	0.658	TDLLLEPYNK	0.95	66.3	25	53.9	21	0	0	2	1205.64
Myosin-9	MYH9_HUMAN	MYH9	226.537	1	148	267	2389	0.658	TDLLLEPYNKYR	0.95	23.5	25	19.1	0	3	0	2	1524.81
Myosin-9	MYH9_HUMAN	MYH9	226.537	1	148	267	2389	0.658	TELADKVTK	0.95	35.9	25	26.7	8	0	0	2	1004.56
Myosin-9	MYH9_HUMAN	MYH9	226.537	1	148	267	2389	0.658	TELEDTLDSTAAQQELR	0.95	109	25	109	4	2	0	2	1919.92
Myosin-9	MYH9_HUMAN	MYH9	226.537	1	148	267	2389	0.658	TEMEDLMSSK	0.95	57.4	25	57.4	8	0	0	2	1202.49
Myosin-9	MYH9_HUMAN	MYH9	226.537	1	148	267	2389	0.658	TEMEDLMSSKDDVGK	0.95	68.7	25	68.7	9	17	0	2	1716.73
Myosin-9	MYH9_HUMAN	MYH9	226.537	1	148	267	2389	0.658	TFHIFYYLLSGAGEHLK	0.95	92.9	25	91.6	7	41	40	2	1996.03
Myosin-9	MYH9_HUMAN	MYH9	226.537	1	148	267	2389	0.658	THEAQIQEMR	0.95	56.3	25	52	20	18	0	2	1258.58
Myosin-9	MYH9_HUMAN	MYH9	226.537	1	148	267	2389	0.658	TLEEEAKTHEAQIQEMR	0.95	43.6	25	43.6	0	10	2	2	2042.98
Myosin-9	MYH9_HUMAN	MYH9	226.537	1	148	267	2389	0.658	TQLEELEDELQATEDAK	0.95	148	25	144	13	6	0	2	1961.92
Myosin-9	MYH9_HUMAN	MYH9	226.537	1	148	267	2389	0.658	TRLQQELDDLLVDLDHQR	0.95	64.1	25	64.1	0	2	7	2	2207.14
Myosin-9	MYH9_HUMAN	MYH9	226.537	1	148	267	2389	0.658	TVGQLYK	0.95	33.5	25	19.7	6	0	0	2	808.456
Myosin-9	MYH9_HUMAN	MYH9	226.537	1	148	267	2389	0.658	VAAYDKLEK	0.95	36	25	29.5	14	0	0	2	1036.57
Myosin-9	MYH9_HUMAN	MYH9	226.537	1	148	267	2389	0.658	VDYKADEWLMK	0.95	20.9	25	11.8	0	2	0	2	1413.67
Myosin-9	MYH9_HUMAN	MYH9	226.537	1	148	267	2389	0.658	VEAQLQELQVK	0.95	72.8	25	54.6	6	0	0	2	1284.72
Myosin-9	MYH9_HUMAN	MYH9	226.537	1	148	267	2389	0.658	VEDMAELTCLNEASVLHNLK	0.95	85.8	25	85.8	4	17	0	2	2302.11
Myosin-9	MYH9_HUMAN	MYH9	226.537	1	148	267	2389	0.658	VEEEEERCQHLQAEK	0.95	36.5	25	31	0	8	0	2	1913.87
Myosin-9	MYH9_HUMAN	MYH9	226.537	1	148	267	2389	0.658	VIQYLAYVASSHK	0.95	82.5	25	79	20	31	0	2	1478.8
Myosin-9	MYH9_HUMAN	MYH9	226.537	1	148	267	2389	0.658	VISGVLQLGNIVFK	0.95	89.1	25	89.1	41	21	0	2	1486.9
Myosin-9	MYH9_HUMAN	MYH9	226.537	1	148	267	2389	0.658	VISGVLQLGNIVFKK	0.95	68.1	25	68.1	10	2	0	2	1614.99
Myosin-9	MYH9_HUMAN	MYH9	226.537	1	148	267	2389	0.658	VKLQEMEGTVK	0.95	64.2	25	54.8	6	9	0	2	1277.68
Myosin-9	MYH9_HUMAN	MYH9	226.537	1	148	267	2389	0.658	VKPLLQVSR	0.95	34.2	25	10.9	2	0	0	2	1039.66
Myosin-9	MYH9_HUMAN	MYH9	226.537	1	148	267	2389	0.658	VSHLLGINVTDFTR	0.95	88.6	25	85.7	26	34	0	2	1571.85
Myosin-9	MYH9_HUMAN	MYH9	226.537	1	148	267	2389	0.658	VVFQEFR	0.95	42.8	25	39	15	0	0	2	924.494
Myosin-9	MYH9_HUMAN	MYH9	226.537	1	148	267	2389	0.658	YEILTPNSIPK	0.95	50.4	25	42	13	0	0	2	1274.7
Myosin-9	MYH9_HUMAN	MYH9	226.537	1	148	267	2389	0.658	YLYVDK	0.95	24.8	25	17.7	1	0	0	2	800.419
Myosin-9	MYH9_HUMAN	MYH9	226.537	1	148	267	2389	0.658	YLYVDKNFINNPLAQADWAAK	0.95	55.1	25	51.6	0	8	0	2	2454.25
Trans-2,3-enoyl-CoA reductase	TECR_HUMAN	TECR	36.036	1	7	9	23	0.247	HTVVHLACICHSFHYIK	0.95	20.5	25	20.5	0	0	0	2	2122.05
Trans-2,3-enoyl-CoA reductase	TECR_HUMAN	TECR	36.036	1	7	9	23	0.247	HYEVEILDAK	0.95	61.7	25	54.7	2	0	0	2	1216.62
Trans-2,3-enoyl-CoA reductase	TECR_HUMAN	TECR	36.036	1	7	9	23	0.247	LCFLDKVEPHATIAEIK	0.95	26.9	25	26.9	0	2	0	2	1984.06
Trans-2,3-enoyl-CoA reductase	TECR_HUMAN	TECR	36.036	1	7	9	23	0.247	LLETLFVHR	0.95	41.8	25	22.7	2	2	0	2	1127.66
Trans-2,3-enoyl-CoA reductase	TECR_HUMAN	TECR	36.036	1	7	9	23	0.247	LPVGTTATLYFR	0.95	71.2	25	71.2	6	0	0	2	1338.74
Trans-2,3-enoyl-CoA reductase	TECR_HUMAN	TECR	36.036	1	7	9	23	0.247	RLLETLFVHR	0.95	36.1	25	36.1	0	2	0	2	1283.76
Trans-2,3-enoyl-CoA reductase	TECR_HUMAN	TECR	36.036	1	7	9	23	0.247	SLKDEDVLQK	0.95	56.9	25	40.6	2	4	0	2	1174.63
Uridine phosphorylase 1	UPP1_HUMAN	UPP1	33.9348	1	6	6	12	0.174	AEFEQIVLGK	0.95	60.4	25	51.7	2	0	0	2	1133.62
Uridine phosphorylase 1	UPP1_HUMAN	UPP1	33.9348	1	6	6	12	0.174	FVCVGGSPSR	0.95	34.7	25	30.9	2	0	0	2	1065.51
Uridine phosphorylase 1	UPP1_HUMAN	UPP1	33.9348	1	6	6	12	0.174	HNFPALFGDVK	0.95	42.5	25	42.5	4	0	0	2	1244.64
Uridine phosphorylase 1	UPP1_HUMAN	UPP1	33.9348	1	6	6	12	0.174	LEGDQISSPR	0.95	76	25	58.2	2	0	0	2	1101.55
Uridine phosphorylase 1	UPP1_HUMAN	UPP1	33.9348	1	6	6	12	0.174	LLYYAR	0.95	32.6	25	23	1	0	0	2	798.451
Uridine phosphorylase 1	UPP1_HUMAN	UPP1	33.9348	1	6	6	12	0.174	LVSYFIK	0.95	27.1	25	21.6	1	0	0	2	869.513
Dolichyl-diphosphooligosaccharide--protein glycosyltransferase subunit STT3B	STT3B_HUMAN	STT3B	93.6777	0.999	2	3	3	0.0315	APDNRETLDHKPR	0.95	24.8	25	19.8	0	1	1	2	1548.79
Dolichyl-diphosphooligosaccharide--protein glycosyltransferase subunit STT3B	STT3B_HUMAN	STT3B	93.6777	0.999	2	3	3	0.0315	LFAVIR	0.95	30.2	25	0	2	0	0	2	718.461
Dolichyl-diphosphooligosaccharide--protein glycosyltransferase subunit STT3B	STT3B_HUMAN	STT3B	93.6777	0.999	2	3	3	0.0315	VTNIFPK	0.947	23.2	25	16.5	1	0	0	2	818.477
Dolichyl-diphosphooligosaccharide--protein glycosyltransferase subunit STT3A	STT3A_HUMAN	STT3A	80.5328	1	9	10	20	0.122	ENDYYTPTGEFR	0.95	34.8	25	34.8	2	0	0	2	1491.64
Dolichyl-diphosphooligosaccharide--protein glycosyltransferase subunit STT3A	STT3A_HUMAN	STT3A	80.5328	1	9	10	20	0.122	FESVIHEFDPYFNYR	0.95	44	25	42	2	2	0	2	1962.9
Dolichyl-diphosphooligosaccharide--protein glycosyltransferase subunit STT3A	STT3A_HUMAN	STT3A	80.5328	1	9	10	20	0.122	FGQVYTEAK	0.95	56.1	25	47.3	2	0	0	2	1042.52
Dolichyl-diphosphooligosaccharide--protein glycosyltransferase subunit STT3A	STT3A_HUMAN	STT3A	80.5328	1	9	10	20	0.122	FLAEEGFYK	0.95	29.3	25	20.4	1	0	0	2	1103.54
Dolichyl-diphosphooligosaccharide--protein glycosyltransferase subunit STT3A	STT3A_HUMAN	STT3A	80.5328	1	9	10	20	0.122	FYSLLDPSYAK	0.95	33.6	25	31.8	4	0	0	2	1303.66
Dolichyl-diphosphooligosaccharide--protein glycosyltransferase subunit STT3A	STT3A_HUMAN	STT3A	80.5328	1	9	10	20	0.122	IIFDDFR	0.95	35	25	35	2	0	0	2	925.478
Dolichyl-diphosphooligosaccharide--protein glycosyltransferase subunit STT3A	STT3A_HUMAN	STT3A	80.5328	1	9	10	20	0.122	IIFDDFREAYYWLR	0.95	19.2	25	17.2	0	1	0	2	1906.95
Dolichyl-diphosphooligosaccharide--protein glycosyltransferase subunit STT3A	STT3A_HUMAN	STT3A	80.5328	1	9	10	20	0.122	LFAVLR	0.95	30.2	25	0	2	0	0	2	718.461
Dolichyl-diphosphooligosaccharide--protein glycosyltransferase subunit STT3A	STT3A_HUMAN	STT3A	80.5328	1	9	10	20	0.122	NLDISRPDKK	0.95	37.2	25	25.7	2	0	0	2	1185.66
60S ribosomal protein L7	RL7_HUMAN	RPL7	29.2277	1	22	32	99	0.633	AGNFYVPAEPK	0.95	62.2	25	41.9	4	0	0	2	1192.6
60S ribosomal protein L7	RL7_HUMAN	RPL7	29.2277	1	22	32	99	0.633	ASINMLR	0.95	51.1	25	34	6	0	0	2	820.435
60S ribosomal protein L7	RL7_HUMAN	RPL7	29.2277	1	22	32	99	0.633	EANNFLWPFK	0.95	43.3	25	35.9	5	0	0	2	1265.63
60S ribosomal protein L7	RL7_HUMAN	RPL7	29.2277	1	22	32	99	0.633	EVPAVPETLKK	0.95	29.8	25	29.8	3	0	0	2	1210.7
60S ribosomal protein L7	RL7_HUMAN	RPL7	29.2277	1	22	32	99	0.633	FKEANNFLWPFK	0.95	62.1	25	58.1	2	4	0	2	1540.79
60S ribosomal protein L7	RL7_HUMAN	RPL7	29.2277	1	22	32	99	0.633	GINGVSPK	0.95	40.2	25	31.1	2	0	0	2	771.436
60S ribosomal protein L7	RL7_HUMAN	RPL7	29.2277	1	22	32	99	0.633	IALTDNALIAR	0.95	90.9	25	82.8	11	0	0	2	1170.68
60S ribosomal protein L7	RL7_HUMAN	RPL7	29.2277	1	22	32	99	0.633	IVEPYIAWGYPNLK	0.95	55.7	25	50.6	6	4	0	2	1662.89
60S ribosomal protein L7	RL7_HUMAN	RPL7	29.2277	1	22	32	99	0.633	KAGNFYVPAEPK	0.95	48.4	25	45.2	4	1	0	2	1320.69
60S ribosomal protein L7	RL7_HUMAN	RPL7	29.2277	1	22	32	99	0.633	KLIYEK	0.95	29.2	25	0	1	0	0	2	793.482
60S ribosomal protein L7	RL7_HUMAN	RPL7	29.2277	1	22	32	99	0.633	KVLQLLR	0.95	36.6	25	24.3	4	0	0	2	869.593
60S ribosomal protein L7	RL7_HUMAN	RPL7	29.2277	1	22	32	99	0.633	LAFVIR	0.95	36.8	25	14.8	4	0	0	2	718.461
60S ribosomal protein L7	RL7_HUMAN	RPL7	29.2277	1	22	32	99	0.633	NFAELK	0.95	28.4	25	6.97	1	0	0	2	721.388
60S ribosomal protein L7	RL7_HUMAN	RPL7	29.2277	1	22	32	99	0.633	QIFNGTFVK	0.946	22.9	25	18.8	1	0	0	2	1053.57
60S ribosomal protein L7	RL7_HUMAN	RPL7	29.2277	1	22	32	99	0.633	RIALTDNALIAR	0.95	48.1	25	39.5	1	2	0	2	1326.79
60S ribosomal protein L7	RL7_HUMAN	RPL7	29.2277	1	22	32	99	0.633	SVNELIYK	0.95	43.6	25	33	4	0	0	2	965.53
60S ribosomal protein L7	RL7_HUMAN	RPL7	29.2277	1	22	32	99	0.633	SVNELIYKR	0.95	42.8	25	35.2	4	2	0	2	1121.63
60S ribosomal protein L7	RL7_HUMAN	RPL7	29.2277	1	22	32	99	0.633	TTHFVEGGDAGNR	0.95	58.8	25	56.6	2	2	0	2	1360.62
60S ribosomal protein L7	RL7_HUMAN	RPL7	29.2277	1	22	32	99	0.633	TTHFVEGGDAGNREDQINR	0.95	68.3	25	68.3	2	2	7	2	2115.98
60S ribosomal protein L7	RL7_HUMAN	RPL7	29.2277	1	22	32	99	0.633	VLQLLR	0.95	36.1	25	0	2	0	0	2	741.498
60S ribosomal protein L7	RL7_HUMAN	RPL7	29.2277	1	22	32	99	0.633	YGIICMEDLIHEIYTVGK	0.95	83.2	25	83.2	2	2	0	2	2170.06
60S ribosomal protein L7	RL7_HUMAN	RPL7	29.2277	1	22	32	99	0.633	YGIICMEDLIHEIYTVGKR	0.95	28.9	25	28.9	0	0	2	2	2326.16
Titin	TITIN_HUMAN	TTN	3815.85	1	2	2	2	0.000582	DGVEIEKR	0.95	26.6	25	10.4	1	0	0	2	945.5
Titin	TITIN_HUMAN	TTN	3815.85	1	2	2	2	0.000582	FLTPLK	0.95	27.5	25	6.04	2	0	0	2	718.45
Titin	TITIN_HUMAN	TTN	3815.85	1	2	2	2	0.000582	LFVEGR	0.95	31.8	25	4.61	1	0	0	2	720.404
Signal transducer and activator of transcription 6	STAT6_HUMAN	STAT6	94.1369	1	9	9	17	0.153	ATILWDNAFSEMDRVPFVVAER	0.95	36.3	25	36.3	0	2	0	2	2582.27
Signal transducer and activator of transcription 6	STAT6_HUMAN	STAT6	94.1369	1	9	9	17	0.153	FLLGLR	0.95	28.4	25	0	1	0	0	2	718.461
Signal transducer and activator of transcription 6	STAT6_HUMAN	STAT6	94.1369	1	9	9	17	0.153	GLLPEHFLFLAQK	0.95	49.8	25	47.3	2	0	0	2	1512.86
Signal transducer and activator of transcription 6	STAT6_HUMAN	STAT6	94.1369	1	9	9	17	0.153	GQDGSPQIENIQPFSAK	0.95	54.1	25	48.1	1	0	0	2	1815.89
Signal transducer and activator of transcription 6	STAT6_HUMAN	STAT6	94.1369	1	9	9	17	0.153	LIIGFISK	0.95	34.8	25	13.4	2	0	0	2	890.571
Signal transducer and activator of transcription 6	STAT6_HUMAN	STAT6	94.1369	1	9	9	17	0.153	LPIQLQALSLPLVVIVHGNQDNNAK	0.95	59.4	25	59.4	0	3	0	2	2694.53
Signal transducer and activator of transcription 6	STAT6_HUMAN	STAT6	94.1369	1	9	9	17	0.153	LYVDFPQHLR	0.95	29.8	25	28.3	0	2	0	2	1287.68
Signal transducer and activator of transcription 6	STAT6_HUMAN	STAT6	94.1369	1	9	9	17	0.153	QYVTSLLLNEPDGTFLLR	0.95	84.8	25	66.2	2	0	0	2	2079.11
Signal transducer and activator of transcription 6	STAT6_HUMAN	STAT6	94.1369	1	9	9	17	0.153	TLVTSCFLVEK	0.95	38.4	25	35.1	2	0	0	2	1296.69
Plasma membrane calcium-transporting ATPase 4	AT2B4_HUMAN	ATP2B4	137.924	1	15	17	30	0.155	EASDIILTDDNFTSIVK	0.95	72.5	25	68.8	2	0	0	2	1880.95
Plasma membrane calcium-transporting ATPase 4	AT2B4_HUMAN	ATP2B4	137.924	1	15	17	30	0.155	GIIDSTVGEHR	0.95	67.1	25	58.1	2	0	0	2	1183.61
Plasma membrane calcium-transporting ATPase 4	AT2B4_HUMAN	ATP2B4	137.924	1	15	17	30	0.155	IDESSLTGESDHVKK	0.95	17.7	25	15.6	0	1	0	2	1644.81
Plasma membrane calcium-transporting ATPase 4	AT2B4_HUMAN	ATP2B4	137.924	1	15	17	30	0.155	KGEAVPFK	0.95	33.2	25	20.7	2	0	0	2	875.499
Plasma membrane calcium-transporting ATPase 4	AT2B4_HUMAN	ATP2B4	137.924	1	15	17	30	0.155	LAVQIGK	0.948	23.3	25	12.4	1	0	0	2	728.467
Plasma membrane calcium-transporting ATPase 4	AT2B4_HUMAN	ATP2B4	137.924	1	15	17	30	0.155	MVTGDNINTAR	0.95	76.7	25	65.9	4	0	0	2	1207.57
Plasma membrane calcium-transporting ATPase 4	AT2B4_HUMAN	ATP2B4	137.924	1	15	17	30	0.155	NGQLIQLPVAEIVVGDIAQVK	0.95	89.4	25	89.4	3	1	0	2	2204.27
Plasma membrane calcium-transporting ATPase 4	AT2B4_HUMAN	ATP2B4	137.924	1	15	17	30	0.155	SSPTDKHTLVK	0.95	35.4	25	25.1	1	0	0	2	1212.66
Plasma membrane calcium-transporting ATPase 4	AT2B4_HUMAN	ATP2B4	137.924	1	15	17	30	0.155	TECALLGFVTDLK	0.95	90	25	80.5	2	0	0	2	1466.76
Plasma membrane calcium-transporting ATPase 4	AT2B4_HUMAN	ATP2B4	137.924	1	15	17	30	0.155	TECALLGFVTDLKQDYQAVR	0.95	41.4	25	41.4	0	2	0	2	2327.17
Plasma membrane calcium-transporting ATPase 4	AT2B4_HUMAN	ATP2B4	137.924	1	15	17	30	0.155	TSPVEGLSGNPADLEK	0.95	77.9	25	72.9	1	0	0	2	1613.8
Plasma membrane calcium-transporting ATPase 4	AT2B4_HUMAN	ATP2B4	137.924	1	15	17	30	0.155	VLDLIVNGISINSAYTSK	0.95	51.1	25	51.1	1	0	0	2	1907.05
Plasma membrane calcium-transporting ATPase 4	AT2B4_HUMAN	ATP2B4	137.924	1	15	17	30	0.155	VLPANSMAESR	0.95	35.5	25	31.3	2	0	0	2	1190.58
Plasma membrane calcium-transporting ATPase 4	AT2B4_HUMAN	ATP2B4	137.924	1	15	17	30	0.155	VYTFNSVR	0.95	34	25	24.4	1	0	0	2	985.51
Plasma membrane calcium-transporting ATPase 4	AT2B4_HUMAN	ATP2B4	137.924	1	15	17	30	0.155	YGDLLPADGILIQGNDLK	0.95	72.5	25	32.7	4	0	0	2	1915.02
SEC6-like protein C14orf73	CN073_HUMAN	C14orf73	79.8965	0.981	2	2	4	0.0194	ALGLFVPR	0.95	25.8	25	7.91	1	0	0	2	872.535
SEC6-like protein C14orf73	CN073_HUMAN	C14orf73	79.8965	0.981	2	2	4	0.0194	LQELAR	0.95	31.3	25	6.18	3	0	0	2	729.425
Spectrin beta chain, brain 1	SPTB2_HUMAN	SPTBN1	274.613	1	40	47	112	0.228	AFEDEMSGR	0.95	39.6	25	34.6	2	0	0	2	1057.43
Spectrin beta chain, brain 1	SPTB2_HUMAN	SPTBN1	274.613	1	40	47	112	0.228	ALVADSHPESER	0.95	60.5	25	54.8	4	0	0	2	1310.63
Spectrin beta chain, brain 1	SPTB2_HUMAN	SPTBN1	274.613	1	40	47	112	0.228	DQNTVETLQR	0.95	64.3	25	50.6	2	0	0	2	1203.6
Spectrin beta chain, brain 1	SPTB2_HUMAN	SPTBN1	274.613	1	40	47	112	0.228	EAEKLESEHPDQAQAILSR	0.95	63	25	63	0	2	1	2	2151.07
Spectrin beta chain, brain 1	SPTB2_HUMAN	SPTBN1	274.613	1	40	47	112	0.228	EGMQLISEKPETEAVVK	0.95	38.1	25	27.6	0	2	0	2	1903.97
Spectrin beta chain, brain 1	SPTB2_HUMAN	SPTBN1	274.613	1	40	47	112	0.228	FANSLVGVQQQLQAFNTYR	0.95	93	25	93	1	1	0	2	2184.12
Spectrin beta chain, brain 1	SPTB2_HUMAN	SPTBN1	274.613	1	40	47	112	0.228	FATDGEGYKPCDPQVIR	0.95	52.4	25	52.4	0	2	0	2	1952.92
Spectrin beta chain, brain 1	SPTB2_HUMAN	SPTBN1	274.613	1	40	47	112	0.228	FMELLEPLNER	0.95	33.3	25	33.3	2	0	0	2	1406.7
Spectrin beta chain, brain 1	SPTB2_HUMAN	SPTBN1	274.613	1	40	47	112	0.228	GNLEVLLFTIQSK	0.95	96	25	96	6	4	0	2	1461.83
Spectrin beta chain, brain 1	SPTB2_HUMAN	SPTBN1	274.613	1	40	47	112	0.228	HLLGVEDLLQK	0.95	42.2	25	41.7	1	0	0	2	1264.73
Spectrin beta chain, brain 1	SPTB2_HUMAN	SPTBN1	274.613	1	40	47	112	0.228	HQILEQAVEDYAETVHQLSK	0.95	75.7	25	75.7	0	6	2	2	2338.17
Spectrin beta chain, brain 1	SPTB2_HUMAN	SPTBN1	274.613	1	40	47	112	0.228	HRPDLIDFDK	0.95	51.8	25	41.6	0	2	0	2	1255.64
Spectrin beta chain, brain 1	SPTB2_HUMAN	SPTBN1	274.613	1	40	47	112	0.228	HYASEEIKEK	0.95	44.8	25	26.3	0	2	0	2	1233.61
Spectrin beta chain, brain 1	SPTB2_HUMAN	SPTBN1	274.613	1	40	47	112	0.228	IDDIFER	0.95	34	25	24.5	2	0	0	2	907.452
Spectrin beta chain, brain 1	SPTB2_HUMAN	SPTBN1	274.613	1	40	47	112	0.228	IVSSSDVGHDEYSTQSLVK	0.95	38.8	25	36.9	0	2	0	2	2050.99
Spectrin beta chain, brain 1	SPTB2_HUMAN	SPTBN1	274.613	1	40	47	112	0.228	LFDANK	0.95	26.9	25	18.2	1	0	0	2	707.372
Spectrin beta chain, brain 1	SPTB2_HUMAN	SPTBN1	274.613	1	40	47	112	0.228	LFQLNR	0.95	27.1	25	10.2	2	0	0	2	790.457
Spectrin beta chain, brain 1	SPTB2_HUMAN	SPTBN1	274.613	1	40	47	112	0.228	LILEVHQFSR	0.95	46.7	25	24.2	2	0	0	2	1241.7
Spectrin beta chain, brain 1	SPTB2_HUMAN	SPTBN1	274.613	1	40	47	112	0.228	LLEVLSGER	0.95	43.3	25	32.3	1	0	0	2	1015.58
Spectrin beta chain, brain 1	SPTB2_HUMAN	SPTBN1	274.613	1	40	47	112	0.228	LLQLTEK	0.95	28.5	25	10.8	1	0	0	2	844.514
Spectrin beta chain, brain 1	SPTB2_HUMAN	SPTBN1	274.613	1	40	47	112	0.228	LLTQHENIKNEIDNYEEDYQK	0.95	38.4	25	38.4	0	0	2	2	2636.25
Spectrin beta chain, brain 1	SPTB2_HUMAN	SPTBN1	274.613	1	40	47	112	0.228	LTTLELLEVR	0.95	70	25	61.8	8	0	0	2	1186.7
Spectrin beta chain, brain 1	SPTB2_HUMAN	SPTBN1	274.613	1	40	47	112	0.228	LVSDGNINSDR	0.95	65.6	25	59.8	6	0	0	2	1189.58
Spectrin beta chain, brain 1	SPTB2_HUMAN	SPTBN1	274.613	1	40	47	112	0.228	LVSQDNFGFDLPAVEAATK	0.95	93.6	25	93.6	4	0	0	2	2022.02
Spectrin beta chain, brain 1	SPTB2_HUMAN	SPTBN1	274.613	1	40	47	112	0.228	MHTTFEHDIQALGTQVR	0.95	29.9	25	29.9	0	2	0	2	1999.97
Spectrin beta chain, brain 1	SPTB2_HUMAN	SPTBN1	274.613	1	40	47	112	0.228	MPLATSTDHGHNLQTVQLLIK	0.95	46.6	25	46.6	0	1	1	2	2333.23
Spectrin beta chain, brain 1	SPTB2_HUMAN	SPTBN1	274.613	1	40	47	112	0.228	QALQDTLALYK	0.95	49.7	25	38.8	2	0	0	2	1263.69
Spectrin beta chain, brain 1	SPTB2_HUMAN	SPTBN1	274.613	1	40	47	112	0.228	QNLLSQSHAYQQFLR	0.95	16	25	16	0	1	0	2	1832.94
Spectrin beta chain, brain 1	SPTB2_HUMAN	SPTBN1	274.613	1	40	47	112	0.228	SAATWDER	0.95	26.9	25	9.52	1	0	0	2	935.422
Spectrin beta chain, brain 1	SPTB2_HUMAN	SPTBN1	274.613	1	40	47	112	0.228	SNAHYNLQNAFNLAEQHLGLTK	0.95	15.4	25	13.8	0	1	1	2	2483.24
Spectrin beta chain, brain 1	SPTB2_HUMAN	SPTBN1	274.613	1	40	47	112	0.228	SQNIVTDSSSLSAEAIR	0.95	106	25	106	1	0	0	2	1777.89
Spectrin beta chain, brain 1	SPTB2_HUMAN	SPTBN1	274.613	1	40	47	112	0.228	TAASGIPYHSEVPVSLK	0.95	20.4	25	20.4	0	2	0	2	1755.93
Spectrin beta chain, brain 1	SPTB2_HUMAN	SPTBN1	274.613	1	40	47	112	0.228	TALPAQSAATLPAR	0.95	78.7	25	78.3	3	0	0	2	1367.76
Spectrin beta chain, brain 1	SPTB2_HUMAN	SPTBN1	274.613	1	40	47	112	0.228	TQILAASYELHK	0.95	29.7	25	28.5	0	2	0	2	1373.74
Spectrin beta chain, brain 1	SPTB2_HUMAN	SPTBN1	274.613	1	40	47	112	0.228	VAVVNQIAR	0.95	50.8	25	44.3	4	0	0	2	969.584
Spectrin beta chain, brain 1	SPTB2_HUMAN	SPTBN1	274.613	1	40	47	112	0.228	VDTVNHLADELINSGHSDAATIAEWK	0.95	31.6	25	31.6	0	0	2	2	2806.36
Spectrin beta chain, brain 1	SPTB2_HUMAN	SPTBN1	274.613	1	40	47	112	0.228	VIESTQDLGNDLAGVMALQR	0.95	29	25	29	0	1	0	2	2146.08
Spectrin beta chain, brain 1	SPTB2_HUMAN	SPTBN1	274.613	1	40	47	112	0.228	VLVLSQDYGK	0.95	46.5	25	39	4	0	0	2	1121.62
Spectrin beta chain, brain 1	SPTB2_HUMAN	SPTBN1	274.613	1	40	47	112	0.228	VQAVVAVAR	0.95	49.3	25	19.3	6	0	0	2	912.562
Spectrin beta chain, brain 1	SPTB2_HUMAN	SPTBN1	274.613	1	40	47	112	0.228	YKEVAELTR	0.95	20.6	25	12.8	2	2	0	2	1108.6
Plectin-1	PLEC1_HUMAN	PLEC1	531.784	1	308	437	2895	0.63	AALAHSEEVTASQVAATK	0.95	97.4	25	94.4	4	4	0	2	1783.92
Plectin-1	PLEC1_HUMAN	PLEC1	531.784	1	308	437	2895	0.63	AALEEVER	0.95	61.7	25	18	7	0	0	2	916.473
Plectin-1	PLEC1_HUMAN	PLEC1	531.784	1	308	437	2895	0.63	AEAELLQQQK	0.95	72.6	25	53	2	0	0	2	1157.62
Plectin-1	PLEC1_HUMAN	PLEC1	531.784	1	308	437	2895	0.63	AELELELGR	0.95	67.7	25	52.3	9	0	0	2	1029.56
Plectin-1	PLEC1_HUMAN	PLEC1	531.784	1	308	437	2895	0.63	AEMEVLLASK	0.95	68.9	25	68.9	8	0	0	2	1106.58
Plectin-1	PLEC1_HUMAN	PLEC1	531.784	1	308	437	2895	0.63	AEVVETTQVYTEEETRR	0.95	22.7	25	18.4	0	4	0	2	2039.99
Plectin-1	PLEC1_HUMAN	PLEC1	531.784	1	308	437	2895	0.63	AFCGFEDPR	0.95	49.5	25	49.5	9	0	0	2	1098.47
Plectin-1	PLEC1_HUMAN	PLEC1	531.784	1	308	437	2895	0.63	AGLVGPEFHEK	0.95	48.5	25	45.2	11	12	0	2	1183.61
Plectin-1	PLEC1_HUMAN	PLEC1	531.784	1	308	437	2895	0.63	AGTLSITEFADMLSGNAGGFR	0.95	107	25	107	7	6	0	2	2115.02
Plectin-1	PLEC1_HUMAN	PLEC1	531.784	1	308	437	2895	0.63	AGVAAPATQVAQVTLQSVQR	0.95	127	25	126	6	27	0	2	1995.1
Plectin-1	PLEC1_HUMAN	PLEC1	531.784	1	308	437	2895	0.63	AGVVGPELHEQLLSAEK	0.95	100	25	87.2	11	5	0	2	1776.95
Plectin-1	PLEC1_HUMAN	PLEC1	531.784	1	308	437	2895	0.63	AHAFAVQQK	0.95	42.8	25	36	5	0	0	2	999.537
Plectin-1	PLEC1_HUMAN	PLEC1	531.784	1	308	437	2895	0.63	AHEEQLKEAQAVPATLPELEATK	0.95	31.7	25	30.2	0	4	3	2	2503.3
Plectin-1	PLEC1_HUMAN	PLEC1	531.784	1	308	437	2895	0.63	AKLEQLFQDEVAK	0.95	84.7	25	84.7	7	9	0	2	1518.82
Plectin-1	PLEC1_HUMAN	PLEC1	531.784	1	308	437	2895	0.63	ALQALEELR	0.95	59.2	25	48.3	10	0	0	2	1042.59
Plectin-1	PLEC1_HUMAN	PLEC1	531.784	1	308	437	2895	0.63	ALQALEELRLQAEEAER	0.95	39.6	25	39.6	0	2	0	2	1969.04
Plectin-1	PLEC1_HUMAN	PLEC1	531.784	1	308	437	2895	0.63	ANELQLR	0.95	52.5	25	14.9	3	0	0	2	843.468
Plectin-1	PLEC1_HUMAN	PLEC1	531.784	1	308	437	2895	0.63	APVPASELLASGVLSR	0.95	116	25	116	26	16	0	2	1566.88
Plectin-1	PLEC1_HUMAN	PLEC1	531.784	1	308	437	2895	0.63	AQAEAQQPTFDALR	0.95	54.4	25	34.4	1	0	0	2	1545.77
Plectin-1	PLEC1_HUMAN	PLEC1	531.784	1	308	437	2895	0.63	AQAEAQQPTFDALRDELR	0.95	31.1	25	31.1	4	11	0	2	2059.02
Plectin-1	PLEC1_HUMAN	PLEC1	531.784	1	308	437	2895	0.63	AQAEQAALR	0.95	61.4	25	52.8	6	0	0	2	957.511
Plectin-1	PLEC1_HUMAN	PLEC1	531.784	1	308	437	2895	0.63	AQAEVEGLGK	0.95	38.7	25	22.7	8	0	0	2	1001.53
Plectin-1	PLEC1_HUMAN	PLEC1	531.784	1	308	437	2895	0.63	AQFEQLKDGK	0.95	59.4	25	51.7	10	0	0	2	1163.61
Plectin-1	PLEC1_HUMAN	PLEC1	531.784	1	308	437	2895	0.63	AQLEPVASPAK	0.95	49.5	25	45.3	10	0	0	2	1110.62
Plectin-1	PLEC1_HUMAN	PLEC1	531.784	1	308	437	2895	0.63	AQLMADFQAGR	0.95	57.5	25	49.9	5	0	0	2	1207.59
Plectin-1	PLEC1_HUMAN	PLEC1	531.784	1	308	437	2895	0.63	AQQLREEQQR	0.95	38.8	25	31	4	1	0	2	1285.66
Plectin-1	PLEC1_HUMAN	PLEC1	531.784	1	308	437	2895	0.63	AQVEQELTTLR	0.95	63	25	52.4	12	0	0	2	1287.69
Plectin-1	PLEC1_HUMAN	PLEC1	531.784	1	308	437	2895	0.63	ARQEELYSELQAR	0.95	55.7	25	44	8	12	0	2	1592.8
Plectin-1	PLEC1_HUMAN	PLEC1	531.784	1	308	437	2895	0.63	ARSDEGQLSPATR	0.95	38.6	25	26.7	3	4	0	2	1387.69
Plectin-1	PLEC1_HUMAN	PLEC1	531.784	1	308	437	2895	0.63	ATTAALLLEAQAATGFLVDPVR	0.95	100	25	99.2	13	24	0	2	2228.23
Plectin-1	PLEC1_HUMAN	PLEC1	531.784	1	308	437	2895	0.63	ATVSAPFGK	0.95	33.4	25	33.4	2	0	0	2	877.478
Plectin-1	PLEC1_HUMAN	PLEC1	531.784	1	308	437	2895	0.63	AVTGYKDPYSGK	0.95	54.5	25	54.5	5	2	0	2	1285.64
Plectin-1	PLEC1_HUMAN	PLEC1	531.784	1	308	437	2895	0.63	AVTGYKDPYTGQQISLFQAMQK	0.95	65.2	25	65.2	0	8	0	2	2490.23
Plectin-1	PLEC1_HUMAN	PLEC1	531.784	1	308	437	2895	0.63	AVTGYRDPYTEQTISLFQAMK	0.95	44.6	25	44.6	0	10	0	2	2435.19
Plectin-1	PLEC1_HUMAN	PLEC1	531.784	1	308	437	2895	0.63	AVTGYRDPYTGQSVSLFQALK	0.95	45	25	45	0	2	0	2	2301.19
Plectin-1	PLEC1_HUMAN	PLEC1	531.784	1	308	437	2895	0.63	AVVQLKPR	0.95	45.8	25	34.1	12	0	0	2	910.583
Plectin-1	PLEC1_HUMAN	PLEC1	531.784	1	308	437	2895	0.63	AYSDPSTGEPATYGELQQR	0.95	121	25	120	6	2	0	2	2069.94
Plectin-1	PLEC1_HUMAN	PLEC1	531.784	1	308	437	2895	0.63	CISELKDIR	0.95	16.5	25	9.38	0	1	0	2	1133.6
Plectin-1	PLEC1_HUMAN	PLEC1	531.784	1	308	437	2895	0.63	CITDPQTGLCLLPLK	0.95	84.8	25	75.7	6	0	0	2	1728.9
Plectin-1	PLEC1_HUMAN	PLEC1	531.784	1	308	437	2895	0.63	CITDPQTGLCLLPLKEK	0.95	23	25	20.2	0	1	0	2	1986.04
Plectin-1	PLEC1_HUMAN	PLEC1	531.784	1	308	437	2895	0.63	CRPDQLTGLSLLPLSEK	0.95	58.1	25	58.1	4	10	0	2	1927.03
Plectin-1	PLEC1_HUMAN	PLEC1	531.784	1	308	437	2895	0.63	CVEDPETGLCLLPLTDK	0.95	101	25	93.5	6	2	0	2	1959.94
Plectin-1	PLEC1_HUMAN	PLEC1	531.784	1	308	437	2895	0.63	CVEDPETGLR	0.95	55.8	25	51	13	0	0	2	1175.54
Plectin-1	PLEC1_HUMAN	PLEC1	531.784	1	308	437	2895	0.63	DALDGPAAEAEPEHSFDGLR	0.95	30.9	25	30.9	0	2	0	2	2096.95
Plectin-1	PLEC1_HUMAN	PLEC1	531.784	1	308	437	2895	0.63	DALDGPAAEAEPEHSFDGLRR	0.95	40.9	25	39.4	0	4	0	2	2253.05
Plectin-1	PLEC1_HUMAN	PLEC1	531.784	1	308	437	2895	0.63	DDGTGQLLLPLSDAR	0.95	69.8	25	66.8	17	0	0	2	1570.81
Plectin-1	PLEC1_HUMAN	PLEC1	531.784	1	308	437	2895	0.63	DGHNLISLLEVLSGDSLPR	0.95	112	25	112	1	4	0	2	2035.08
Plectin-1	PLEC1_HUMAN	PLEC1	531.784	1	308	437	2895	0.63	DGRHPQGEQMYR	0.95	28.8	25	28.8	0	4	0	2	1489.66
Plectin-1	PLEC1_HUMAN	PLEC1	531.784	1	308	437	2895	0.63	DLDKADSMIR	0.95	50.3	25	49.1	5	1	0	2	1163.57
Plectin-1	PLEC1_HUMAN	PLEC1	531.784	1	308	437	2895	0.63	DLLPSDMAVALLEAQAGTGHIIDPATSAR	0.95	85.7	25	85.2	0	18	2	2	2933.5
Plectin-1	PLEC1_HUMAN	PLEC1	531.784	1	308	437	2895	0.63	DLSELGSVR	0.95	63.7	25	53.7	14	0	0	2	975.511
Plectin-1	PLEC1_HUMAN	PLEC1	531.784	1	308	437	2895	0.63	DPYSGSTISLFQAMQK	0.95	123	25	114	10	0	0	2	1772.85
Plectin-1	PLEC1_HUMAN	PLEC1	531.784	1	308	437	2895	0.63	DPYTEQTISLFQAMK	0.95	87.5	25	82.6	2	0	0	2	1771.86
Plectin-1	PLEC1_HUMAN	PLEC1	531.784	1	308	437	2895	0.63	DPYTGQQISLFQAMQK	0.95	104	25	103	3	0	0	2	1870.9
Plectin-1	PLEC1_HUMAN	PLEC1	531.784	1	308	437	2895	0.63	DPYTGQSVSLFQALK	0.95	98.3	25	89.6	10	0	0	2	1653.85
Plectin-1	PLEC1_HUMAN	PLEC1	531.784	1	308	437	2895	0.63	DPYTGQSVSLFQALKK	0.95	87	25	84.1	5	1	0	2	1781.94
Plectin-1	PLEC1_HUMAN	PLEC1	531.784	1	308	437	2895	0.63	DSQDAGGFGPEDR	0.95	73.4	25	73.4	4	0	0	2	1350.56
Plectin-1	PLEC1_HUMAN	PLEC1	531.784	1	308	437	2895	0.63	DTHDQLSEPSEVR	0.95	56.8	25	56.8	14	12	0	2	1512.69
Plectin-1	PLEC1_HUMAN	PLEC1	531.784	1	308	437	2895	0.63	DVAEVDTVRR	0.95	28.4	25	16.6	2	0	0	2	1159.61
Plectin-1	PLEC1_HUMAN	PLEC1	531.784	1	308	437	2895	0.63	DYELQLVTYK	0.95	66	25	49.2	2	0	0	2	1271.65
Plectin-1	PLEC1_HUMAN	PLEC1	531.784	1	308	437	2895	0.63	EAIAELER	0.95	46.6	25	18.2	8	0	0	2	930.489
Plectin-1	PLEC1_HUMAN	PLEC1	531.784	1	308	437	2895	0.63	EAIAELEREK	0.95	36.1	25	31.2	3	1	0	2	1187.63
Plectin-1	PLEC1_HUMAN	PLEC1	531.784	1	308	437	2895	0.63	EAQAVPATLPELEATK	0.95	64.1	25	61.7	10	0	0	2	1667.89
Plectin-1	PLEC1_HUMAN	PLEC1	531.784	1	308	437	2895	0.63	EEAAVDAQQQK	0.95	62	25	53.6	4	0	0	2	1216.58
Plectin-1	PLEC1_HUMAN	PLEC1	531.784	1	308	437	2895	0.63	EEAAVDAQQQKR	0.95	35.6	25	7.9	1	0	0	2	1372.68
Plectin-1	PLEC1_HUMAN	PLEC1	531.784	1	308	437	2895	0.63	EGLTSIEEVTK	0.95	52.7	25	52.7	17	0	0	2	1205.63
Plectin-1	PLEC1_HUMAN	PLEC1	531.784	1	308	437	2895	0.63	EGVVGPELHHK	0.95	32	25	25.8	2	0	0	2	1201.63
Plectin-1	PLEC1_HUMAN	PLEC1	531.784	1	308	437	2895	0.63	EKMQAVQEATR	0.95	38	25	32.7	1	0	0	2	1290.65
Plectin-1	PLEC1_HUMAN	PLEC1	531.784	1	308	437	2895	0.63	ELAEEAAR	0.95	42.5	25	28.8	5	0	0	2	888.442
Plectin-1	PLEC1_HUMAN	PLEC1	531.784	1	308	437	2895	0.63	ELAEQELEK	0.95	46.2	25	31.4	7	0	0	2	1088.55
Plectin-1	PLEC1_HUMAN	PLEC1	531.784	1	308	437	2895	0.63	ELEQLGR	0.95	27.5	25	0.84	3	0	0	2	844.452
Plectin-1	PLEC1_HUMAN	PLEC1	531.784	1	308	437	2895	0.63	ELIPTEEALR	0.95	43.6	25	39.7	17	0	0	2	1170.64
Plectin-1	PLEC1_HUMAN	PLEC1	531.784	1	308	437	2895	0.63	ELVLLLLQWMR	0.95	73.6	25	70.8	9	0	0	2	1429.82
Plectin-1	PLEC1_HUMAN	PLEC1	531.784	1	308	437	2895	0.63	ELYQQLQR	0.95	45.5	25	34.4	5	0	0	2	1077.57
Plectin-1	PLEC1_HUMAN	PLEC1	531.784	1	308	437	2895	0.63	ENAAYFQFFSDVR	0.95	81.2	25	72.8	12	0	0	2	1593.73
Plectin-1	PLEC1_HUMAN	PLEC1	531.784	1	308	437	2895	0.63	EQAELEAAR	0.95	51.6	25	51.6	2	0	0	2	1016.5
Plectin-1	PLEC1_HUMAN	PLEC1	531.784	1	308	437	2895	0.63	EQELQQTLQQEQSVLDQLR	0.95	138	25	138	8	8	0	2	2313.17
Plectin-1	PLEC1_HUMAN	PLEC1	531.784	1	308	437	2895	0.63	EQELQQTLQQEQSVLDQLRGEAEAAR	0.95	108	25	107	0	6	0	2	2997.49
Plectin-1	PLEC1_HUMAN	PLEC1	531.784	1	308	437	2895	0.63	EQLQLLEEQHR	0.95	54.8	25	48.6	2	3	0	2	1422.73
Plectin-1	PLEC1_HUMAN	PLEC1	531.784	1	308	437	2895	0.63	EQLRQEQALLEEIER	0.95	85.3	25	79.1	4	8	0	2	1883.98
Plectin-1	PLEC1_HUMAN	PLEC1	531.784	1	308	437	2895	0.63	ESADPLGAWLQDAR	0.95	90.9	25	86	8	0	0	2	1528.74
Plectin-1	PLEC1_HUMAN	PLEC1	531.784	1	308	437	2895	0.63	ESYSALMR	0.95	38.5	25	37.3	6	0	0	2	972.446
Plectin-1	PLEC1_HUMAN	PLEC1	531.784	1	308	437	2895	0.63	EYGSCSHHYQQLLQSLEQGAQEESR	0.95	80.3	25	80.3	0	4	6	2	2964.32
Plectin-1	PLEC1_HUMAN	PLEC1	531.784	1	308	437	2895	0.63	FAEQTLR	0.95	41.4	25	28.2	5	0	0	2	864.457
Plectin-1	PLEC1_HUMAN	PLEC1	531.784	1	308	437	2895	0.63	FISETLR	0.95	28.6	25	0	4	0	0	2	865.478
Plectin-1	PLEC1_HUMAN	PLEC1	531.784	1	308	437	2895	0.63	FISETLRR	0.946	23.1	25	14.7	1	0	0	2	1021.58
Plectin-1	PLEC1_HUMAN	PLEC1	531.784	1	308	437	2895	0.63	FKEMELPAK	0.95	43	25	34.5	2	3	0	2	1108.57
Plectin-1	PLEC1_HUMAN	PLEC1	531.784	1	308	437	2895	0.63	FLEGTSCIAGVFVDATK	0.95	98.3	25	94.7	9	4	0	2	1814.9
Plectin-1	PLEC1_HUMAN	PLEC1	531.784	1	308	437	2895	0.63	FLEVQYLTGGLIEPDTPGR	0.95	99.4	25	98.7	11	15	0	2	2105.09
Plectin-1	PLEC1_HUMAN	PLEC1	531.784	1	308	437	2895	0.63	FLEVQYLTGGLIEPDTPGRVPLDEALQR	0.95	78.4	25	78.4	0	15	2	2	3126.65
Plectin-1	PLEC1_HUMAN	PLEC1	531.784	1	308	437	2895	0.63	FLQEEAEK	0.95	43.6	25	9.56	4	0	0	2	993.489
Plectin-1	PLEC1_HUMAN	PLEC1	531.784	1	308	437	2895	0.63	FLQEEAEKMK	0.95	33.1	25	27.2	2	3	0	2	1268.62
Plectin-1	PLEC1_HUMAN	PLEC1	531.784	1	308	437	2895	0.63	FPVTDAVNK	0.95	38.5	25	18.2	7	0	0	2	990.525
Plectin-1	PLEC1_HUMAN	PLEC1	531.784	1	308	437	2895	0.63	FRELAEEAAR	0.95	39.5	25	30.3	8	7	0	2	1191.61
Plectin-1	PLEC1_HUMAN	PLEC1	531.784	1	308	437	2895	0.63	GANVIAGVWLEEAGQK	0.95	89.7	25	88.5	3	2	0	2	1641.86
Plectin-1	PLEC1_HUMAN	PLEC1	531.784	1	308	437	2895	0.63	GCLDEETSR	0.95	46.2	25	33.7	8	0	0	2	1066.45
Plectin-1	PLEC1_HUMAN	PLEC1	531.784	1	308	437	2895	0.63	GFFDPNTEENLTYLQLMER	0.95	38.5	25	38.5	0	2	0	2	2333.08
Plectin-1	PLEC1_HUMAN	PLEC1	531.784	1	308	437	2895	0.63	GFFDPNTHENLTYLQLLER	0.95	94.9	25	94.9	7	22	0	2	2307.14
Plectin-1	PLEC1_HUMAN	PLEC1	531.784	1	308	437	2895	0.63	GFFDPNTHENLTYR	0.95	74.1	25	74.1	7	0	0	2	1710.79
Plectin-1	PLEC1_HUMAN	PLEC1	531.784	1	308	437	2895	0.63	GGAEGELQALR	0.95	75.2	25	67.4	4	0	0	2	1100.57
Plectin-1	PLEC1_HUMAN	PLEC1	531.784	1	308	437	2895	0.63	GGELVYTDSEAR	0.95	65.8	25	65.8	12	0	0	2	1296.61
Plectin-1	PLEC1_HUMAN	PLEC1	531.784	1	308	437	2895	0.63	GGELVYTDSEARDVFEK	0.95	74.4	25	74.4	2	1	0	2	1914.91
Plectin-1	PLEC1_HUMAN	PLEC1	531.784	1	308	437	2895	0.63	GIIRPGTAFELLEAQAATGYVIDPIK	0.95	72.9	25	72.9	0	6	0	2	2743.5
Plectin-1	PLEC1_HUMAN	PLEC1	531.784	1	308	437	2895	0.63	GIYQSLEGAVQAGQLK	0.95	110	25	110	14	8	0	2	1661.89
Plectin-1	PLEC1_HUMAN	PLEC1	531.784	1	308	437	2895	0.63	GLHQSIEEFR	0.95	46	25	38.1	6	6	0	2	1215.61
Plectin-1	PLEC1_HUMAN	PLEC1	531.784	1	308	437	2895	0.63	GLLSAEVAR	0.95	56.8	25	37.2	15	0	0	2	915.526
Plectin-1	PLEC1_HUMAN	PLEC1	531.784	1	308	437	2895	0.63	GLVEDTLR	0.95	39.4	25	30.6	5	0	0	2	902.494
Plectin-1	PLEC1_HUMAN	PLEC1	531.784	1	308	437	2895	0.63	GLVGPELHDR	0.95	42	25	32.2	8	3	0	2	1092.58
Plectin-1	PLEC1_HUMAN	PLEC1	531.784	1	308	437	2895	0.63	GRLPLLAVCDYK	0.95	60.3	25	53.8	4	5	0	2	1404.77
Plectin-1	PLEC1_HUMAN	PLEC1	531.784	1	308	437	2895	0.63	GTQGAEEVLR	0.95	62.9	25	52.8	12	0	0	2	1059.54
Plectin-1	PLEC1_HUMAN	PLEC1	531.784	1	308	437	2895	0.63	GWLYYEAGQR	0.95	40.4	25	40.4	2	0	0	2	1242.59
Plectin-1	PLEC1_HUMAN	PLEC1	531.784	1	308	437	2895	0.63	GYFDEEMNR	0.95	46.8	25	46.8	28	0	0	2	1176.46
Plectin-1	PLEC1_HUMAN	PLEC1	531.784	1	308	437	2895	0.63	GYFSEEMNR	0.95	48.1	25	48.1	11	0	0	2	1148.47
Plectin-1	PLEC1_HUMAN	PLEC1	531.784	1	308	437	2895	0.63	GYLNKDTHDQLSEPSEVR	0.95	43.4	25	40.9	0	4	0	2	2088
Plectin-1	PLEC1_HUMAN	PLEC1	531.784	1	308	437	2895	0.63	HGERDVEVER	0.95	32.7	25	30	2	10	0	2	1225.59
Plectin-1	PLEC1_HUMAN	PLEC1	531.784	1	308	437	2895	0.63	HHTAAFEER	0.95	35.8	25	35.1	1	3	0	2	1097.51
Plectin-1	PLEC1_HUMAN	PLEC1	531.784	1	308	437	2895	0.63	HISDLYEDLR	0.95	38.9	25	34.7	2	0	0	2	1260.62
Plectin-1	PLEC1_HUMAN	PLEC1	531.784	1	308	437	2895	0.63	HKPLLIDMNK	0.95	21.1	25	17.6	0	4	0	2	1208.68
Plectin-1	PLEC1_HUMAN	PLEC1	531.784	1	308	437	2895	0.63	HPQGEQMYR	0.95	34.2	25	27.7	2	2	0	2	1145.52
Plectin-1	PLEC1_HUMAN	PLEC1	531.784	1	308	437	2895	0.63	IIITVVEEQEQK	0.95	75.9	25	75.9	14	0	0	2	1428.79
Plectin-1	PLEC1_HUMAN	PLEC1	531.784	1	308	437	2895	0.63	IIITVVEEQEQKGR	0.95	17.7	25	15.3	0	1	0	2	1641.92
Plectin-1	PLEC1_HUMAN	PLEC1	531.784	1	308	437	2895	0.63	IISLETYNLLR	0.95	70.2	25	54.2	26	0	0	2	1334.77
Plectin-1	PLEC1_HUMAN	PLEC1	531.784	1	308	437	2895	0.63	IKELQNAGDR	0.95	55.5	25	37.8	4	4	0	2	1143.61
Plectin-1	PLEC1_HUMAN	PLEC1	531.784	1	308	437	2895	0.63	ILITIVEEVETLR	0.95	91	25	84.2	24	3	0	2	1527.9
Plectin-1	PLEC1_HUMAN	PLEC1	531.784	1	308	437	2895	0.63	ILITIVEEVETLRQER	0.95	39.3	25	36.5	2	11	0	2	1941.1
Plectin-1	PLEC1_HUMAN	PLEC1	531.784	1	308	437	2895	0.63	ISYKDALDR	0.95	20.9	25	13.4	0	1	0	2	1080.57
Plectin-1	PLEC1_HUMAN	PLEC1	531.784	1	308	437	2895	0.63	KAALEEVER	0.95	72.4	25	64.5	5	0	0	2	1044.57
Plectin-1	PLEC1_HUMAN	PLEC1	531.784	1	308	437	2895	0.63	KESYSALMR	0.95	33.1	25	26.4	2	2	0	2	1100.54
Plectin-1	PLEC1_HUMAN	PLEC1	531.784	1	308	437	2895	0.63	KGLVGPELHDR	0.95	53.5	25	53.1	1	12	0	2	1220.67
Plectin-1	PLEC1_HUMAN	PLEC1	531.784	1	308	437	2895	0.63	KQEELQQLEQQR	0.95	76.9	25	67.9	2	2	0	2	1556.8
Plectin-1	PLEC1_HUMAN	PLEC1	531.784	1	308	437	2895	0.63	KQITMEELVR	0.95	31.8	25	24.7	0	2	0	2	1262.68
Plectin-1	PLEC1_HUMAN	PLEC1	531.784	1	308	437	2895	0.63	LAAEQELIR	0.95	65.3	25	42.8	8	0	0	2	1042.59
Plectin-1	PLEC1_HUMAN	PLEC1	531.784	1	308	437	2895	0.63	LAAIGEATR	0.95	34.6	25	25.1	3	0	0	2	901.51
Plectin-1	PLEC1_HUMAN	PLEC1	531.784	1	308	437	2895	0.63	LAEDEAFQR	0.95	68.6	25	50.4	8	0	0	2	1078.52
Plectin-1	PLEC1_HUMAN	PLEC1	531.784	1	308	437	2895	0.63	LAEVEAALEK	0.95	56	27.1	40.1	10	0	0	2	1072.59
Plectin-1	PLEC1_HUMAN	PLEC1	531.784	1	308	437	2895	0.63	LAQGHTTVDELAR	0.95	51.4	25	51.4	8	10	0	2	1410.73
Plectin-1	PLEC1_HUMAN	PLEC1	531.784	1	308	437	2895	0.63	LCFEGLR	0.95	32	25	15	8	0	0	2	894.45
Plectin-1	PLEC1_HUMAN	PLEC1	531.784	1	308	437	2895	0.63	LDLQYAK	0.95	38.7	25	16.3	10	0	0	2	850.467
Plectin-1	PLEC1_HUMAN	PLEC1	531.784	1	308	437	2895	0.63	LEAQHQALVTLWHQLHVDMK	0.95	27.2	25	27.2	0	0	6	2	2413.24
Plectin-1	PLEC1_HUMAN	PLEC1	531.784	1	308	437	2895	0.63	LECLQR	0.95	31.3	25	13.8	3	0	0	2	818.419
Plectin-1	PLEC1_HUMAN	PLEC1	531.784	1	308	437	2895	0.63	LEDLLQDAQDEKEQLNEYK	0.95	71.8	25	69.5	0	11	0	2	2321.11
Plectin-1	PLEC1_HUMAN	PLEC1	531.784	1	308	437	2895	0.63	LEQLFQDEVAK	0.95	68.5	25	64	5	0	0	2	1319.68
Plectin-1	PLEC1_HUMAN	PLEC1	531.784	1	308	437	2895	0.63	LFNAIIHR	0.95	52.2	25	40.2	11	0	0	2	983.578
Plectin-1	PLEC1_HUMAN	PLEC1	531.784	1	308	437	2895	0.63	LGFHLPLEVAYQR	0.95	51.3	25	49.3	13	24	0	2	1542.84
Plectin-1	PLEC1_HUMAN	PLEC1	531.784	1	308	437	2895	0.63	LHVAILER	0.95	26.9	25	26.9	2	0	0	2	950.578
Plectin-1	PLEC1_HUMAN	PLEC1	531.784	1	308	437	2895	0.63	LISLFQAMK	0.95	47.2	25	42.8	20	0	0	2	1066.6
Plectin-1	PLEC1_HUMAN	PLEC1	531.784	1	308	437	2895	0.63	LKAEAELLQQQK	0.95	65.1	25	51.1	6	2	0	2	1398.8
Plectin-1	PLEC1_HUMAN	PLEC1	531.784	1	308	437	2895	0.63	LKAEATEAAR	0.95	40.8	25	31.5	12	10	0	2	1059.58
Plectin-1	PLEC1_HUMAN	PLEC1	531.784	1	308	437	2895	0.63	LKQSAEEQAQAR	0.95	78.1	25	76.2	9	12	0	2	1358.7
Plectin-1	PLEC1_HUMAN	PLEC1	531.784	1	308	437	2895	0.63	LKTEAEIALK	0.95	44.3	25	30	7	4	0	2	1115.67
Plectin-1	PLEC1_HUMAN	PLEC1	531.784	1	308	437	2895	0.63	LLDAQLATGGIVDPR	0.95	95.5	25	95.4	16	0	0	2	1538.85
Plectin-1	PLEC1_HUMAN	PLEC1	531.784	1	308	437	2895	0.63	LLDAQLSTGGIVDPSK	0.95	94.2	25	92.3	15	0	0	2	1613.87
Plectin-1	PLEC1_HUMAN	PLEC1	531.784	1	308	437	2895	0.63	LLDPEDVDVPQPDEK	0.95	82.4	25	82.4	12	0	0	2	1708.83
Plectin-1	PLEC1_HUMAN	PLEC1	531.784	1	308	437	2895	0.63	LLEAAAQSTK	0.95	52.4	25	38.1	22	0	0	2	1031.57
Plectin-1	PLEC1_HUMAN	PLEC1	531.784	1	308	437	2895	0.63	LLEAQACTGGIIDPSTGERFPVTDAVNK	0.95	68.8	25	68.8	0	2	0	2	2959.48
Plectin-1	PLEC1_HUMAN	PLEC1	531.784	1	308	437	2895	0.63	LLEAQIATGGIIDPEESHR	0.95	63	25	63	0	17	0	2	2049.06
Plectin-1	PLEC1_HUMAN	PLEC1	531.784	1	308	437	2895	0.63	LLEAQIATGGIIDPEESHRLPVEVAYK	0.95	38.8	25	38.8	0	0	15	2	2948.57
Plectin-1	PLEC1_HUMAN	PLEC1	531.784	1	308	437	2895	0.63	LLEAQIATGGIIDPVHSHR	0.95	64.6	25	60.6	2	20	10	2	2027.1
Plectin-1	PLEC1_HUMAN	PLEC1	531.784	1	308	437	2895	0.63	LLEAQIATGGVIDPVHSHR	0.95	75.7	25	74.4	10	32	30	2	2013.09
Plectin-1	PLEC1_HUMAN	PLEC1	531.784	1	308	437	2895	0.63	LLFNDVQTLK	0.95	61.7	25	40.3	20	0	0	2	1190.68
Plectin-1	PLEC1_HUMAN	PLEC1	531.784	1	308	437	2895	0.63	LLLEAQAATGFLLDPVK	0.95	62.7	25	62.7	5	0	0	2	1799.03
Plectin-1	PLEC1_HUMAN	PLEC1	531.784	1	308	437	2895	0.63	LLLEAQAATGFLLDPVKGER	0.95	112	25	112	5	5	0	2	2141.2
Plectin-1	PLEC1_HUMAN	PLEC1	531.784	1	308	437	2895	0.63	LLLWSQR	0.95	39.6	25	28.9	1	0	0	2	915.541
Plectin-1	PLEC1_HUMAN	PLEC1	531.784	1	308	437	2895	0.63	LPLDKEPAR	0.95	46.7	25	42.2	6	0	0	2	1038.59
Plectin-1	PLEC1_HUMAN	PLEC1	531.784	1	308	437	2895	0.63	LPVEVAYK	0.95	23.8	25	0	5	0	0	2	918.529
Plectin-1	PLEC1_HUMAN	PLEC1	531.784	1	308	437	2895	0.63	LQAEEAER	0.95	50.7	25	35.8	2	0	0	2	945.464
Plectin-1	PLEC1_HUMAN	PLEC1	531.784	1	308	437	2895	0.63	LQAEEAERR	0.95	36.6	25	22.3	0	5	0	2	1101.56
Plectin-1	PLEC1_HUMAN	PLEC1	531.784	1	308	437	2895	0.63	LQAEEVAQQK	0.95	57.4	25	45.4	8	0	0	2	1143.6
Plectin-1	PLEC1_HUMAN	PLEC1	531.784	1	308	437	2895	0.63	LQEAGILSAEELQR	0.95	116	25	107	11	0	0	2	1556.83
Plectin-1	PLEC1_HUMAN	PLEC1	531.784	1	308	437	2895	0.63	LQEALR	0.95	31	25	0	1	0	0	2	729.425
Plectin-1	PLEC1_HUMAN	PLEC1	531.784	1	308	437	2895	0.63	LQEDKEQMAQQLAEETQGFQR	0.95	62.1	25	62.1	0	4	0	2	2507.18
Plectin-1	PLEC1_HUMAN	PLEC1	531.784	1	308	437	2895	0.63	LQLEACETR	0.95	46	25	41.8	5	0	0	2	1119.55
Plectin-1	PLEC1_HUMAN	PLEC1	531.784	1	308	437	2895	0.63	LQLEATER	0.95	28.3	25	17.2	1	0	0	2	959.516
Plectin-1	PLEC1_HUMAN	PLEC1	531.784	1	308	437	2895	0.63	LQLEETDHQK	0.95	57.5	25	49.5	6	8	0	2	1240.62
Plectin-1	PLEC1_HUMAN	PLEC1	531.784	1	308	437	2895	0.63	LQLEETDHQKNLLDEELQR	0.95	38	25	38	0	2	0	2	2351.18
Plectin-1	PLEC1_HUMAN	PLEC1	531.784	1	308	437	2895	0.63	LQNVQIALDYLR	0.95	69.9	25	69.9	25	1	0	2	1445.81
Plectin-1	PLEC1_HUMAN	PLEC1	531.784	1	308	437	2895	0.63	LRAETEQGEQQR	0.95	62	25	43.7	10	12	0	2	1444.71
Plectin-1	PLEC1_HUMAN	PLEC1	531.784	1	308	437	2895	0.63	LRDVGAYSK	0.95	43.8	25	35.5	3	0	0	2	1008.55
Plectin-1	PLEC1_HUMAN	PLEC1	531.784	1	308	437	2895	0.63	LREAIAELER	0.95	46.8	25	36	2	4	0	2	1199.67
Plectin-1	PLEC1_HUMAN	PLEC1	531.784	1	308	437	2895	0.63	LREQLQLLEEQHR	0.95	61.2	25	59.4	2	7	6	2	1691.92
Plectin-1	PLEC1_HUMAN	PLEC1	531.784	1	308	437	2895	0.63	LRIEEEIR	0.95	29.1	25	14.6	4	7	0	2	1057.6
Plectin-1	PLEC1_HUMAN	PLEC1	531.784	1	308	437	2895	0.63	LRQLAEEDLAQQR	0.95	74.7	25	71.5	1	4	0	2	1569.83
Plectin-1	PLEC1_HUMAN	PLEC1	531.784	1	308	437	2895	0.63	LSFSGLR	0.95	46.3	25	14.5	15	0	0	2	779.441
Plectin-1	PLEC1_HUMAN	PLEC1	531.784	1	308	437	2895	0.63	LSIYNALK	0.95	40	25	29	6	0	0	2	921.54
Plectin-1	PLEC1_HUMAN	PLEC1	531.784	1	308	437	2895	0.63	LSIYNALKK	0.95	36.8	25	32.8	4	3	0	2	1049.64
Plectin-1	PLEC1_HUMAN	PLEC1	531.784	1	308	437	2895	0.63	LSVAAQEAAR	0.95	83.7	25	68.7	11	0	0	2	1015.55
Plectin-1	PLEC1_HUMAN	PLEC1	531.784	1	308	437	2895	0.63	LSVYAALQR	0.95	62.6	25	54.1	10	0	0	2	1020.58
Plectin-1	PLEC1_HUMAN	PLEC1	531.784	1	308	437	2895	0.63	LSVYQAMK	0.95	42.5	25	27.7	12	0	0	2	955.492
Plectin-1	PLEC1_HUMAN	PLEC1	531.784	1	308	437	2895	0.63	LSYTQLLR	0.95	67.9	25	44.9	20	0	0	2	993.573
Plectin-1	PLEC1_HUMAN	PLEC1	531.784	1	308	437	2895	0.63	LTAEDLFEAR	0.95	65.3	25	43.5	23	0	0	2	1164.59
Plectin-1	PLEC1_HUMAN	PLEC1	531.784	1	308	437	2895	0.63	LTVDEAVR	0.95	39.8	25	23.7	14	0	0	2	902.494
Plectin-1	PLEC1_HUMAN	PLEC1	531.784	1	308	437	2895	0.63	LTVDEAVRK	0.95	42.1	25	26.7	2	0	0	2	1030.59
Plectin-1	PLEC1_HUMAN	PLEC1	531.784	1	308	437	2895	0.63	LTVEEAVR	0.95	50.2	25	41.9	22	0	0	2	916.51
Plectin-1	PLEC1_HUMAN	PLEC1	531.784	1	308	437	2895	0.63	LTVNEAVK	0.95	41	25	23.2	7	0	0	2	873.504
Plectin-1	PLEC1_HUMAN	PLEC1	531.784	1	308	437	2895	0.63	LVASMEEAR	0.95	45.8	25	41.6	8	0	0	2	1021.5
Plectin-1	PLEC1_HUMAN	PLEC1	531.784	1	308	437	2895	0.63	LVASMEEARR	0.95	16.4	25	11.9	0	1	0	2	1161.6
Plectin-1	PLEC1_HUMAN	PLEC1	531.784	1	308	437	2895	0.63	LYVHEAVK	0.95	37.1	25	24.9	5	0	0	2	958.536
Plectin-1	PLEC1_HUMAN	PLEC1	531.784	1	308	437	2895	0.63	MEEEERLAEQQR	0.95	18.5	25	14.8	0	2	0	2	1563.71
Plectin-1	PLEC1_HUMAN	PLEC1	531.784	1	308	437	2895	0.63	MGIVGPEFK	0.95	34.4	25	28.1	6	0	0	2	977.513
Plectin-1	PLEC1_HUMAN	PLEC1	531.784	1	308	437	2895	0.63	MGIVGPEFKDK	0.95	17.9	25	16.9	0	2	0	2	1236.63
Plectin-1	PLEC1_HUMAN	PLEC1	531.784	1	308	437	2895	0.63	MQAVQEATR	0.95	59	25	39.3	6	0	0	2	1033.51
Plectin-1	PLEC1_HUMAN	PLEC1	531.784	1	308	437	2895	0.63	MQEEVVR	0.95	35	25	18.5	2	0	0	2	890.44
Plectin-1	PLEC1_HUMAN	PLEC1	531.784	1	308	437	2895	0.63	MVEGYQGLR	0.95	63.2	25	61	7	0	0	2	1052.52
Plectin-1	PLEC1_HUMAN	PLEC1	531.784	1	308	437	2895	0.63	NDDIADGNPK	0.95	31.5	25	26.6	4	0	0	2	1058.48
Plectin-1	PLEC1_HUMAN	PLEC1	531.784	1	308	437	2895	0.63	NLLDEELQR	0.95	41	25	27.5	8	0	0	2	1129.58
Plectin-1	PLEC1_HUMAN	PLEC1	531.784	1	308	437	2895	0.63	NLVDNITGQR	0.95	51.8	25	46.5	22	0	0	2	1129.6
Plectin-1	PLEC1_HUMAN	PLEC1	531.784	1	308	437	2895	0.63	QAEVELASR	0.95	47.7	25	34	6	0	0	2	1002.52
Plectin-1	PLEC1_HUMAN	PLEC1	531.784	1	308	437	2895	0.63	QALHSLELHYQAFLR	0.95	37.9	25	37.9	0	4	6	2	1825.97
Plectin-1	PLEC1_HUMAN	PLEC1	531.784	1	308	437	2895	0.63	QEELYSELQAR	0.95	51	25	47.1	1	0	0	2	1365.66
Plectin-1	PLEC1_HUMAN	PLEC1	531.784	1	308	437	2895	0.63	QELEAELAK	0.95	28.1	25	18.7	2	0	0	2	1030.54
Plectin-1	PLEC1_HUMAN	PLEC1	531.784	1	308	437	2895	0.63	QEQALLEEIER	0.95	64.9	25	46.5	6	0	0	2	1357.7
Plectin-1	PLEC1_HUMAN	PLEC1	531.784	1	308	437	2895	0.63	QITMEELVR	0.95	32.7	25	29.3	2	0	0	2	1134.58
Plectin-1	PLEC1_HUMAN	PLEC1	531.784	1	308	437	2895	0.63	QKAQVEQELTTLR	0.95	60.1	25	54.2	0	3	0	2	1543.84
Plectin-1	PLEC1_HUMAN	PLEC1	531.784	1	308	437	2895	0.63	QLAAEEER	0.95	38.5	25	22.7	2	0	0	2	945.464
Plectin-1	PLEC1_HUMAN	PLEC1	531.784	1	308	437	2895	0.63	QLAEEDAAR	0.95	64.4	25	53.3	4	0	0	2	1002.49
Plectin-1	PLEC1_HUMAN	PLEC1	531.784	1	308	437	2895	0.63	QLAEEDLAQQR	0.95	75.6	25	70.3	8	0	0	2	1300.65
Plectin-1	PLEC1_HUMAN	PLEC1	531.784	1	308	437	2895	0.63	QLAEGTAQQR	0.95	59.9	25	40.6	11	0	0	2	1101.56
Plectin-1	PLEC1_HUMAN	PLEC1	531.784	1	308	437	2895	0.63	QLEMSAEAER	0.95	73.1	25	65.7	8	0	0	2	1179.53
Plectin-1	PLEC1_HUMAN	PLEC1	531.784	1	308	437	2895	0.63	QLLEEELAR	0.95	59	25	48.5	8	0	0	2	1100.59
Plectin-1	PLEC1_HUMAN	PLEC1	531.784	1	308	437	2895	0.63	QLQLAQEAAQK	0.95	82.1	25	73.2	8	0	0	2	1227.67
Plectin-1	PLEC1_HUMAN	PLEC1	531.784	1	308	437	2895	0.63	QLQLAQEAAQKR	0.95	59.3	25	49.5	1	3	0	2	1383.77
Plectin-1	PLEC1_HUMAN	PLEC1	531.784	1	308	437	2895	0.63	QQEELLAEENQR	0.95	65.5	25	64.3	4	0	0	2	1486.71
Plectin-1	PLEC1_HUMAN	PLEC1	531.784	1	308	437	2895	0.63	QQGLASYDYVR	0.95	58.8	25	58.8	20	0	0	2	1299.63
Plectin-1	PLEC1_HUMAN	PLEC1	531.784	1	308	437	2895	0.63	QRELAEQELEK	0.95	57	25	33.3	4	5	0	2	1372.71
Plectin-1	PLEC1_HUMAN	PLEC1	531.784	1	308	437	2895	0.63	QRELEQLGR	0.95	40.6	25	11.6	3	2	0	2	1128.61
Plectin-1	PLEC1_HUMAN	PLEC1	531.784	1	308	437	2895	0.63	QRLEAEAGR	0.95	45.9	25	30.5	5	0	0	2	1029.54
Plectin-1	PLEC1_HUMAN	PLEC1	531.784	1	308	437	2895	0.63	QSSEAEIQAK	0.95	45.5	25	43.1	1	0	0	2	1090.54
Plectin-1	PLEC1_HUMAN	PLEC1	531.784	1	308	437	2895	0.63	QTLSIYQALK	0.95	55	25	52.7	8	0	0	2	1164.66
Plectin-1	PLEC1_HUMAN	PLEC1	531.784	1	308	437	2895	0.63	QTLSIYQALKK	0.95	43.9	25	36.2	2	2	0	2	1292.76
Plectin-1	PLEC1_HUMAN	PLEC1	531.784	1	308	437	2895	0.63	QTNLENLDQAFSVAER	0.95	111	25	107	11	6	0	2	1834.89
Plectin-1	PLEC1_HUMAN	PLEC1	531.784	1	308	437	2895	0.63	QTNLENLDQAFSVAERDLGVTR	0.95	36.5	25	36.5	0	2	0	2	2476.24
Plectin-1	PLEC1_HUMAN	PLEC1	531.784	1	308	437	2895	0.63	QVEEEILALK	0.95	70.8	25	60.8	8	0	0	2	1171.66
Plectin-1	PLEC1_HUMAN	PLEC1	531.784	1	308	437	2895	0.63	QVQVALETAQR	0.95	68.5	25	58.5	9	0	0	2	1242.68
Plectin-1	PLEC1_HUMAN	PLEC1	531.784	1	308	437	2895	0.63	QYDIDDAIAK	0.95	34	25	20	4	0	0	2	1151.56
Plectin-1	PLEC1_HUMAN	PLEC1	531.784	1	308	437	2895	0.63	QYINAIKDYELQLVTYK	0.95	91	25	90.6	4	10	0	2	2102.12
Plectin-1	PLEC1_HUMAN	PLEC1	531.784	1	308	437	2895	0.63	RAQAEQAALR	0.95	36.5	25	32.2	6	6	0	2	1113.61
Plectin-1	PLEC1_HUMAN	PLEC1	531.784	1	308	437	2895	0.63	RDDGTGQLLLPLSDAR	0.95	34	25	32.7	0	7	0	2	1726.91
Plectin-1	PLEC1_HUMAN	PLEC1	531.784	1	308	437	2895	0.63	RDVQLIR	0.95	26.9	25	16.1	1	0	0	2	899.542
Plectin-1	PLEC1_HUMAN	PLEC1	531.784	1	308	437	2895	0.63	REEAAVDAQQQK	0.95	42.2	25	38.1	9	10	0	2	1372.68
Plectin-1	PLEC1_HUMAN	PLEC1	531.784	1	308	437	2895	0.63	RLAEDEAFQR	0.95	31.5	25	16	2	2	0	2	1234.62
Plectin-1	PLEC1_HUMAN	PLEC1	531.784	1	308	437	2895	0.63	RLTAEDLFEAR	0.95	29.2	25	15	4	4	0	2	1320.69
Plectin-1	PLEC1_HUMAN	PLEC1	531.784	1	308	437	2895	0.63	RLTVNEAVK	0.95	28.5	25	19.7	1	0	0	2	1029.61
Plectin-1	PLEC1_HUMAN	PLEC1	531.784	1	308	437	2895	0.63	RPELEDSTLR	0.95	45.6	25	38.2	12	2	0	2	1215.63
Plectin-1	PLEC1_HUMAN	PLEC1	531.784	1	308	437	2895	0.63	RQELEAELAK	0.95	43.8	25	36.5	6	5	0	2	1186.64
Plectin-1	PLEC1_HUMAN	PLEC1	531.784	1	308	437	2895	0.63	RQEQIQAMPLADSQAVR	0.95	53.1	25	53.1	0	4	0	2	1956.99
Plectin-1	PLEC1_HUMAN	PLEC1	531.784	1	308	437	2895	0.63	RQQEELLAEENQR	0.95	74.5	25	74.5	4	2	0	2	1642.81
Plectin-1	PLEC1_HUMAN	PLEC1	531.784	1	308	437	2895	0.63	RQVEEEILALK	0.95	59.2	25	52.2	6	5	0	2	1327.76
Plectin-1	PLEC1_HUMAN	PLEC1	531.784	1	308	437	2895	0.63	SAEAELQSK	0.95	62.8	25	53.8	8	0	0	2	962.479
Plectin-1	PLEC1_HUMAN	PLEC1	531.784	1	308	437	2895	0.63	SAEAELQSKR	0.95	56	25	49.2	4	3	0	2	1118.58
Plectin-1	PLEC1_HUMAN	PLEC1	531.784	1	308	437	2895	0.63	SALDQYR	0.95	27.6	25	24	7	0	0	2	852.421
Plectin-1	PLEC1_HUMAN	PLEC1	531.784	1	308	437	2895	0.63	SDEGQLSPATR	0.95	77.2	25	71.4	18	0	0	2	1160.55
Plectin-1	PLEC1_HUMAN	PLEC1	531.784	1	308	437	2895	0.63	SEEMQTVQQEQLLQETQALQQSFLSEK	0.95	74.7	25	74.7	0	6	0	2	3196.53
Plectin-1	PLEC1_HUMAN	PLEC1	531.784	1	308	437	2895	0.63	SEEMQTVQQEQLLQETQALQQSFLSEKDSLLQR	0.95	59.1	25	59.1	0	0	1	2	3908.92
Plectin-1	PLEC1_HUMAN	PLEC1	531.784	1	308	437	2895	0.63	SEFERLECLQR	0.95	31.6	25	31.6	2	0	0	2	1466.71
Plectin-1	PLEC1_HUMAN	PLEC1	531.784	1	308	437	2895	0.63	SELELTLGK	0.95	51.6	25	50.4	11	0	0	2	989.552
Plectin-1	PLEC1_HUMAN	PLEC1	531.784	1	308	437	2895	0.63	SELELTLGKLEQVR	0.95	72.3	25	64.6	2	4	0	2	1614.91
Plectin-1	PLEC1_HUMAN	PLEC1	531.784	1	308	437	2895	0.63	SHRVPLDVACAR	0.95	53.7	25	43.2	1	3	0	2	1380.72
Plectin-1	PLEC1_HUMAN	PLEC1	531.784	1	308	437	2895	0.63	SIITYVSSLYDAMPR	0.95	84.4	25	84.4	17	15	0	2	1731.86
Plectin-1	PLEC1_HUMAN	PLEC1	531.784	1	308	437	2895	0.63	SIQEELQQLR	0.95	71.7	25	53.1	10	0	0	2	1243.66
Plectin-1	PLEC1_HUMAN	PLEC1	531.784	1	308	437	2895	0.63	SKEQAELEAAR	0.95	71.2	25	59.5	8	8	0	2	1231.63
Plectin-1	PLEC1_HUMAN	PLEC1	531.784	1	308	437	2895	0.63	SKGIYQSLEGAVQAGQLK	0.95	42.9	25	42.9	0	4	0	2	1877.01
Plectin-1	PLEC1_HUMAN	PLEC1	531.784	1	308	437	2895	0.63	SLAAEEEAAR	0.95	72.7	25	64.8	10	0	0	2	1046.51
Plectin-1	PLEC1_HUMAN	PLEC1	531.784	1	308	437	2895	0.63	SLAQAEAEK	0.95	44.8	25	32.6	6	0	0	2	946.484
Plectin-1	PLEC1_HUMAN	PLEC1	531.784	1	308	437	2895	0.63	SLESLHSFVAAATK	0.95	96.7	25	93.3	6	12	0	2	1460.77
Plectin-1	PLEC1_HUMAN	PLEC1	531.784	1	308	437	2895	0.63	SLLAWQSLR	0.95	61.5	25	31.3	12	0	0	2	1073.61
Plectin-1	PLEC1_HUMAN	PLEC1	531.784	1	308	437	2895	0.63	SLQEEHVAVAQLR	0.95	44.1	25	42.6	0	8	0	2	1479.79
Plectin-1	PLEC1_HUMAN	PLEC1	531.784	1	308	437	2895	0.63	SLQEEHVAVAQLREEAER	0.95	31.1	25	31.1	0	3	0	2	2094.06
Plectin-1	PLEC1_HUMAN	PLEC1	531.784	1	308	437	2895	0.63	SLSAIYLEK	0.95	34.4	25	26.5	5	0	0	2	1023.57
Plectin-1	PLEC1_HUMAN	PLEC1	531.784	1	308	437	2895	0.63	SLVPAAELLESR	0.95	33.7	25	19.9	6	0	0	2	1284.72
Plectin-1	PLEC1_HUMAN	PLEC1	531.784	1	308	437	2895	0.63	SMVEEGTGLR	0.95	63.3	25	48.8	13	0	0	2	1094.51
Plectin-1	PLEC1_HUMAN	PLEC1	531.784	1	308	437	2895	0.63	SQVEEELFSVR	0.95	72.9	25	66.9	11	0	0	2	1322.66
Plectin-1	PLEC1_HUMAN	PLEC1	531.784	1	308	437	2895	0.63	SQVMDEATALQLR	0.95	93.3	25	74.8	19	0	0	2	1477.73
Plectin-1	PLEC1_HUMAN	PLEC1	531.784	1	308	437	2895	0.63	SSIAGLLLK	0.95	63.5	25	29	12	0	0	2	901.572
Plectin-1	PLEC1_HUMAN	PLEC1	531.784	1	308	437	2895	0.63	SSSVGSSSSYPISPAVSR	0.95	117	25	116	3	0	0	2	1754.86
Plectin-1	PLEC1_HUMAN	PLEC1	531.784	1	308	437	2895	0.63	SWSLATFR	0.95	41.3	25	30.1	10	0	0	2	967.5
Plectin-1	PLEC1_HUMAN	PLEC1	531.784	1	308	437	2895	0.63	SYVDPSTDER	0.95	51.4	25	51.1	21	0	0	2	1168.51
Plectin-1	PLEC1_HUMAN	PLEC1	531.784	1	308	437	2895	0.63	SYVDPSTDERLSYTQLLR	0.95	28.1	25	26.6	0	2	0	2	2143.07
Plectin-1	PLEC1_HUMAN	PLEC1	531.784	1	308	437	2895	0.63	THYSELTTLTSQYIK	0.95	92.3	25	92.3	7	2	0	2	1784.91
Plectin-1	PLEC1_HUMAN	PLEC1	531.784	1	308	437	2895	0.63	TISLVIR	0.95	34	25	27	3	0	0	2	801.519
Plectin-1	PLEC1_HUMAN	PLEC1	531.784	1	308	437	2895	0.63	TLLQGSGCLAGIYLEDTKEK	0.95	38.2	25	38.2	0	6	0	2	2196.12
Plectin-1	PLEC1_HUMAN	PLEC1	531.784	1	308	437	2895	0.63	TPVEVPVGGFK	0.95	39	25	39	16	0	0	2	1129.63
Plectin-1	PLEC1_HUMAN	PLEC1	531.784	1	308	437	2895	0.63	TQLASWSDPTEETGPVAGILDTETLEK	0.95	54.4	25	54.4	0	1	0	2	2888.41
Plectin-1	PLEC1_HUMAN	PLEC1	531.784	1	308	437	2895	0.63	TTVKDLSELGSVR	0.95	51.9	25	50.4	2	0	0	2	1404.77
Plectin-1	PLEC1_HUMAN	PLEC1	531.784	1	308	437	2895	0.63	TVTIWEIINSEYFTAEQR	0.95	95.9	25	95.9	1	0	0	2	2200.09
Plectin-1	PLEC1_HUMAN	PLEC1	531.784	1	308	437	2895	0.63	TVTVWELISSEYFTAEQR	0.95	81	25	79.5	2	2	0	2	2159.07
Plectin-1	PLEC1_HUMAN	PLEC1	531.784	1	308	437	2895	0.63	VAQLLER	0.95	35	25	24.4	6	0	0	2	828.494
Plectin-1	PLEC1_HUMAN	PLEC1	531.784	1	308	437	2895	0.63	VDGAEWGVDLPSVEAQLGSHR	0.95	81.5	25	81.5	2	4	0	2	2222.08
Plectin-1	PLEC1_HUMAN	PLEC1	531.784	1	308	437	2895	0.63	VIDRELYQQLQR	0.95	40.3	25	38.1	8	12	0	2	1560.85
Plectin-1	PLEC1_HUMAN	PLEC1	531.784	1	308	437	2895	0.63	VLADPSDDTK	0.95	51	25	44.9	28	0	0	2	1060.52
Plectin-1	PLEC1_HUMAN	PLEC1	531.784	1	308	437	2895	0.63	VLADPSDDTKGFFDPNTHENLTYLQLLER	0.95	71.2	25	71.2	0	2	0	2	3348.64
Plectin-1	PLEC1_HUMAN	PLEC1	531.784	1	308	437	2895	0.63	VLADPSDDTKGFFDPNTHENLTYR	0.95	48.5	25	46.7	0	2	0	2	2752.29
Plectin-1	PLEC1_HUMAN	PLEC1	531.784	1	308	437	2895	0.63	VLALPEPSPAAPTLR	0.95	48.4	25	48.4	12	2	0	2	1531.88
Plectin-1	PLEC1_HUMAN	PLEC1	531.784	1	308	437	2895	0.63	VLSSSGSEAAVPSVCFLVPPPNQEAQEAVTR	0.95	23.9	25	22.8	0	2	0	2	3226.6
Plectin-1	PLEC1_HUMAN	PLEC1	531.784	1	308	437	2895	0.63	VPDVQDGVR	0.95	50.7	25	39.5	14	0	0	2	984.511
Plectin-1	PLEC1_HUMAN	PLEC1	531.784	1	308	437	2895	0.63	VPLDEALQR	0.95	34.6	25	22.6	5	0	0	2	1040.57
Plectin-1	PLEC1_HUMAN	PLEC1	531.784	1	308	437	2895	0.63	VPLDVACAR	0.95	42.3	25	42.3	12	0	0	2	1000.52
Plectin-1	PLEC1_HUMAN	PLEC1	531.784	1	308	437	2895	0.63	VPPGYHPLDVEK	0.95	30.8	25	29.3	1	0	0	2	1350.71
Plectin-1	PLEC1_HUMAN	PLEC1	531.784	1	308	437	2895	0.63	VPPGYHPLDVEKEWGK	0.95	14.8	25	12.1	0	0	1	2	1850.94
Plectin-1	PLEC1_HUMAN	PLEC1	531.784	1	308	437	2895	0.63	VPVDVAYQR	0.95	59.1	25	53.8	22	0	0	2	1046.56
Plectin-1	PLEC1_HUMAN	PLEC1	531.784	1	308	437	2895	0.63	VPVDVAYR	0.95	51.7	25	40.5	25	0	0	2	918.504
Plectin-1	PLEC1_HUMAN	PLEC1	531.784	1	308	437	2895	0.63	VPVDVAYRR	0.95	36.8	25	28.5	8	0	0	2	1074.61
Plectin-1	PLEC1_HUMAN	PLEC1	531.784	1	308	437	2895	0.63	VQMEELSK	0.95	36.3	25	25.4	8	0	0	2	979.477
Plectin-1	PLEC1_HUMAN	PLEC1	531.784	1	308	437	2895	0.63	VQSGSESVIQEYVDLR	0.95	125	25	125	10	0	0	2	1808.9
Plectin-1	PLEC1_HUMAN	PLEC1	531.784	1	308	437	2895	0.63	VRAEMEVLLASK	0.95	33.7	25	30.8	1	4	0	2	1345.75
Plectin-1	PLEC1_HUMAN	PLEC1	531.784	1	308	437	2895	0.63	VSIYEAMR	0.95	58.4	25	55.8	17	0	0	2	968.487
Plectin-1	PLEC1_HUMAN	PLEC1	531.784	1	308	437	2895	0.63	VTLVQTLEIQR	0.95	70.8	25	62.5	9	0	0	2	1299.76
Plectin-1	PLEC1_HUMAN	PLEC1	531.784	1	308	437	2895	0.63	WQAVLAQTDVR	0.95	50.1	25	50.1	8	0	0	2	1286.69
Plectin-1	PLEC1_HUMAN	PLEC1	531.784	1	308	437	2895	0.63	YLQDLLAWVEENQHR	0.95	78.2	25	78.2	4	2	0	2	1913.95
Cytoplasmic dynein 1 heavy chain 1	DYHC1_HUMAN	DYNC1H1	532.406	1	153	196	892	0.412	AATSPALFNR	0.95	46.1	25	31.9	8	0	0	2	1047.56
Cytoplasmic dynein 1 heavy chain 1	DYHC1_HUMAN	DYNC1H1	532.406	1	153	196	892	0.412	ADLAAVEAK	0.95	42.7	25	33.1	8	0	0	2	887.483
Cytoplasmic dynein 1 heavy chain 1	DYHC1_HUMAN	DYNC1H1	532.406	1	153	196	892	0.412	AERPDVDEK	0.95	29.5	25	24.4	1	12	0	2	1058.51
Cytoplasmic dynein 1 heavy chain 1	DYHC1_HUMAN	DYNC1H1	532.406	1	153	196	892	0.412	AERPDVDEKR	0.95	53.7	25	49.9	8	14	0	2	1214.61
Cytoplasmic dynein 1 heavy chain 1	DYHC1_HUMAN	DYNC1H1	532.406	1	153	196	892	0.412	AHQANQLYPFAISLIESVR	0.95	82.9	25	82.9	2	6	0	2	2157.15
Cytoplasmic dynein 1 heavy chain 1	DYHC1_HUMAN	DYNC1H1	532.406	1	153	196	892	0.412	AISKDHLYGTLDPNTR	0.95	32.9	25	32.9	0	4	0	2	1800.92
Cytoplasmic dynein 1 heavy chain 1	DYHC1_HUMAN	DYNC1H1	532.406	1	153	196	892	0.412	ALEHAFQLEHIMDLTR	0.95	41.1	25	41.1	0	6	3	2	1923.97
Cytoplasmic dynein 1 heavy chain 1	DYHC1_HUMAN	DYNC1H1	532.406	1	153	196	892	0.412	ALGEYLER	0.95	52.7	25	44.9	8	0	0	2	950.494
Cytoplasmic dynein 1 heavy chain 1	DYHC1_HUMAN	DYNC1H1	532.406	1	153	196	892	0.412	ALGHQLGR	0.95	35.3	25	30.2	4	0	0	2	851.485
Cytoplasmic dynein 1 heavy chain 1	DYHC1_HUMAN	DYNC1H1	532.406	1	153	196	892	0.412	ALPDMEVVGLNFSSATTPELLLK	0.95	28.8	25	28.8	0	4	0	2	2461.29
Cytoplasmic dynein 1 heavy chain 1	DYHC1_HUMAN	DYNC1H1	532.406	1	153	196	892	0.412	ASLACGPMVK	0.95	23.3	25	14.1	1	0	0	2	1033.52
Cytoplasmic dynein 1 heavy chain 1	DYHC1_HUMAN	DYNC1H1	532.406	1	153	196	892	0.412	ASVVTLPVYLNFTR	0.95	51.5	25	48.2	12	0	0	2	1579.88
Cytoplasmic dynein 1 heavy chain 1	DYHC1_HUMAN	DYNC1H1	532.406	1	153	196	892	0.412	AVDDLNLHSYSNLPIWVNK	0.95	54.6	25	52.7	0	6	0	2	2198.12
Cytoplasmic dynein 1 heavy chain 1	DYHC1_HUMAN	DYNC1H1	532.406	1	153	196	892	0.412	CLGSLFSMLHQACR	0.95	35.3	25	35.3	0	2	0	2	1679.78
Cytoplasmic dynein 1 heavy chain 1	DYHC1_HUMAN	DYNC1H1	532.406	1	153	196	892	0.412	DFPLNDLLSATELDK	0.95	89	25	88.3	6	0	0	2	1690.85
Cytoplasmic dynein 1 heavy chain 1	DYHC1_HUMAN	DYNC1H1	532.406	1	153	196	892	0.412	DFPLNDLLSATELDKIR	0.95	107	25	101	7	0	0	2	1960.04
Cytoplasmic dynein 1 heavy chain 1	DYHC1_HUMAN	DYNC1H1	532.406	1	153	196	892	0.412	DLFQVAFNR	0.95	48.8	25	44	12	0	0	2	1109.57
Cytoplasmic dynein 1 heavy chain 1	DYHC1_HUMAN	DYNC1H1	532.406	1	153	196	892	0.412	DVLLVAQGEMALEEFLK	0.95	114	25	114	8	0	0	2	1921
Cytoplasmic dynein 1 heavy chain 1	DYHC1_HUMAN	DYNC1H1	532.406	1	153	196	892	0.412	EAIVNSCVFVHQTLHQANAR	0.95	44.6	25	44.6	0	4	0	2	2294.15
Cytoplasmic dynein 1 heavy chain 1	DYHC1_HUMAN	DYNC1H1	532.406	1	153	196	892	0.412	EDLDKVEPAVIEAQNAVK	0.95	43.4	25	42	0	6	0	2	1968.03
Cytoplasmic dynein 1 heavy chain 1	DYHC1_HUMAN	DYNC1H1	532.406	1	153	196	892	0.412	EFGPVVIDYGK	0.95	37	25	37	5	0	0	2	1223.63
Cytoplasmic dynein 1 heavy chain 1	DYHC1_HUMAN	DYNC1H1	532.406	1	153	196	892	0.412	EHINSVSAMK	0.95	29.1	25	23.3	2	0	0	2	1131.55
Cytoplasmic dynein 1 heavy chain 1	DYHC1_HUMAN	DYNC1H1	532.406	1	153	196	892	0.412	ENFIPTIVNFSAEEISDAIR	0.95	106	25	101	10	14	0	2	2265.14
Cytoplasmic dynein 1 heavy chain 1	DYHC1_HUMAN	DYNC1H1	532.406	1	153	196	892	0.412	EQPWVSVQPR	0.95	43.6	25	39.3	2	0	0	2	1225.63
Cytoplasmic dynein 1 heavy chain 1	DYHC1_HUMAN	DYNC1H1	532.406	1	153	196	892	0.412	ESPEVLLTLDILK	0.95	82.4	25	75.9	17	0	0	2	1469.85
Cytoplasmic dynein 1 heavy chain 1	DYHC1_HUMAN	DYNC1H1	532.406	1	153	196	892	0.412	EVWNTYELDLVNYQNK	0.95	89.4	25	89.4	2	0	0	2	2027.97
Cytoplasmic dynein 1 heavy chain 1	DYHC1_HUMAN	DYNC1H1	532.406	1	153	196	892	0.412	EWTDGLFTHVLR	0.95	62.2	25	53	2	0	0	2	1473.75
Cytoplasmic dynein 1 heavy chain 1	DYHC1_HUMAN	DYNC1H1	532.406	1	153	196	892	0.412	EYQTQLIQR	0.95	64.1	25	39.4	6	0	0	2	1178.62
Cytoplasmic dynein 1 heavy chain 1	DYHC1_HUMAN	DYNC1H1	532.406	1	153	196	892	0.412	FGNPLLVQDVESYDPVLNPVLNR	0.95	121	25	121	4	14	0	2	2598.36
Cytoplasmic dynein 1 heavy chain 1	DYHC1_HUMAN	DYNC1H1	532.406	1	153	196	892	0.412	FLSDPQVHTVLVER	0.95	65.5	25	65.5	1	4	0	2	1639.88
Cytoplasmic dynein 1 heavy chain 1	DYHC1_HUMAN	DYNC1H1	532.406	1	153	196	892	0.412	FNALFVRPHIR	0.95	31.4	25	30	0	4	0	2	1369.79
Cytoplasmic dynein 1 heavy chain 1	DYHC1_HUMAN	DYNC1H1	532.406	1	153	196	892	0.412	FNYGFEYLGVQDK	0.95	102	25	102	8	0	0	2	1579.74
Cytoplasmic dynein 1 heavy chain 1	DYHC1_HUMAN	DYNC1H1	532.406	1	153	196	892	0.412	FQSISTEFLALMK	0.95	57.8	25	57	6	0	0	2	1530.79
Cytoplasmic dynein 1 heavy chain 1	DYHC1_HUMAN	DYNC1H1	532.406	1	153	196	892	0.412	FTQDTQPHYIYSPR	0.95	35	25	34.6	0	5	0	2	1752.83
Cytoplasmic dynein 1 heavy chain 1	DYHC1_HUMAN	DYNC1H1	532.406	1	153	196	892	0.412	FYFVGDEDLLEIIGNSK	0.95	115	25	98	8	2	0	2	1958.97
Cytoplasmic dynein 1 heavy chain 1	DYHC1_HUMAN	DYNC1H1	532.406	1	153	196	892	0.412	GIFEALRPLETLPVEGLIR	0.95	56.6	25	56.6	9	13	0	2	2123.22
Cytoplasmic dynein 1 heavy chain 1	DYHC1_HUMAN	DYNC1H1	532.406	1	153	196	892	0.412	GMLHQDHITFAMLLAR	0.95	27.7	25	27.7	0	1	0	2	1885.94
Cytoplasmic dynein 1 heavy chain 1	DYHC1_HUMAN	DYNC1H1	532.406	1	153	196	892	0.412	GNEIVLSAGSTPR	0.95	55	25	55	4	0	0	2	1300.69
Cytoplasmic dynein 1 heavy chain 1	DYHC1_HUMAN	DYNC1H1	532.406	1	153	196	892	0.412	GTVGEPTYDAEFQHFLR	0.95	68.5	25	68.5	1	0	0	2	1966.93
Cytoplasmic dynein 1 heavy chain 1	DYHC1_HUMAN	DYNC1H1	532.406	1	153	196	892	0.412	GVWSELSK	0.95	23.2	25	21.4	1	0	0	2	905.473
Cytoplasmic dynein 1 heavy chain 1	DYHC1_HUMAN	DYNC1H1	532.406	1	153	196	892	0.412	GWDDLFNK	0.95	37.1	25	22.1	2	0	0	2	994.463
Cytoplasmic dynein 1 heavy chain 1	DYHC1_HUMAN	DYNC1H1	532.406	1	153	196	892	0.412	HEALLYTWLAEHKPLVLCGPPGSGK	0.95	43.2	25	43.2	0	0	2	2	2773.45
Cytoplasmic dynein 1 heavy chain 1	DYHC1_HUMAN	DYNC1H1	532.406	1	153	196	892	0.412	HLLPVETQR	0.95	24.2	25	23.9	1	0	0	2	1092.62
Cytoplasmic dynein 1 heavy chain 1	DYHC1_HUMAN	DYNC1H1	532.406	1	153	196	892	0.412	HYLDFINHYANLFHEK	0.95	40.6	25	37.8	0	2	2	2	2061
Cytoplasmic dynein 1 heavy chain 1	DYHC1_HUMAN	DYNC1H1	532.406	1	153	196	892	0.412	IAFIMDESNVLDSGFLER	0.95	117	25	117	5	0	0	2	2072
Cytoplasmic dynein 1 heavy chain 1	DYHC1_HUMAN	DYNC1H1	532.406	1	153	196	892	0.412	IFTIESTR	0.95	42.9	25	28.6	6	0	0	2	966.525
Cytoplasmic dynein 1 heavy chain 1	DYHC1_HUMAN	DYNC1H1	532.406	1	153	196	892	0.412	IFVFEPPPGVK	0.95	35.8	25	31.2	12	0	0	2	1229.69
Cytoplasmic dynein 1 heavy chain 1	DYHC1_HUMAN	DYNC1H1	532.406	1	153	196	892	0.412	ILDDDTIITTLENLK	0.95	121	25	119	8	0	0	2	1716.93
Cytoplasmic dynein 1 heavy chain 1	DYHC1_HUMAN	DYNC1H1	532.406	1	153	196	892	0.412	ILDDDTIITTLENLKR	0.95	69.3	25	69.1	9	4	0	2	1873.03
Cytoplasmic dynein 1 heavy chain 1	DYHC1_HUMAN	DYNC1H1	532.406	1	153	196	892	0.412	IMFEVQDLK	0.95	47.9	25	20.2	6	0	0	2	1138.58
Cytoplasmic dynein 1 heavy chain 1	DYHC1_HUMAN	DYNC1H1	532.406	1	153	196	892	0.412	INEWLTLVEK	0.95	67.9	25	57.7	6	0	0	2	1244.69
Cytoplasmic dynein 1 heavy chain 1	DYHC1_HUMAN	DYNC1H1	532.406	1	153	196	892	0.412	INMLVIELK	0.95	64.4	25	53.1	10	0	0	2	1088.64
Cytoplasmic dynein 1 heavy chain 1	DYHC1_HUMAN	DYNC1H1	532.406	1	153	196	892	0.412	IQFVGACNPPTDPGR	0.95	97.8	25	89.4	4	0	0	2	1628.79
Cytoplasmic dynein 1 heavy chain 1	DYHC1_HUMAN	DYNC1H1	532.406	1	153	196	892	0.412	IQGLTVEQAEAVVR	0.95	88.9	25	85.6	10	0	0	2	1512.84
Cytoplasmic dynein 1 heavy chain 1	DYHC1_HUMAN	DYNC1H1	532.406	1	153	196	892	0.412	IWAHEALR	0.95	29.4	25	12.9	2	0	0	2	995.542
Cytoplasmic dynein 1 heavy chain 1	DYHC1_HUMAN	DYNC1H1	532.406	1	153	196	892	0.412	KLEHLITELVHQR	0.95	56.4	25	56.4	0	4	5	2	1615.93
Cytoplasmic dynein 1 heavy chain 1	DYHC1_HUMAN	DYNC1H1	532.406	1	153	196	892	0.412	KLHSLQPHACFR	0.95	15.4	25	11.4	0	0	1	2	1493.78
Cytoplasmic dynein 1 heavy chain 1	DYHC1_HUMAN	DYNC1H1	532.406	1	153	196	892	0.412	KLVPLLLEDGGEAPAALEAALEEK	0.95	63	25	63	0	10	0	2	2476.35
Cytoplasmic dynein 1 heavy chain 1	DYHC1_HUMAN	DYNC1H1	532.406	1	153	196	892	0.412	KYEFGESDLR	0.95	32.8	25	27.6	2	0	0	2	1243.6
Cytoplasmic dynein 1 heavy chain 1	DYHC1_HUMAN	DYNC1H1	532.406	1	153	196	892	0.412	LADLLGK	0.95	37.6	25	25.3	6	0	0	2	729.451
Cytoplasmic dynein 1 heavy chain 1	DYHC1_HUMAN	DYNC1H1	532.406	1	153	196	892	0.412	LAETVFNFQEK	0.95	54.2	25	49.3	8	0	0	2	1325.67
Cytoplasmic dynein 1 heavy chain 1	DYHC1_HUMAN	DYNC1H1	532.406	1	153	196	892	0.412	LALESICLLLGESTTDWK	0.95	89.2	25	89.2	2	0	0	2	2049.06
Cytoplasmic dynein 1 heavy chain 1	DYHC1_HUMAN	DYNC1H1	532.406	1	153	196	892	0.412	LCDEQLSSQSHYDFGLR	0.95	39.8	25	38.7	0	2	0	2	2054.92
Cytoplasmic dynein 1 heavy chain 1	DYHC1_HUMAN	DYNC1H1	532.406	1	153	196	892	0.412	LEGVEGVAHIIDPK	0.95	83.7	25	83.2	4	3	0	2	1476.81
Cytoplasmic dynein 1 heavy chain 1	DYHC1_HUMAN	DYNC1H1	532.406	1	153	196	892	0.412	LFLTMEINPK	0.95	54.9	25	34.6	4	0	0	2	1221.65
Cytoplasmic dynein 1 heavy chain 1	DYHC1_HUMAN	DYNC1H1	532.406	1	153	196	892	0.412	LGEDLNKWQALLVQIR	0.95	52.1	25	52.1	0	6	0	2	1896.07
Cytoplasmic dynein 1 heavy chain 1	DYHC1_HUMAN	DYNC1H1	532.406	1	153	196	892	0.412	LGGSPFGPAGTGK	0.95	65.2	25	59.1	6	0	0	2	1145.6
Cytoplasmic dynein 1 heavy chain 1	DYHC1_HUMAN	DYNC1H1	532.406	1	153	196	892	0.412	LKQDGDSFR	0.95	35.1	25	33	3	6	0	2	1065.53
Cytoplasmic dynein 1 heavy chain 1	DYHC1_HUMAN	DYNC1H1	532.406	1	153	196	892	0.412	LKVNFLPEIITLSK	0.95	37.2	25	37	2	4	0	2	1614.98
Cytoplasmic dynein 1 heavy chain 1	DYHC1_HUMAN	DYNC1H1	532.406	1	153	196	892	0.412	LLAESVTEVEIFGK	0.95	89.5	25	89.5	8	0	0	2	1534.84
Cytoplasmic dynein 1 heavy chain 1	DYHC1_HUMAN	DYNC1H1	532.406	1	153	196	892	0.412	LLLIQAFRPDR	0.95	18.9	25	8.41	0	2	0	2	1341.8
Cytoplasmic dynein 1 heavy chain 1	DYHC1_HUMAN	DYNC1H1	532.406	1	153	196	892	0.412	LLNTFLER	0.95	53.2	25	30.3	15	0	0	2	1005.57
Cytoplasmic dynein 1 heavy chain 1	DYHC1_HUMAN	DYNC1H1	532.406	1	153	196	892	0.412	LNTQEIFDDWAR	0.95	69.2	25	58.5	2	0	0	2	1507.72
Cytoplasmic dynein 1 heavy chain 1	DYHC1_HUMAN	DYNC1H1	532.406	1	153	196	892	0.412	LQVLLR	0.95	30.1	25	0.16	1	0	0	2	741.498
Cytoplasmic dynein 1 heavy chain 1	DYHC1_HUMAN	DYNC1H1	532.406	1	153	196	892	0.412	LRDQLGTAK	0.95	38.1	25	28.9	2	0	0	2	1001.57
Cytoplasmic dynein 1 heavy chain 1	DYHC1_HUMAN	DYNC1H1	532.406	1	153	196	892	0.412	LSCLPAFK	0.95	38.8	25	33.7	1	0	0	2	935.502
Cytoplasmic dynein 1 heavy chain 1	DYHC1_HUMAN	DYNC1H1	532.406	1	153	196	892	0.412	LSLSNAISTALPLTQLR	0.95	80.3	25	80.1	13	4	0	2	1798.04
Cytoplasmic dynein 1 heavy chain 1	DYHC1_HUMAN	DYNC1H1	532.406	1	153	196	892	0.412	LVEAISR	0.95	41.6	25	28.7	4	0	0	2	787.467
Cytoplasmic dynein 1 heavy chain 1	DYHC1_HUMAN	DYNC1H1	532.406	1	153	196	892	0.412	LVEDEERR	0.95	27.1	25	16.4	3	0	0	2	1045.53
Cytoplasmic dynein 1 heavy chain 1	DYHC1_HUMAN	DYNC1H1	532.406	1	153	196	892	0.412	LVPLLLEDGGEAPAALEAALEEK	0.95	67.3	25	67.3	3	17	0	2	2348.26
Cytoplasmic dynein 1 heavy chain 1	DYHC1_HUMAN	DYNC1H1	532.406	1	153	196	892	0.412	LVQTPLTDR	0.95	28.7	25	16	1	0	0	2	1042.59
Cytoplasmic dynein 1 heavy chain 1	DYHC1_HUMAN	DYNC1H1	532.406	1	153	196	892	0.412	LYQEMFAWK	0.95	39.2	25	28.8	2	0	0	2	1215.59
Cytoplasmic dynein 1 heavy chain 1	DYHC1_HUMAN	DYNC1H1	532.406	1	153	196	892	0.412	MLSAVSQQVQCIQEALR	0.95	118	25	118	4	3	0	2	1976.99
Cytoplasmic dynein 1 heavy chain 1	DYHC1_HUMAN	DYNC1H1	532.406	1	153	196	892	0.412	MVVLSLPR	0.95	36.1	25	28.4	2	0	0	2	930.544
Cytoplasmic dynein 1 heavy chain 1	DYHC1_HUMAN	DYNC1H1	532.406	1	153	196	892	0.412	NIHVCLGGLFVPEAYITATR	0.95	25.2	25	25.2	0	5	0	2	2231.16
Cytoplasmic dynein 1 heavy chain 1	DYHC1_HUMAN	DYNC1H1	532.406	1	153	196	892	0.412	NLHVVFTMNPSSEGLKDR	0.95	20.6	25	20.6	0	2	0	2	2060.02
Cytoplasmic dynein 1 heavy chain 1	DYHC1_HUMAN	DYNC1H1	532.406	1	153	196	892	0.412	NTISLLVAGLK	0.95	61.4	25	46.2	10	0	0	2	1128.7
Cytoplasmic dynein 1 heavy chain 1	DYHC1_HUMAN	DYNC1H1	532.406	1	153	196	892	0.412	NTISLLVAGLKK	0.95	42.9	25	42.9	2	4	0	2	1256.79
Cytoplasmic dynein 1 heavy chain 1	DYHC1_HUMAN	DYNC1H1	532.406	1	153	196	892	0.412	NVAQYNANHPDFPMQIEQLER	0.95	50.7	25	50.7	0	5	0	2	2514.18
Cytoplasmic dynein 1 heavy chain 1	DYHC1_HUMAN	DYNC1H1	532.406	1	153	196	892	0.412	NVHLAPGWLMQLEK	0.95	22.1	25	9.3	0	2	0	2	1651.86
Cytoplasmic dynein 1 heavy chain 1	DYHC1_HUMAN	DYNC1H1	532.406	1	153	196	892	0.412	NVVHELR	0.95	32.5	25	25.9	3	0	0	2	866.484
Cytoplasmic dynein 1 heavy chain 1	DYHC1_HUMAN	DYNC1H1	532.406	1	153	196	892	0.412	QALVAIFTHLR	0.95	50.7	25	35.8	6	7	0	2	1268.75
Cytoplasmic dynein 1 heavy chain 1	DYHC1_HUMAN	DYNC1H1	532.406	1	153	196	892	0.412	QLIAQVMLYSQGFR	0.95	99.1	25	93.1	2	0	0	2	1653.88
Cytoplasmic dynein 1 heavy chain 1	DYHC1_HUMAN	DYNC1H1	532.406	1	153	196	892	0.412	QLQNISLAAASGGAK	0.95	73.9	25	67.4	3	0	0	2	1428.78
Cytoplasmic dynein 1 heavy chain 1	DYHC1_HUMAN	DYNC1H1	532.406	1	153	196	892	0.412	QNLDALLNQLK	0.95	72.2	25	62.1	8	0	0	2	1269.72
Cytoplasmic dynein 1 heavy chain 1	DYHC1_HUMAN	DYNC1H1	532.406	1	153	196	892	0.412	QPQGHLLLIGVSGAGK	0.95	28.9	25	22.4	0	5	0	2	1574.9
Cytoplasmic dynein 1 heavy chain 1	DYHC1_HUMAN	DYNC1H1	532.406	1	153	196	892	0.412	QTDVLQQLSIQMANAK	0.95	89.7	25	86.7	2	1	0	2	1787.93
Cytoplasmic dynein 1 heavy chain 1	DYHC1_HUMAN	DYNC1H1	532.406	1	153	196	892	0.412	QYASYEFVQR	0.95	47.3	25	43.6	6	0	0	2	1290.61
Cytoplasmic dynein 1 heavy chain 1	DYHC1_HUMAN	DYNC1H1	532.406	1	153	196	892	0.412	RESPEVLLTLDILK	0.95	37	25	37	0	3	0	2	1625.95
Cytoplasmic dynein 1 heavy chain 1	DYHC1_HUMAN	DYNC1H1	532.406	1	153	196	892	0.412	SFEWLSQMR	0.95	51.8	25	51.8	2	0	0	2	1183.56
Cytoplasmic dynein 1 heavy chain 1	DYHC1_HUMAN	DYNC1H1	532.406	1	153	196	892	0.412	SIPLDEGEDEAQR	0.95	57.5	25	54.1	3	0	0	2	1458.67
Cytoplasmic dynein 1 heavy chain 1	DYHC1_HUMAN	DYNC1H1	532.406	1	153	196	892	0.412	SLAMTKPDR	0.95	25	25	22.1	2	0	0	2	1034.53
Cytoplasmic dynein 1 heavy chain 1	DYHC1_HUMAN	DYNC1H1	532.406	1	153	196	892	0.412	SLLQALNEVK	0.95	47.3	25	44.5	2	0	0	2	1114.65
Cytoplasmic dynein 1 heavy chain 1	DYHC1_HUMAN	DYNC1H1	532.406	1	153	196	892	0.412	SMANPPAAVK	0.95	33.3	25	30.1	4	0	0	2	1001.51
Cytoplasmic dynein 1 heavy chain 1	DYHC1_HUMAN	DYNC1H1	532.406	1	153	196	892	0.412	SNSLAFIK	0.95	37	25	25.6	4	0	0	2	879.493
Cytoplasmic dynein 1 heavy chain 1	DYHC1_HUMAN	DYNC1H1	532.406	1	153	196	892	0.412	SPLVMDVLNIQGVQR	0.95	104	25	100	8	5	0	2	1684.91
Cytoplasmic dynein 1 heavy chain 1	DYHC1_HUMAN	DYNC1H1	532.406	1	153	196	892	0.412	SRQELEQHSVDTASTSDAVTFITYVQSLK	0.95	83.3	25	83.3	0	1	2	2	3240.6
Cytoplasmic dynein 1 heavy chain 1	DYHC1_HUMAN	DYNC1H1	532.406	1	153	196	892	0.412	SSLQSQCLNEVLK	0.95	77.3	25	66.9	2	0	0	2	1505.76
Cytoplasmic dynein 1 heavy chain 1	DYHC1_HUMAN	DYNC1H1	532.406	1	153	196	892	0.412	SVLVSAGNVK	0.95	31.7	25	21.5	4	0	0	2	973.568
Cytoplasmic dynein 1 heavy chain 1	DYHC1_HUMAN	DYNC1H1	532.406	1	153	196	892	0.412	TEYLSNADER	0.95	39.7	25	33	7	0	0	2	1197.54
Cytoplasmic dynein 1 heavy chain 1	DYHC1_HUMAN	DYNC1H1	532.406	1	153	196	892	0.412	TFDHYCEYRR	0.95	20.5	25	20.5	0	2	0	2	1446.62
Cytoplasmic dynein 1 heavy chain 1	DYHC1_HUMAN	DYNC1H1	532.406	1	153	196	892	0.412	TFSEILNR	0.95	39.8	25	29.3	3	0	0	2	979.521
Cytoplasmic dynein 1 heavy chain 1	DYHC1_HUMAN	DYNC1H1	532.406	1	153	196	892	0.412	TKPVTGNLRPEEALQALTIYEGK	0.95	30.4	25	26.8	0	0	4	2	2528.37
Cytoplasmic dynein 1 heavy chain 1	DYHC1_HUMAN	DYNC1H1	532.406	1	153	196	892	0.412	TLHTTASNWLHLIPQTLSHLK	0.95	26.7	25	26.7	0	0	4	2	2411.32
Cytoplasmic dynein 1 heavy chain 1	DYHC1_HUMAN	DYNC1H1	532.406	1	153	196	892	0.412	TLINELVK	0.95	28.6	25	6.76	1	0	0	2	929.567
Cytoplasmic dynein 1 heavy chain 1	DYHC1_HUMAN	DYNC1H1	532.406	1	153	196	892	0.412	TMTLFSALR	0.95	58.2	25	44.6	8	0	0	2	1039.56
Cytoplasmic dynein 1 heavy chain 1	DYHC1_HUMAN	DYNC1H1	532.406	1	153	196	892	0.412	TPNGVVLAPVQLGK	0.95	63.5	25	63.5	4	0	0	2	1392.82
Cytoplasmic dynein 1 heavy chain 1	DYHC1_HUMAN	DYNC1H1	532.406	1	153	196	892	0.412	TPVIDADKPVSSQLR	0.95	36.9	25	36.9	0	3	0	2	1625.89
Cytoplasmic dynein 1 heavy chain 1	DYHC1_HUMAN	DYNC1H1	532.406	1	153	196	892	0.412	TPVSITEHPK	0.95	45.8	25	45.8	6	8	0	2	1108.6
Cytoplasmic dynein 1 heavy chain 1	DYHC1_HUMAN	DYNC1H1	532.406	1	153	196	892	0.412	TSAPITCELLNK	0.95	59.7	25	51.5	1	0	0	2	1346.7
Cytoplasmic dynein 1 heavy chain 1	DYHC1_HUMAN	DYNC1H1	532.406	1	153	196	892	0.412	TSDQTWVK	0.95	40.3	25	28.5	2	0	0	2	964.473
Cytoplasmic dynein 1 heavy chain 1	DYHC1_HUMAN	DYNC1H1	532.406	1	153	196	892	0.412	TSFLDDAFRK	0.95	63.5	25	63.5	8	4	0	2	1199.61
Cytoplasmic dynein 1 heavy chain 1	DYHC1_HUMAN	DYNC1H1	532.406	1	153	196	892	0.412	TTDLLTDWEK	0.95	39	25	33.3	2	0	0	2	1221.6
Cytoplasmic dynein 1 heavy chain 1	DYHC1_HUMAN	DYNC1H1	532.406	1	153	196	892	0.412	TVENIKDPLFR	0.95	40.5	25	39.5	2	11	0	2	1331.73
Cytoplasmic dynein 1 heavy chain 1	DYHC1_HUMAN	DYNC1H1	532.406	1	153	196	892	0.412	TYAEPLTAAMVEFYTMSQER	0.95	49	25	43	0	2	0	2	2354.07
Cytoplasmic dynein 1 heavy chain 1	DYHC1_HUMAN	DYNC1H1	532.406	1	153	196	892	0.412	VAAPDVVVPTLDTVR	0.95	43.7	25	43.7	4	1	0	2	1551.87
Cytoplasmic dynein 1 heavy chain 1	DYHC1_HUMAN	DYNC1H1	532.406	1	153	196	892	0.412	VAEVLFDAADANAIEEVNLAYENVK	0.95	48.8	25	48.8	0	2	0	2	2707.35
Cytoplasmic dynein 1 heavy chain 1	DYHC1_HUMAN	DYNC1H1	532.406	1	153	196	892	0.412	VDDLLIIEEK	0.95	72.4	25	67.6	3	0	0	2	1186.66
Cytoplasmic dynein 1 heavy chain 1	DYHC1_HUMAN	DYNC1H1	532.406	1	153	196	892	0.412	VDNEFDQR	0.95	43.8	25	40.1	1	0	0	2	1022.45
Cytoplasmic dynein 1 heavy chain 1	DYHC1_HUMAN	DYNC1H1	532.406	1	153	196	892	0.412	VFEEDALSWEDKLNR	0.95	22.2	25	22	0	2	0	2	1850.89
Cytoplasmic dynein 1 heavy chain 1	DYHC1_HUMAN	DYNC1H1	532.406	1	153	196	892	0.412	VISFIR	0.95	26.9	25	0	3	0	0	2	734.456
Cytoplasmic dynein 1 heavy chain 1	DYHC1_HUMAN	DYNC1H1	532.406	1	153	196	892	0.412	VKEHINSVSAMK	0.95	25.8	25	19.2	0	4	0	2	1358.71
Cytoplasmic dynein 1 heavy chain 1	DYHC1_HUMAN	DYNC1H1	532.406	1	153	196	892	0.412	VLLTTQGVDMISK	0.95	71.3	25	71.3	10	0	0	2	1404.78
Cytoplasmic dynein 1 heavy chain 1	DYHC1_HUMAN	DYNC1H1	532.406	1	153	196	892	0.412	VLQLYQITQINHGLMMVGPSGSGK	0.95	48.2	25	48.2	0	6	0	2	2603.33
Cytoplasmic dynein 1 heavy chain 1	DYHC1_HUMAN	DYNC1H1	532.406	1	153	196	892	0.412	VLRPQVTAVAQQNQGEVPEPQDMK	0.95	52.5	25	45.8	0	1	0	2	2678.36
Cytoplasmic dynein 1 heavy chain 1	DYHC1_HUMAN	DYNC1H1	532.406	1	153	196	892	0.412	VLTLSEDSPYETLHSFISNAVAPFFK	0.95	51.6	25	51	0	3	0	2	2912.47
Cytoplasmic dynein 1 heavy chain 1	DYHC1_HUMAN	DYNC1H1	532.406	1	153	196	892	0.412	VMSQEIQEQLHK	0.95	18.8	25	18.8	0	1	0	2	1469.74
Cytoplasmic dynein 1 heavy chain 1	DYHC1_HUMAN	DYNC1H1	532.406	1	153	196	892	0.412	VNFLPEIITLSK	0.95	45.5	25	45.5	9	0	0	2	1373.8
Cytoplasmic dynein 1 heavy chain 1	DYHC1_HUMAN	DYNC1H1	532.406	1	153	196	892	0.412	VPLAIVNK	0.95	47.1	25	47.1	7	0	0	2	853.551
Cytoplasmic dynein 1 heavy chain 1	DYHC1_HUMAN	DYNC1H1	532.406	1	153	196	892	0.412	VPQIEVETHK	0.95	50.4	25	37.3	6	6	0	2	1179.64
Cytoplasmic dynein 1 heavy chain 1	DYHC1_HUMAN	DYNC1H1	532.406	1	153	196	892	0.412	VPVNLLR	0.95	26.6	25	15.1	6	0	0	2	810.52
Cytoplasmic dynein 1 heavy chain 1	DYHC1_HUMAN	DYNC1H1	532.406	1	153	196	892	0.412	VQVALEELQDLKGVWSELSK	0.95	34.8	25	34.8	0	2	0	2	2271.22
Cytoplasmic dynein 1 heavy chain 1	DYHC1_HUMAN	DYNC1H1	532.406	1	153	196	892	0.412	VQYPQSQACK	0.95	44.7	25	37.2	4	0	0	2	1208.57
Cytoplasmic dynein 1 heavy chain 1	DYHC1_HUMAN	DYNC1H1	532.406	1	153	196	892	0.412	VSPDMAIFITMNPGYAGR	0.95	27.1	25	27.1	1	0	0	2	1939.94
Cytoplasmic dynein 1 heavy chain 1	DYHC1_HUMAN	DYNC1H1	532.406	1	153	196	892	0.412	VTDFGDKVEDPTFLNQLQSGVNR	0.95	56.8	25	56.8	0	10	0	2	2579.27
Cytoplasmic dynein 1 heavy chain 1	DYHC1_HUMAN	DYNC1H1	532.406	1	153	196	892	0.412	VTFVNFTVTR	0.95	68.4	25	60.9	11	0	0	2	1183.65
Cytoplasmic dynein 1 heavy chain 1	DYHC1_HUMAN	DYNC1H1	532.406	1	153	196	892	0.412	WAIAQLNYADMLK	0.95	72.3	25	64.2	2	0	0	2	1536.79
Cytoplasmic dynein 1 heavy chain 1	DYHC1_HUMAN	DYNC1H1	532.406	1	153	196	892	0.412	WFTSQVIR	0.95	32.1	25	24.4	5	0	0	2	1036.56
Cytoplasmic dynein 1 heavy chain 1	DYHC1_HUMAN	DYNC1H1	532.406	1	153	196	892	0.412	WQALLVQIR	0.95	52.5	25	52.5	6	0	0	2	1126.67
Cytoplasmic dynein 1 heavy chain 1	DYHC1_HUMAN	DYNC1H1	532.406	1	153	196	892	0.412	WTDENIDTVALK	0.95	85.1	25	81.5	4	0	0	2	1404.7
Cytoplasmic dynein 1 heavy chain 1	DYHC1_HUMAN	DYNC1H1	532.406	1	153	196	892	0.412	YATLATVSR	0.95	64.4	25	58.7	7	0	0	2	981.536
Cytoplasmic dynein 1 heavy chain 1	DYHC1_HUMAN	DYNC1H1	532.406	1	153	196	892	0.412	YKEEYAVLISEAQAIK	0.95	92.2	25	85	2	12	0	2	1854.98
Cytoplasmic dynein 1 heavy chain 1	DYHC1_HUMAN	DYNC1H1	532.406	1	153	196	892	0.412	YPLIIDPSGQATEFIMNEYKDR	0.95	18.1	25	18.1	0	1	0	2	2616.27
Threonyl-tRNA synthetase, cytoplasmic	SYTC_HUMAN	TARS	83.4378	1	34	45	135	0.494	ADMETLQR	0.95	45.6	25	33.2	3	0	0	2	979.452
Threonyl-tRNA synthetase, cytoplasmic	SYTC_HUMAN	TARS	83.4378	1	34	45	135	0.494	AEHDSILAEK	0.95	49.8	25	41	4	0	0	2	1112.56
Threonyl-tRNA synthetase, cytoplasmic	SYTC_HUMAN	TARS	83.4378	1	34	45	135	0.494	AELNPWPEYIYTR	0.95	59.6	25	49	4	0	0	2	1651.81
Threonyl-tRNA synthetase, cytoplasmic	SYTC_HUMAN	TARS	83.4378	1	34	45	135	0.494	AILGSVER	0.95	36.5	25	24.2	4	0	0	2	844.489
Threonyl-tRNA synthetase, cytoplasmic	SYTC_HUMAN	TARS	83.4378	1	34	45	135	0.494	CGPLIDLCR	0.95	39.9	25	35.3	2	0	0	2	1103.53
Threonyl-tRNA synthetase, cytoplasmic	SYTC_HUMAN	TARS	83.4378	1	34	45	135	0.494	DQELYFFHELSPGSCFFLPK	0.95	28.1	25	28.1	0	2	0	2	2461.15
Threonyl-tRNA synthetase, cytoplasmic	SYTC_HUMAN	TARS	83.4378	1	34	45	135	0.494	ETLLAMFK	0.95	35.3	25	31.1	1	0	0	2	968.512
Threonyl-tRNA synthetase, cytoplasmic	SYTC_HUMAN	TARS	83.4378	1	34	45	135	0.494	FLGDIEVWDQAEK	0.95	61.4	25	48.8	4	0	0	2	1549.75
Threonyl-tRNA synthetase, cytoplasmic	SYTC_HUMAN	TARS	83.4378	1	34	45	135	0.494	FMADIDLDPGCTLNK	0.95	59.2	25	59.2	1	0	0	2	1725.78
Threonyl-tRNA synthetase, cytoplasmic	SYTC_HUMAN	TARS	83.4378	1	34	45	135	0.494	FMADIDLDPGCTLNKK	0.95	26	25	26	0	2	0	2	1853.88
Threonyl-tRNA synthetase, cytoplasmic	SYTC_HUMAN	TARS	83.4378	1	34	45	135	0.494	FNLTYVSHDGDDK	0.95	67.3	25	64.2	2	3	0	2	1510.68
Threonyl-tRNA synthetase, cytoplasmic	SYTC_HUMAN	TARS	83.4378	1	34	45	135	0.494	FNLTYVSHDGDDKK	0.95	25.7	25	25.7	0	2	2	2	1638.78
Threonyl-tRNA synthetase, cytoplasmic	SYTC_HUMAN	TARS	83.4378	1	34	45	135	0.494	GAYIYNALIEFIR	0.95	83.9	25	83.9	8	2	0	2	1542.83
Threonyl-tRNA synthetase, cytoplasmic	SYTC_HUMAN	TARS	83.4378	1	34	45	135	0.494	GCLDFLR	0.95	35	25	10.7	4	0	0	2	880.435
Threonyl-tRNA synthetase, cytoplasmic	SYTC_HUMAN	TARS	83.4378	1	34	45	135	0.494	GFQEVVTPNIFNSR	0.95	56.2	25	56.2	8	0	0	2	1607.82
Threonyl-tRNA synthetase, cytoplasmic	SYTC_HUMAN	TARS	83.4378	1	34	45	135	0.494	IDIQIK	0.95	29.3	25	0	2	0	0	2	729.451
Threonyl-tRNA synthetase, cytoplasmic	SYTC_HUMAN	TARS	83.4378	1	34	45	135	0.494	ISGTVNIR	0.95	45.3	25	23.3	2	0	0	2	859.5
Threonyl-tRNA synthetase, cytoplasmic	SYTC_HUMAN	TARS	83.4378	1	34	45	135	0.494	IYGISFPDPK	0.95	50.9	25	50.9	6	0	0	2	1136.6
Threonyl-tRNA synthetase, cytoplasmic	SYTC_HUMAN	TARS	83.4378	1	34	45	135	0.494	LADFGVLHR	0.95	43.8	25	36	4	0	0	2	1027.57
Threonyl-tRNA synthetase, cytoplasmic	SYTC_HUMAN	TARS	83.4378	1	34	45	135	0.494	LEMYNILK	0.95	30.7	25	21	5	0	0	2	1039.55
Threonyl-tRNA synthetase, cytoplasmic	SYTC_HUMAN	TARS	83.4378	1	34	45	135	0.494	LNLSTRPEK	0.95	18.6	25	12.6	1	1	0	2	1057.6
Threonyl-tRNA synthetase, cytoplasmic	SYTC_HUMAN	TARS	83.4378	1	34	45	135	0.494	MGGEEKPIGAGEEK	0.95	52.3	25	42.7	4	6	0	2	1447.67
Threonyl-tRNA synthetase, cytoplasmic	SYTC_HUMAN	TARS	83.4378	1	34	45	135	0.494	MIAILTENYGGK	0.95	58.1	25	52.1	6	0	0	2	1325.68
Threonyl-tRNA synthetase, cytoplasmic	SYTC_HUMAN	TARS	83.4378	1	34	45	135	0.494	NELSGALTGLTR	0.95	78.3	25	56.7	10	0	0	2	1231.66
Threonyl-tRNA synthetase, cytoplasmic	SYTC_HUMAN	TARS	83.4378	1	34	45	135	0.494	NSSTYWEGK	0.95	37.6	25	37.4	2	0	0	2	1071.47
Threonyl-tRNA synthetase, cytoplasmic	SYTC_HUMAN	TARS	83.4378	1	34	45	135	0.494	QLENSLNEFGEK	0.95	58.2	25	56.6	2	0	0	2	1407.68
Threonyl-tRNA synthetase, cytoplasmic	SYTC_HUMAN	TARS	83.4378	1	34	45	135	0.494	QVMVVPVGPTCDEYAQK	0.95	60.8	25	60.8	2	0	0	2	1936.91
Threonyl-tRNA synthetase, cytoplasmic	SYTC_HUMAN	TARS	83.4378	1	34	45	135	0.494	SKQAEEEF	0.95	33	25	33	2	0	0	2	967.437
Threonyl-tRNA synthetase, cytoplasmic	SYTC_HUMAN	TARS	83.4378	1	34	45	135	0.494	TISETIER	0.95	31.5	25	26.6	3	0	0	2	948.5
Threonyl-tRNA synthetase, cytoplasmic	SYTC_HUMAN	TARS	83.4378	1	34	45	135	0.494	TTPYQIACGISQGLADNTVIAK	0.95	97.9	25	97.9	3	6	0	2	2321.18
Threonyl-tRNA synthetase, cytoplasmic	SYTC_HUMAN	TARS	83.4378	1	34	45	135	0.494	TVYSVFGFSFK	0.95	23.4	25	23.4	1	0	0	2	1281.65
Threonyl-tRNA synthetase, cytoplasmic	SYTC_HUMAN	TARS	83.4378	1	34	45	135	0.494	VTLPDGK	0.95	24.4	25	10.4	1	0	0	2	729.414
Threonyl-tRNA synthetase, cytoplasmic	SYTC_HUMAN	TARS	83.4378	1	34	45	135	0.494	WELNSGDGAFYGPK	0.95	89.9	25	87.3	2	0	0	2	1540.71
Threonyl-tRNA synthetase, cytoplasmic	SYTC_HUMAN	TARS	83.4378	1	34	45	135	0.494	WPFWLSPR	0.95	31.4	25	22.8	6	0	0	2	1088.57
Golgi-specific brefeldin A-resistance guanine nucleotide exchange factor 1	GBF1_HUMAN	GBF1	206.451	1	11	12	21	0.0818	AVGMASDIPGLHLPGGGR	0.95	40.7	25	37.9	0	2	0	2	1720.88
Golgi-specific brefeldin A-resistance guanine nucleotide exchange factor 1	GBF1_HUMAN	GBF1	206.451	1	11	12	21	0.0818	EMALEAIVQLWR	0.95	52.1	25	38.8	2	0	0	2	1474.77
Golgi-specific brefeldin A-resistance guanine nucleotide exchange factor 1	GBF1_HUMAN	GBF1	206.451	1	11	12	21	0.0818	ENYVWNVLLHR	0.95	23.6	25	23.6	0	1	0	2	1442.75
Golgi-specific brefeldin A-resistance guanine nucleotide exchange factor 1	GBF1_HUMAN	GBF1	206.451	1	11	12	21	0.0818	FLISLTNPHDR	0.95	27.4	25	19.3	0	2	0	2	1312.7
Golgi-specific brefeldin A-resistance guanine nucleotide exchange factor 1	GBF1_HUMAN	GBF1	206.451	1	11	12	21	0.0818	FTALSSESIENLPSVFGSNPK	0.95	82.9	25	82.1	2	0	0	2	2224.11
Golgi-specific brefeldin A-resistance guanine nucleotide exchange factor 1	GBF1_HUMAN	GBF1	206.451	1	11	12	21	0.0818	LLEAFTER	0.95	41.5	25	28.3	2	0	0	2	978.525
Golgi-specific brefeldin A-resistance guanine nucleotide exchange factor 1	GBF1_HUMAN	GBF1	206.451	1	11	12	21	0.0818	LPGEAPVIQR	0.95	37.6	25	32.5	1	0	0	2	1079.62
Golgi-specific brefeldin A-resistance guanine nucleotide exchange factor 1	GBF1_HUMAN	GBF1	206.451	1	11	12	21	0.0818	LSELLR	0.95	38.3	25	13.1	18	0	0	2	730.446
Golgi-specific brefeldin A-resistance guanine nucleotide exchange factor 1	GBF1_HUMAN	GBF1	206.451	1	11	12	21	0.0818	LYLEAFR	0.95	35.2	25	33.8	3	0	0	2	911.499
Golgi-specific brefeldin A-resistance guanine nucleotide exchange factor 1	GBF1_HUMAN	GBF1	206.451	1	11	12	21	0.0818	SAEHTLVDMVQLLFTR	0.95	17.4	25	17.4	0	1	0	2	1875.96
Golgi-specific brefeldin A-resistance guanine nucleotide exchange factor 1	GBF1_HUMAN	GBF1	206.451	1	11	12	21	0.0818	SEDTTGPITGLALTSVNK	0.95	81.2	25	81.2	2	0	0	2	1803.93
Golgi-specific brefeldin A-resistance guanine nucleotide exchange factor 1	GBF1_HUMAN	GBF1	206.451	1	11	12	21	0.0818	VSHQVAYGLHELLK	0.95	28.5	25	28.5	0	2	1	2	1593.87
Heat shock protein HSP 90-alpha	HS90A_HUMAN	HSP90AA1	84.6632	1	25	38	332	0.529	ADLINNLGTIAK	0.95	63.8	25	59	60	0	0	2	1242.71
Heat shock protein HSP 90-alpha	HS90A_HUMAN	HSP90AA1	84.6632	1	25	38	332	0.529	ALLFVPR	0.95	35.8	25	0	24	0	0	2	815.514
Heat shock protein HSP 90-alpha	HS90A_HUMAN	HSP90AA1	84.6632	1	25	38	332	0.529	APFDLFENR	0.95	61.7	25	61.7	8	0	0	2	1108.54
Heat shock protein HSP 90-alpha	HS90A_HUMAN	HSP90AA1	84.6632	1	25	38	332	0.529	APFDLFENRK	0.95	33	25	26.7	2	2	0	2	1236.64
Heat shock protein HSP 90-alpha	HS90A_HUMAN	HSP90AA1	84.6632	1	25	38	332	0.529	CLELFTELAEDK	0.95	73.3	25	63	2	0	0	2	1467.7
Heat shock protein HSP 90-alpha	HS90A_HUMAN	HSP90AA1	84.6632	1	25	38	332	0.529	CLELFTELAEDKENYK	0.95	79.6	25	73.9	2	2	0	2	2001.95
Heat shock protein HSP 90-alpha	HS90A_HUMAN	HSP90AA1	84.6632	1	25	38	332	0.529	DNSTMGYMAAK	0.95	44.4	25	44.4	11	0	0	2	1220.49
Heat shock protein HSP 90-alpha	HS90A_HUMAN	HSP90AA1	84.6632	1	25	38	332	0.529	DQVANSAFVER	0.95	57.4	25	50.5	31	0	0	2	1235.6
Heat shock protein HSP 90-alpha	HS90A_HUMAN	HSP90AA1	84.6632	1	25	38	332	0.529	EDQTEYLEER	0.95	60	25	57.5	18	0	0	2	1311.57
Heat shock protein HSP 90-alpha	HS90A_HUMAN	HSP90AA1	84.6632	1	25	38	332	0.529	EDQTEYLEERR	0.95	29.2	25	23.8	4	1	0	2	1467.67
Heat shock protein HSP 90-alpha	HS90A_HUMAN	HSP90AA1	84.6632	1	25	38	332	0.529	EGLELPEDEEEK	0.95	27.6	25	27.6	1	0	0	2	1416.64
Heat shock protein HSP 90-alpha	HS90A_HUMAN	HSP90AA1	84.6632	1	25	38	332	0.529	EGLELPEDEEEKK	0.95	43.1	25	43	4	0	0	2	1544.73
Heat shock protein HSP 90-alpha	HS90A_HUMAN	HSP90AA1	84.6632	1	25	38	332	0.529	EKYIDQEELNK	0.95	58.8	25	48.7	5	1	0	2	1408.7
Heat shock protein HSP 90-alpha	HS90A_HUMAN	HSP90AA1	84.6632	1	25	38	332	0.529	ELHINLIPNK	0.95	35.6	25	29	4	0	0	2	1190.69
Heat shock protein HSP 90-alpha	HS90A_HUMAN	HSP90AA1	84.6632	1	25	38	332	0.529	ELHINLIPNKQDR	0.95	41.9	25	41.9	2	2	1	2	1589.88
Heat shock protein HSP 90-alpha	HS90A_HUMAN	HSP90AA1	84.6632	1	25	38	332	0.529	ELISNSSDALDK	0.95	68.1	25	51.9	14	0	0	2	1291.64
Heat shock protein HSP 90-alpha	HS90A_HUMAN	HSP90AA1	84.6632	1	25	38	332	0.529	ELISNSSDALDKIR	0.95	84.8	25	76.3	4	0	0	2	1560.82
Heat shock protein HSP 90-alpha	HS90A_HUMAN	HSP90AA1	84.6632	1	25	38	332	0.529	FENLCK	0.95	29	25	18	9	0	0	2	810.381
Heat shock protein HSP 90-alpha	HS90A_HUMAN	HSP90AA1	84.6632	1	25	38	332	0.529	FYEQFSK	0.95	43.1	25	25.4	13	0	0	2	948.446
Heat shock protein HSP 90-alpha	HS90A_HUMAN	HSP90AA1	84.6632	1	25	38	332	0.529	GVVDSEDLPLNISR	0.95	96.9	25	0	38	2	0	2	1513.79
Heat shock protein HSP 90-alpha	HS90A_HUMAN	HSP90AA1	84.6632	1	25	38	332	0.529	HFSVEGQLEFR	0.95	72.2	25	72.2	48	32	0	2	1348.66
Heat shock protein HSP 90-alpha	HS90A_HUMAN	HSP90AA1	84.6632	1	25	38	332	0.529	HGLEVIYMIEPIDEYCVQQLK	0.95	57.9	25	57.9	0	2	0	2	2593.27
Heat shock protein HSP 90-alpha	HS90A_HUMAN	HSP90AA1	84.6632	1	25	38	332	0.529	HIYYITGETK	0.95	46.1	25	43.4	14	0	0	2	1224.63
Heat shock protein HSP 90-alpha	HS90A_HUMAN	HSP90AA1	84.6632	1	25	38	332	0.529	HLEINPDHSIIETLR	0.95	76.6	25	76.6	2	26	2	2	1786.94
Heat shock protein HSP 90-alpha	HS90A_HUMAN	HSP90AA1	84.6632	1	25	38	332	0.529	HNDDEQYAWESSAGGSFTVR	0.95	117	25	117	2	22	0	2	2255.96
Heat shock protein HSP 90-alpha	HS90A_HUMAN	HSP90AA1	84.6632	1	25	38	332	0.529	HSQFIGYPITLFVEK	0.95	76.3	25	76.3	18	29	0	2	1778.95
Heat shock protein HSP 90-alpha	HS90A_HUMAN	HSP90AA1	84.6632	1	25	38	332	0.529	IRYESLTDPSK	0.95	56.1	25	49.9	4	4	0	2	1308.68
Heat shock protein HSP 90-alpha	HS90A_HUMAN	HSP90AA1	84.6632	1	25	38	332	0.529	KHLEINPDHSIIETLR	0.95	47.5	25	47.5	0	2	7	2	1915.04
Heat shock protein HSP 90-alpha	HS90A_HUMAN	HSP90AA1	84.6632	1	25	38	332	0.529	LGIHEDSQNR	0.95	48.1	25	43.9	12	29	0	2	1168.57
Heat shock protein HSP 90-alpha	HS90A_HUMAN	HSP90AA1	84.6632	1	25	38	332	0.529	LGIHEDSQNRK	0.95	29.6	25	28.6	2	4	0	2	1296.67
Heat shock protein HSP 90-alpha	HS90A_HUMAN	HSP90AA1	84.6632	1	25	38	332	0.529	LSELLR	0.95	38.3	25	13.1	18	0	0	2	730.446
Heat shock protein HSP 90-alpha	HS90A_HUMAN	HSP90AA1	84.6632	1	25	38	332	0.529	LVTSPCCIVTSTYGWTANMER	0.95	63	25	63	2	3	0	2	2462.11
Heat shock protein HSP 90-alpha	HS90A_HUMAN	HSP90AA1	84.6632	1	25	38	332	0.529	NPDDITNEEYGEFYK	0.95	93.8	25	88.5	18	0	0	2	1833.78
Heat shock protein HSP 90-alpha	HS90A_HUMAN	HSP90AA1	84.6632	1	25	38	332	0.529	RAPFDLFENR	0.95	45.5	25	45.4	14	6	0	2	1264.64
Heat shock protein HSP 90-alpha	HS90A_HUMAN	HSP90AA1	84.6632	1	25	38	332	0.529	SLTNDWEDHLAVK	0.95	93.9	25	85.6	24	12	0	2	1527.74
Heat shock protein HSP 90-alpha	HS90A_HUMAN	HSP90AA1	84.6632	1	25	38	332	0.529	TLTIVDTGIGMTK	0.95	94.8	25	0	44	0	0	2	1365.73
Heat shock protein HSP 90-alpha	HS90A_HUMAN	HSP90AA1	84.6632	1	25	38	332	0.529	VFIMDNCEELIPEYLNFIR	0.95	57.1	25	57.1	2	8	0	2	2431.17
Heat shock protein HSP 90-alpha	HS90A_HUMAN	HSP90AA1	84.6632	1	25	38	332	0.529	VILHLK	0.95	31.2	25	28.8	5	0	0	2	722.492
Heat shock protein HSP 90-alpha	HS90A_HUMAN	HSP90AA1	84.6632	1	25	38	332	0.529	VILHLKEDQTEYLEER	0.95	64.9	25	64.9	2	16	6	2	2015.04
Heat shock protein HSP 90-alpha	HS90A_HUMAN	HSP90AA1	84.6632	1	25	38	332	0.529	YESLTDPSK	0.95	47.3	25	42.3	23	0	0	2	1039.49
Heat shock protein HSP 90-alpha	HS90A_HUMAN	HSP90AA1	84.6632	1	25	38	332	0.529	YESLTDPSKLDSGK	0.95	66.4	25	59.5	5	2	0	2	1539.75
Heat shock protein HSP 90-alpha	HS90A_HUMAN	HSP90AA1	84.6632	1	25	38	332	0.529	YIDQEELNK	0.95	57.3	25	40.8	42	0	0	2	1151.56
Heat shock protein HSP 90-alpha	HS90A_HUMAN	HSP90AA1	84.6632	1	25	38	332	0.529	YYTSASGDEMVSLK	0.95	81.9	25	81.9	4	0	0	2	1566.7
Heat shock protein HSP 90-alpha	HS90A_HUMAN	HSP90AA1	84.6632	1	25	38	332	0.529	YYTSASGDEMVSLKDYCTR	0.95	19.7	25	19.7	0	2	0	2	2261.97
Heat shock protein HSP 90-beta	HS90B_HUMAN	HSP90AB1	83.2673	1	49	75	999	0.562	ADHGEPIGR	0.95	39.5	25	28.3	3	0	0	2	951.464
Heat shock protein HSP 90-beta	HS90B_HUMAN	HSP90AB1	83.2673	1	49	75	999	0.562	ADLINNLGTIAK	0.95	63.8	25	59	60	0	0	2	1242.71
Heat shock protein HSP 90-beta	HS90B_HUMAN	HSP90AB1	83.2673	1	49	75	999	0.562	AKFENLCK	0.95	32.2	25	26.2	4	0	0	2	1009.51
Heat shock protein HSP 90-beta	HS90B_HUMAN	HSP90AB1	83.2673	1	49	75	999	0.562	ALLFIPR	0.95	43	25	15.6	38	0	0	2	829.529
Heat shock protein HSP 90-beta	HS90B_HUMAN	HSP90AB1	83.2673	1	49	75	999	0.562	APFDLFENK	0.95	44.1	25	39.1	9	0	0	2	1080.54
Heat shock protein HSP 90-beta	HS90B_HUMAN	HSP90AB1	83.2673	1	49	75	999	0.562	APFDLFENKK	0.95	34.2	25	34.2	2	2	0	2	1208.63
Heat shock protein HSP 90-beta	HS90B_HUMAN	HSP90AB1	83.2673	1	49	75	999	0.562	CLELFSELAEDK	0.95	42.9	25	37	2	0	0	2	1453.69
Heat shock protein HSP 90-beta	HS90B_HUMAN	HSP90AB1	83.2673	1	49	75	999	0.562	CLELFSELAEDKENYK	0.95	85.9	25	85.9	2	2	0	2	1987.93
Heat shock protein HSP 90-beta	HS90B_HUMAN	HSP90AB1	83.2673	1	49	75	999	0.562	DNSTMGYMMAK	0.95	52.9	25	52.9	14	0	0	2	1296.49
Heat shock protein HSP 90-beta	HS90B_HUMAN	HSP90AB1	83.2673	1	49	75	999	0.562	EDQTEYLEER	0.95	60	25	57.5	18	0	0	2	1311.57
Heat shock protein HSP 90-beta	HS90B_HUMAN	HSP90AB1	83.2673	1	49	75	999	0.562	EDQTEYLEERR	0.95	29.2	25	23.8	4	1	0	2	1467.67
Heat shock protein HSP 90-beta	HS90B_HUMAN	HSP90AB1	83.2673	1	49	75	999	0.562	EGLELPEDEEEK	0.95	27.6	25	27.6	1	0	0	2	1416.64
Heat shock protein HSP 90-beta	HS90B_HUMAN	HSP90AB1	83.2673	1	49	75	999	0.562	EGLELPEDEEEKK	0.95	43.1	25	43	4	0	0	2	1544.73
Heat shock protein HSP 90-beta	HS90B_HUMAN	HSP90AB1	83.2673	1	49	75	999	0.562	EKYIDQEELNK	0.95	58.8	25	48.7	5	1	0	2	1408.7
Heat shock protein HSP 90-beta	HS90B_HUMAN	HSP90AB1	83.2673	1	49	75	999	0.562	ELISNASDALDK	0.95	84.3	25	81.2	43	0	0	2	1275.64
Heat shock protein HSP 90-beta	HS90B_HUMAN	HSP90AB1	83.2673	1	49	75	999	0.562	ELISNASDALDKIR	0.95	84.8	25	69.7	16	4	0	2	1544.83
Heat shock protein HSP 90-beta	HS90B_HUMAN	HSP90AB1	83.2673	1	49	75	999	0.562	ELKIDIIPNPQER	0.95	42.8	25	42.3	4	0	0	2	1564.87
Heat shock protein HSP 90-beta	HS90B_HUMAN	HSP90AB1	83.2673	1	49	75	999	0.562	EQVANSAFVER	0.95	68.5	25	60.3	42	0	0	2	1249.62
Heat shock protein HSP 90-beta	HS90B_HUMAN	HSP90AB1	83.2673	1	49	75	999	0.562	FENLCK	0.95	29	25	18	9	0	0	2	810.381
Heat shock protein HSP 90-beta	HS90B_HUMAN	HSP90AB1	83.2673	1	49	75	999	0.562	FYEAFSK	0.95	30.9	25	29.5	9	0	0	2	891.425
Heat shock protein HSP 90-beta	HS90B_HUMAN	HSP90AB1	83.2673	1	49	75	999	0.562	GFEVVYMTEPIDEYCVQQLK	0.95	58.8	25	22.7	2	1	0	2	2464.14
Heat shock protein HSP 90-beta	HS90B_HUMAN	HSP90AB1	83.2673	1	49	75	999	0.562	GVVDSEDLPLNISR	0.95	96.9	25	0	38	2	0	2	1513.79
Heat shock protein HSP 90-beta	HS90B_HUMAN	HSP90AB1	83.2673	1	49	75	999	0.562	HFSVEGQLEFR	0.95	72.2	25	72.2	48	32	0	2	1348.66
Heat shock protein HSP 90-beta	HS90B_HUMAN	HSP90AB1	83.2673	1	49	75	999	0.562	HLEINPDHPIVETLR	0.95	47.7	25	47.7	2	34	3	2	1782.95
Heat shock protein HSP 90-beta	HS90B_HUMAN	HSP90AB1	83.2673	1	49	75	999	0.562	HNDDEQYAWESSAGGSFTVR	0.95	117	25	117	2	22	0	2	2255.96
Heat shock protein HSP 90-beta	HS90B_HUMAN	HSP90AB1	83.2673	1	49	75	999	0.562	HSQFIGYPITLYLEK	0.95	85.5	25	0	24	25	0	2	1808.96
Heat shock protein HSP 90-beta	HS90B_HUMAN	HSP90AB1	83.2673	1	49	75	999	0.562	IDIIPNPQER	0.95	44.8	25	44	17	0	0	2	1194.65
Heat shock protein HSP 90-beta	HS90B_HUMAN	HSP90AB1	83.2673	1	49	75	999	0.562	IRYESLTDPSK	0.95	56.1	25	49.9	4	4	0	2	1308.68
Heat shock protein HSP 90-beta	HS90B_HUMAN	HSP90AB1	83.2673	1	49	75	999	0.562	KHLEINPDHPIVETLR	0.95	47.2	25	46.9	0	8	25	2	1911.04
Heat shock protein HSP 90-beta	HS90B_HUMAN	HSP90AB1	83.2673	1	49	75	999	0.562	KHSQFIGYPITLYLEK	0.95	28.6	25	28.6	0	2	0	2	1937.05
Heat shock protein HSP 90-beta	HS90B_HUMAN	HSP90AB1	83.2673	1	49	75	999	0.562	LGIHEDSTNR	0.95	50.4	25	46.1	32	35	0	2	1141.56
[truncated: 27,354 more rows]

## Sheet: Supplementary Table 1-3
Supplementary Table 1-3. List of proteins identified in cancerous cells (Replicate 1)
[truncated: 31,953 more rows]

## Sheet: Supplementary Table 1-4
Supplementary Table 1-4. List of proteins identified in cancerous cells (Replicate 2)
[truncated: 29,685 more rows]
