# Supplementary material for: Endoplasmic reticulum aminopeptidase 2 involvement in metastasis of oral cavity squamous cell carcinoma discovered by proteome profiling of primary cancer cells
Source: Oncotarget. 2017 Jun 27;8(37):61698–708. doi: 10.18632/oncotarget.18680 (PMC5617457; doi:10.18632/oncotarget.18680)
Supplement: Supplementary file 3 [file oncotarget-08-61698-s003.xlsx]

## Sheet: Supplementary Table 2
Supplementary Table 2. List of proteins differentially expressed in primary cultured OSCC cells
Accession number	Protein name	Gene name	Molecular weight (kDa)	Number of identified spectra					T/N ratio	Log2 T/N ratioa
				Non-cancerous cells			Cancerous cells
				Exp 1	Exp 2		Exp 1	Exp 2
Up-regulated proteins
NUMA1_HUMAN	Nuclear mitotic apparatus protein 1	NUMA1	238	0	0		245	241	269.547	8.07439
FLNC_HUMAN	Filamin-C	FLNC	291	0	0		173	101	149.965	7.22849
GUAD_HUMAN	Guanine deaminase	GDA	51	0	0		99	79	98.1911	6.61752
PGH1_HUMAN	Prostaglandin G/H synthase 1	PTGS1	69	0	0		104	63	91.485	6.51546
NOMO1_HUMAN	Nodal modulator 1	NOMO1	134	0	0		0	121	71.1107	6.15199
RS15A_HUMAN	40S ribosomal protein S15a	RPS15A	15	0	0		63	65	71.0795	6.15136
LEG1_HUMAN	Galectin-1	LGALS1	15	0	0		68	55	67.8747	6.0848
TBA1C_HUMAN	Tubulin alpha-1C chain	TUBA1C	50	9	9		1094	19	55.9436	5.8059
THIO_HUMAN	Thioredoxin	TXN	12	0	0		57	44	55.6678	5.79877
HINT1_HUMAN	Histidine triad nucleotide-binding protein 1	HINT1	14	0	0		61	36	53.104	5.73075
COTL1_HUMAN	Coactosin-like protein	COTL1	16	0	0		53	42	52.396	5.71139
SSBP_HUMAN	Single-stranded DNA-binding protein, mitochondrial	SSBP1	17	0	0		50	37	47.8997	5.58195
UBE2N_HUMAN	Ubiquitin-conjugating enzyme E2 N	UBE2N	17	0	0		49	34	45.6229	5.51169
CH10_HUMAN	10 kDa heat shock protein, mitochondrial	HSPE1	11	0	0		42	38	44.274	5.46839
PROF2_HUMAN	Profilin-2	PFN2	15	0	0		46	33	43.4609	5.44164
RL23_HUMAN	60S ribosomal protein L23	RPL23	15	0	0		44	27	38.9072	5.28196
RBP2_HUMAN	E3 SUMO-protein ligase RanBP2	RANBP2	358	0	0		39	28	36.8599	5.20398
AGR2_HUMAN	Anterior gradient protein 2 homolog	AGR2	20	0	0		42	25	36.6877	5.19723
RS12_HUMAN	40S ribosomal protein S12	RPS12	15	0	0		37	29	36.3912	5.18552
NTF2_HUMAN	Nuclear transport factor 2	NUTF2	14	0	0		40	22	33.8847	5.08256
RS20_HUMAN	40S ribosomal protein S20	RPS20	13	0	0		28	29	31.6557	4.98439
ARHGG_HUMAN	Rho guanine nucleotide exchange factor 16	ARHGEF16	80	0	0		26	30	31.187	4.96287
B2MG_HUMAN	Beta-2-microglobulin	B2M	14	0	0		25	28	29.4937	4.88233
SMC4_HUMAN	Structural maintenance of chromosomes protein 4	SMC4	147	4	0		47	82	29.0326	4.8596
XRN2_HUMAN	5'-3' exoribonuclease 2	XRN2	109	0	0		23	29	29.0249	4.85922
SMD1_HUMAN	Small nuclear ribonucleoprotein Sm D1	SNRPD1	13	0	0		28	22	27.5708	4.78507
NEDD8_HUMAN	NEDD8	NEDD8	9	0	0		23	25	26.6907	4.73826
ELOB_HUMAN	Transcription elongation factor B polypeptide 2	TCEB2	13	0	0		31	17	26.2315	4.71323
SMD2_HUMAN	Small nuclear ribonucleoprotein Sm D2	SNRPD2	14	0	0		23	24	26.1071	4.70637
RL35A_HUMAN	60S ribosomal protein L35a	RPL35A	13	0	0		23	23	25.5236	4.67376
RL38_HUMAN	60S ribosomal protein L38	RPL38	8	0	0		26	20	25.3514	4.66399
CTNL1_HUMAN	Alpha-catulin	CTNNAL1	82	0	0		27	19	25.294	4.66072
NNMT_HUMAN	Nicotinamide N-methyltransferase	NNMT	30	0	0		27	17	24.1269	4.59257
H2BFS_HUMAN	Histone H2B type F-S	H2BFS	14	3	0		45	41	23.8016	4.57299
PLSL_HUMAN	Plastin-2	LCP1	70	0	0		28	15	23.4859	4.55372
PEA15_HUMAN	Astrocytic phosphoprotein PEA-15	PEA15	15	0	0		24	18	23.1319	4.53181
RL37A_HUMAN	60S ribosomal protein L37a	RPL37A	10	0	0		28	14	22.9023	4.51742
CS010_HUMAN	UPF0556 protein C19orf10	C19orf10	19	0	0		19	22	22.8354	4.5132
TBCA_HUMAN	Tubulin-specific chaperone A	TBCA	13	0	0		20	21	22.778	4.50957
HNRPG_HUMAN	Heterogeneous nuclear ribonucleoprotein G	RBMX	42	0	0		23	18	22.6058	4.49862
1B15_HUMAN	HLA class I histocompatibility antigen, B-15 alpha chain	HLA-B	40	0	0		42	0	22.5988	4.49817
5NTD_HUMAN	5'-nucleotidase	NT5E	63	0	0		24	17	22.5484	4.49495
SRP14_HUMAN	Signal recognition particle 14 kDa protein	SRP14	15	0	0		28	13	22.3188	4.48019
CYTB_HUMAN	Cystatin-B	CSTB	11	0	0		22	18	22.0796	4.46464
PFD5_HUMAN	Prefoldin subunit 5	PFDN5	17	0	0		23	17	22.0222	4.46089
AGRIN_HUMAN	Agrin	AGRN	215	0	0		24	16	21.9648	4.45712
SFRS6_HUMAN	Splicing factor, arginine/serine-rich 6	SFRS6	40	0	0		20	19	21.6108	4.43368
PFD2_HUMAN	Prefoldin subunit 2	PFDN2	17	0	0		17	21	21.1995	4.40596
PAPOA_HUMAN	Poly(A) polymerase alpha	PAPOLA	83	0	0		18	20	21.1421	4.40205
RL31_HUMAN	60S ribosomal protein L31	RPL31	14	0	0		19	19	21.0847	4.39812
COX41_HUMAN	Cytochrome c oxidase subunit 4 isoform 1, mitochondrial	COX4I1	20	0	0		20	18	21.0273	4.39419
RL36_HUMAN	60S ribosomal protein L36	RPL36	12	0	0		16	21	20.6733	4.3697
DYN1_HUMAN	Dynamin-1	DNM1	97	0	0		19	18	20.5011	4.35763
GOLI4_HUMAN	Golgi integral membrane protein 4	GOLIM4	82	0	0		20	17	20.4437	4.35359
NDUA5_HUMAN	NADH dehydrogenase [ubiquinone] 1 alpha subcomplex subunit 5	NDUFA5	13	0	0		20	17	20.4437	4.35359
MTA2_HUMAN	Metastasis-associated protein MTA2	MTA2	75	0	0		22	15	20.3289	4.34546
GLCNE_HUMAN	Bifunctional UDP-N-acetylglucosamine 2-epimerase/N-acetylmannosamine kinase	GNE	79	0	0		22	15	20.3289	4.34546
RS14_HUMAN	40S ribosomal protein S14	RPS14	16	4	0		50	42	20.327	4.34533
AP4A_HUMAN	Bis(5'-nucleosyl)-tetraphosphatase [asymmetrical]	NUDT2	17	0	0		23	13	19.688	4.29924
RS21_HUMAN	40S ribosomal protein S21	RPS21	9	0	0		19	16	19.334	4.27307
TXD17_HUMAN	Thioredoxin domain-containing protein 17	TXNDC17	14	0	0		19	15	18.7504	4.22885
SH3L3_HUMAN	SH3 domain-binding glutamic acid-rich-like protein 3	SH3BGRL3	10	0	0		19	14	18.1669	4.18324
TR112_HUMAN	tRNA methyltransferase 112 homolog	TRMT112	14	0	0		19	14	18.1669	4.18324
1B50_HUMAN	HLA class I histocompatibility antigen, B-50 alpha chain	HLA-B	41	0	0		0	30	18.0068	4.17047
ERAP2_HUMAN	Endoplasmic reticulum aminopeptidase 2	ERAP2	110	9	8		108	202	17.7867	4.15272
RUXE_HUMAN	Small nuclear ribonucleoprotein E	SNRPE	11	0	0		18	14	17.6407	4.14084
LIPA1_HUMAN	Liprin-alpha-1	PPFIA1	136	6	5		109	91	17.4595	4.12594
SLIRP_HUMAN	SRA stem-loop-interacting RNA-binding protein, mitochondrial	SLIRP	12	0	0		15	16	17.2294	4.1068
DNJA4_HUMAN	DnaJ homolog subfamily A member 4	DNAJA4	45	0	0		16	15	17.172	4.10198
GSTT1_HUMAN	Glutathione S-transferase theta-1	GSTT1	27	0	0		17	14	17.1146	4.09715
MGN2_HUMAN	Protein mago nashi homolog 2	MAGOHB	17	0	0		18	13	17.0572	4.09231
LMNB2_HUMAN	Lamin-B2	LMNB2	68	0	0		10	20	16.9328	4.08175
ECE1_HUMAN	Endothelin-converting enzyme 1	ECE1	87	0	0		22	9	16.8276	4.07276
VAMP3_HUMAN	Vesicle-associated membrane protein 3	VAMP3	11	0	0		16	14	16.5884	4.0521
TOM22_HUMAN	Mitochondrial import receptor subunit TOM22 homolog	TOMM22	16	0	0		16	14	16.5884	4.0521
RNBP6_HUMAN	Ran-binding protein 6	RANBP6	125	0	0		20	10	16.3588	4.032
MSH6_HUMAN	DNA mismatch repair protein Msh6	MSH6	153	0	0		12	17	16.2344	4.02099
UB2L6_HUMAN	Ubiquitin/ISG15-conjugating enzyme E2 L6	UBE2L6	18	0	0		14	15	16.1196	4.01075
DOPD_HUMAN	D-dopachrome decarboxylase	DDT	13	0	0		15	14	16.0622	4.0056
DUS3L_HUMAN	tRNA-dihydrouridine synthase 3-like	DUS3L	73	0	0		16	13	16.0048	4.00044
KYNU_HUMAN	Kynureninase	KYNU	52	6	0		56	45	15.9215	3.9929
UBC9_HUMAN	SUMO-conjugating enzyme UBC9	UBE2I	18	0	0		18	11	15.8901	3.99005
MTPN_HUMAN	Myotrophin	MTPN	13	0	0		19	10	15.8327	3.98483
ARAP1_HUMAN	Arf-GAP with Rho-GAP domain, ANK repeat and PH domain-containing protein 1	ARAP1	162	0	0		10	18	15.7657	3.97872
COX5A_HUMAN	Cytochrome c oxidase subunit 5A, mitochondrial	COX5A	17	0	0		23	6	15.6031	3.96376
CHP1_HUMAN	Calcium-binding protein p22	CHP	22	0	0		13	15	15.5935	3.96287
BAG2_HUMAN	BAG family molecular chaperone regulator 2	BAG2	24	0	0		13	15	15.5935	3.96287
UK114_HUMAN	Ribonuclease UK114	HRSP12	14	0	0		15	13	15.4787	3.95221
HINT2_HUMAN	Histidine triad nucleotide-binding protein 2, mitochondrial	HINT2	17	0	0		18	10	15.3065	3.93607
TBB2B_HUMAN	Tubulin beta-2B chain	TUBB2B	50	0	0		28	0	15.2325	3.92908
S10A6_HUMAN	Protein S100-A6	S100A6	10	0	0		22	6	15.0769	3.91427
MTRR_HUMAN	Methionine synthase reductase	MTRR	80	0	0		13	14	15.0099	3.90784
SRXN1_HUMAN	Sulfiredoxin-1	SRXN1	14	0	0		15	12	14.8951	3.89677
RCC1_HUMAN	Regulator of chromosome condensation	RCC1	45	0	0		16	11	14.8377	3.8912
MGST1_HUMAN	Microsomal glutathione S-transferase 1	MGST1	18	0	0		18	9	14.7229	3.87999
RM41_HUMAN	39S ribosomal protein L41, mitochondrial	MRPL41	15	0	0		16	10	14.2542	3.83331
RPAB3_HUMAN	DNA-directed RNA polymerases I, II, and III subunit RPABC3	POLR2H	17	0	0		18	8	14.1394	3.82165
DDAH1_HUMAN	N(G),N(G)-dimethylarginine dimethylaminohydrolase 1	DDAH1	31	0	0		9	16	14.0724	3.8148
FKB1A_HUMAN	Peptidyl-prolyl cis-trans isomerase FKBP1A	FKBP1A	12	0	0		20	6	14.0246	3.80989
NADAP_HUMAN	Kanadaptin	SLC4A1AP	89	0	0		13	12	13.8428	3.79106
MIF_HUMAN	Macrophage migration inhibitory factor	MIF	12	0	0		14	11	13.7854	3.78507
NDUA4_HUMAN	NADH dehydrogenase [ubiquinone] 1 alpha subcomplex subunit 4	NDUFA4	9	0	0		17	8	13.6132	3.76694
RS19_HUMAN	40S ribosomal protein S19	RPS19	16	7	0		44	52	13.374	3.74136
SBP1_HUMAN	Selenium-binding protein 1	SELENBP1	52	0	0		13	11	13.2592	3.72893
ATP5I_HUMAN	ATP synthase subunit e, mitochondrial	ATP5I	8	0	0		14	10	13.2018	3.72267
EP15R_HUMAN	Epidermal growth factor receptor substrate 15-like 1	EPS15L1	94	0	0		16	8	13.0871	3.71007
ALG2_HUMAN	Alpha-1,3-mannosyltransferase ALG2	ALG2	47	0	0		10	13	12.8479	3.68346
RRFM_HUMAN	Ribosome-recycling factor, mitochondrial	MRRF	29	2	0		23	12	12.7363	3.67087
GLYG_HUMAN	Glycogenin-1	GYG1	39	0	0		12	11	12.7331	3.67051
EIF1_HUMAN	Eukaryotic translation initiation factor 1	EIF1	13	0	0		12	11	12.7331	3.67051
PHS_HUMAN	Pterin-4-alpha-carbinolamine dehydratase	PCBD1	12	0	0		13	10	12.6757	3.66399
PR40A_HUMAN	Pre-mRNA-processing factor 40 homolog A	PRPF40A	109	0	0		14	9	12.6183	3.65744
HLTF_HUMAN	Helicase-like transcription factor	HLTF	114	0	0		18	5	12.3887	3.63095
CE051_HUMAN	UPF0600 protein C5orf51	C5orf51	34	0	0		9	13	12.3217	3.62313
GCC1_HUMAN	GRIP and coiled-coil domain-containing protein 1	GCC1	88	2	0		24	10	12.309	3.62164
ANO1_HUMAN	Anoctamin-1	ANO1	114	0	0		11	11	12.2069	3.60963
UB2V1_HUMAN	Ubiquitin-conjugating enzyme E2 variant 1	UBE2V1	16	0	0		0	20	12.1712	3.6054
CYTA_HUMAN	Cystatin-A	CSTA	11	0	0		13	9	12.0921	3.596
H2AZ_HUMAN	Histone H2A.Z	H2AFZ	14	0	0		22	0	12.0755	3.59402
SMBP2_HUMAN	DNA-binding protein SMUBP-2	IGHMBP2	109	5	4		66	45	11.8166	3.56274
XRN1_HUMAN	5'-3' exoribonuclease 1	XRN1	194	0	0		10	11	11.6808	3.54606
DYL1_HUMAN	Dynein light chain 1, cytoplasmic	DYNLL1	10	0	0		10	11	11.6808	3.54606
CYC_HUMAN	Cytochrome c	CYCS	12	7	0		41	43	11.6664	3.54429
CAV2_HUMAN	Caveolin-2	CAV2	18	0	0		11	10	11.6234	3.53896
RS28_HUMAN	40S ribosomal protein S28	RPS28	8	0	0		12	9	11.566	3.53181
DYLT1_HUMAN	Dynein light chain Tctex-type 1	DYNLT1	12	0	0		12	9	11.566	3.53181
EPCAM_HUMAN	Epithelial cell adhesion molecule	EPCAM	35	0	0		12	9	11.566	3.53181
BOLA2_HUMAN	BolA-like protein 2	BOLA2	10	0	0		13	8	11.5086	3.52464
SRP19_HUMAN	Signal recognition particle 19 kDa protein	SRP19	16	0	0		13	8	11.5086	3.52464
RUXF_HUMAN	Small nuclear ribonucleoprotein F	SNRPF	10	0	0		15	6	11.3938	3.51017
Down-regulated proteins
INVO_HUMAN	Involucrin	IVL	68	181	75		0	0	0.00712272	-7.13336
A2ML1_HUMAN	Alpha-2-macroglobulin-like protein 1	A2ML1	161	128	105		0	0	0.00747082	-7.06452
MX1_HUMAN	Interferon-induced GTP-binding protein Mx1	MX1	76	262	211		4	0	0.00959801	-6.70305
IFIT1_HUMAN	Interferon-induced protein with tetratricopeptide repeats 1	IFIT1	55	85	80		0	0	0.0104469	-6.58078
SCRIB_HUMAN	Protein scribble homolog	SCRIB	175	54	44		0	0	0.0177708	-5.81435
DDX58_HUMAN	Probable ATP-dependent RNA helicase DDX58	DDX58	107	21	61		0	0	0.0195764	-5.67474
NALP2_HUMAN	NACHT, LRR and PYD domains-containing protein 2	NLRP2	121	21	61		0	0	0.0195764	-5.67474
SPB3_HUMAN	Serpin B3	SERPINB3	45	54	36		0	0	0.0196271	-5.67101
IFIT3_HUMAN	Interferon-induced protein with tetratricopeptide repeats 3	IFIT3	56	42	36		0	0	0.022247	-5.49025
SAMD9_HUMAN	Sterile alpha motif domain-containing protein 9	SAMD9	184	44	34		0	0	0.0224118	-5.4796
TENS4_HUMAN	Tensin-4	TNS4	77	32	39		0	0	0.0238403	-5.39045
LX15B_HUMAN	Arachidonate 15-lipoxygenase B	ALOX15B	76	48	24		0	0	0.0250209	-5.32072
TPM2_HUMAN	Tropomyosin beta chain	TPM2	33	34	31		0	0	0.0265791	-5.23357
ARF3_HUMAN	ADP-ribosylation factor 3	ARF3	21	67	0		0	0	0.0294118	-5.08746
THIM_HUMAN	3-ketoacyl-CoA thiolase, mitochondrial	ACAA2	42	33	26		0	0	0.0295883	-5.07883
PP2AB_HUMAN	Serine/threonine-protein phosphatase 2A catalytic subunit beta isoform	PPP2CB	36	65	0		0	0	0.030303	-5.04439
RTKN_HUMAN	Rhotekin	RTKN	63	35	23		0	0	0.0304865	-5.03568
DDX60_HUMAN	Probable ATP-dependent RNA helicase DDX60	DDX60	198	32	24		0	0	0.0312826	-4.9985
GBP6_HUMAN	Guanylate-binding protein 6	GBP6	72	122	80		6	0	0.0320163	-4.96505
TGM1_HUMAN	Protein-glutamine gamma-glutamyltransferase K	TGM1	90	36	19		0	0	0.0326368	-4.93736
DAPP1_HUMAN	Dual adapter for phosphotyrosine and 3-phosphotyrosine and 3-phosphoinositide	DAPP1	32	34	20		0	0	0.0329973	-4.92151
SHOT1_HUMAN	Shootin-1	KIAA1598	72	30	23		0	0	0.0330018	-4.92131
OAS2_HUMAN	2'-5'-oligoadenylate synthase 2	OAS2	82	55	53		3	0	0.0331181	-4.91623
YTHD3_HUMAN	YTH domain family protein 3	YTHDF3	64	35	19		0	0	0.0331782	-4.91362
STAT2_HUMAN	Signal transducer and activator of transcription 2	STAT2	98	19	24		0	0	0.0392671	-4.67054
GNPAT_HUMAN	Dihydroxyacetone phosphate acyltransferase	GNPAT	77	22	21		0	0	0.0400468	-4.64217
FERM1_HUMAN	Fermitin family homolog 1	FERMT1	77	31	14		0	0	0.0403	-4.63308
SRC_HUMAN	Proto-oncogene tyrosine-protein kinase Src	SRC	60	21	20		0	0	0.042007	-4.57323
ARFG2_HUMAN	ADP-ribosylation factor GTPase-activating protein 2	ARFGAP2	57	24	17		0	0	0.0429006	-4.54286
VP33B_HUMAN	Vacuolar protein sorting-associated protein 33B	VPS33B	71	20	20		0	0	0.0429083	-4.5426
ACSF3_HUMAN	Acyl-CoA synthetase family member 3, mitochondrial	ACSF3	64	21	19		0	0	0.0432147	-4.53233
BGAL_HUMAN	Beta-galactosidase	GLB1	76	24	16		0	0	0.044161	-4.50108
AL7A1_HUMAN	Alpha-aminoadipic semialdehyde dehydrogenase	ALDH7A1	58	128	126		6	6	0.045042	-4.47259
ITB6_HUMAN	Integrin beta-6	ITGB6	86	20	17		0	0	0.046927	-4.41344
WNK1_HUMAN	Serine/threonine-protein kinase WNK1	WNK1	251	20	17		0	0	0.046927	-4.41344
K0564_HUMAN	Uncharacterized protein KIAA0564	KIAA0564	215	24	13		0	0	0.0484294	-4.36797
IFIH1_HUMAN	Interferon-induced helicase C domain-containing protein 1	IFIH1	117	16	18		0	0	0.0500626	-4.32012
FA83H_HUMAN	Protein FAM83H	FAM83H	127	16	18		0	0	0.0500626	-4.32012
PCCB_HUMAN	Propionyl-CoA carboxylase beta chain, mitochondrial	PCCB	58	18	16		0	0	0.050905	-4.29605
DSG3_HUMAN	Desmoglein-3	DSG3	108	20	14		0	0	0.0517763	-4.27157
CPNS2_HUMAN	Calpain small subunit 2	CAPNS2	28	55	53		3	3	0.0530462	-4.23661
SLFN5_HUMAN	Schlafen family member 5	SLFN5	101	20	13		0	0	0.0536233	-4.221
AL1L2_HUMAN	Probable 10-formyltetrahydrofolate dehydrogenase ALDH1L2	ALDH1L2	102	27	7		0	0	0.0550754	-4.18245
CRNN_HUMAN	Cornulin	CRNN	54	14	15		0	0	0.0588958	-4.08569
FA21A_HUMAN	WASH complex subunit FAM21A	FAM21A	147	24	7		0	0	0.060035	-4.05805
TBCD4_HUMAN	TBC1 domain family member 4	TBC1D4	147	16	13		0	0	0.0600651	-4.05733
CLCA2_HUMAN	Calcium-activated chloride channel regulator 2	CLCA2	104	21	9		0	0	0.060652	-4.0433
PEX16_HUMAN	Peroxisomal membrane protein PEX16	PEX16	39	27	4		0	0	0.061877	-4.01445
PDPR_HUMAN	Pyruvate dehydrogenase phosphatase regulatory subunit, mitochondrial	PDPR	99	20	9		0	0	0.0625489	-3.99887
SCD5_HUMAN	Stearoyl-CoA desaturase 5	SCD5	38	18	10		0	0	0.0638865	-3.96835
SPRR3_HUMAN	Small proline-rich protein 3	SPRR3	18	10	16		0	0	0.0639205	-3.96758
ACTBL_HUMAN	Beta-actin-like protein 2	ACTBL2	42	30	0		0	0	0.0645161	-3.9542
LIMS1_HUMAN	LIM and senescent cell antigen-like-containing domain protein 1	LIMS1	37	15	12		0	0	0.0645856	-3.95264
OAS1_HUMAN	2'-5'-oligoadenylate synthase 1	OAS1	46	24	5		0	0	0.065247	-3.93795
SPD2A_HUMAN	SH3 and PX domain-containing protein 2A	SH3PXD2A	125	17	10		0	0	0.0659945	-3.92151
PTN12_HUMAN	Tyrosine-protein phosphatase non-receptor type 12	PTPN12	88	0	22		0	0	0.0660673	-3.91992
ZNFX1_HUMAN	NFX1-type zinc finger-containing protein 1	ZNFX1	220	18	9		0	0	0.0667223	-3.90569
MARK2_HUMAN	Serine/threonine-protein kinase MARK2	MARK2	88	10	15		0	0	0.0667595	-3.90488
TYPH_HUMAN	Thymidine phosphorylase	TYMP	50	203	155		14	11	0.0673715	-3.89172
RAD_HUMAN	GTP-binding protein RAD	RRAD	33	6	17		0	0	0.0698826	-3.83892
CAMP2_HUMAN	Calmodulin-regulated spectrin-associated protein 2	CAMSAP1L1	168	15	10		0	0	0.0706576	-3.82301
ACOX3_HUMAN	Peroxisomal acyl-coenzyme A oxidase 3	ACOX3	78	12	12		0	0	0.0715138	-3.80564
BAK_HUMAN	Bcl-2 homologous antagonist/killer	BAK1	23	9	14		0	0	0.072391	-3.78805
ASAH1_HUMAN	Acid ceramidase	ASAH1	45	10	13		0	0	0.0732676	-3.77068
LACTB_HUMAN	Serine beta-lactamase-like protein LACTB, mitochondrial	LACTB	61	15	9		0	0	0.0741428	-3.75355
MBLC2_HUMAN	Metallo-beta-lactamase domain-containing protein 2	MBLAC2	31	15	9		0	0	0.0741428	-3.75355
PARP9_HUMAN	Poly [ADP-ribose] polymerase 9	PARP9	96	33	17		3	0	0.0747395	-3.74199
CP062_HUMAN	UPF0505 protein C16orf62	C16orf62	110	16	8		0	0	0.0750626	-3.73576
ESRP2_HUMAN	Epithelial splicing regulatory protein 2	ESRP2	78	12	11		0	0	0.0750861	-3.73531
TPM1_HUMAN	Tropomyosin alpha-1 chain	TPM1	33	12	11		0	0	0.0750861	-3.73531
SYLM_HUMAN	Probable leucyl-tRNA synthetase, mitochondrial	LARS2	102	17	7		0	0	0.0760055	-3.71775
IASPP_HUMAN	RelA-associated inhibitor	PPP1R13L	89	31	28		4	0	0.0763204	-3.71179
RFTN1_HUMAN	Raftlin	RFTN1	63	18	6		0	0	0.0769725	-3.69951
CRYAB_HUMAN	Alpha-crystallin B chain	CRYAB	20	14	9		0	0	0.0769972	-3.69905
MK13_HUMAN	Mitogen-activated protein kinase 13	MAPK13	42	19	5		0	0	0.0779643	-3.68104
GSDMA_HUMAN	Gasdermin-A	GSDMA	49	15	8		0	0	0.0779897	-3.68057
SPB13_HUMAN	Serpin B13	SERPINB13	44	45	31		2	4	0.0785315	-3.67058
HTR7A_HUMAN	HEAT repeat-containing protein 7A	HEATR7A	181	8	13		0	0	0.0790602	-3.66091
GLO2_HUMAN	Hydroxyacylglutathione hydrolase, mitochondrial	HAGH	34	8	13		0	0	0.0790602	-3.66091
MGLL_HUMAN	Monoglyceride lipase	MGLL	33	9	12		0	0	0.0801069	-3.64193
ARM10_HUMAN	Armadillo repeat-containing protein 10	ARMC10	38	10	11		0	0	0.0811817	-3.6227
1C06_HUMAN	HLA class I histocompatibility antigen, Cw-6 alpha chain	HLA-C	41	23	0		0	0	0.0833333	-3.58496
RS4Y1_HUMAN	40S ribosomal protein S4, Y isoform 1	RPS4Y1	29	0	17		0	0	0.0846761	-3.5619
1C07_HUMAN	HLA class I histocompatibility antigen, Cw-7 alpha chain	HLA-C	41	0	17		0	0	0.0846761	-3.5619
MPZL2_HUMAN	Myelin protein zero-like protein 2	MPZL2	24	10	10		0	0	0.0858165	-3.5426
ELMD2_HUMAN	ELMO domain-containing protein 2	ELMOD2	35	11	9		0	0	0.0870512	-3.52199
FA83G_HUMAN	Protein FAM83G	FAM83G	91	8	11		0	0	0.0883545	-3.50055
GTPBA_HUMAN	GTP-binding protein 10	GTPBP10	43	9	10		0	0	0.0896638	-3.47933
PAR14_HUMAN	Poly [ADP-ribose] polymerase 14	PARP14	194	52	39		8	0	0.0906577	-3.46343
MT1E_HUMAN	Metallothionein-1E	MT1E	6	21	0		0	0	0.0909091	-3.45943
EST2_HUMAN	Carboxylesterase 2	CES2	62	50	57		0	9	0.0914171	-3.45139
a The value was obtained by the mean normailized spectral count (SC) of cancerous cells divided by that of non-cancerous cells and then log2 transformed. Proteins with log2 ratios > mean+2SD (3.488) and < mean-2SD (-3.438) are defined as up- and down-regulated, respectively.
