# Supplementary material for: Endoplasmic reticulum aminopeptidase 2 involvement in metastasis of oral cavity squamous cell carcinoma discovered by proteome profiling of primary cancer cells
Source: Oncotarget. 2017 Jun 27;8(37):61698–708. doi: 10.18632/oncotarget.18680 (PMC5617457; doi:10.18632/oncotarget.18680)
Supplement: Supplementary file 4 [file oncotarget-08-61698-s004.xlsx]

## Sheet: Supplementary Table 3
Supplementary Table 3. Gene expression analysis of the identified proteins in OSCC tissues using Oncomine 4.5 Research Edition
Protein name	Gene name	Log2 T/N ratioa	Gene expression ratio and P value in array-based transcriptome datasetsb
			Ginos Head-Neck		Peng Head-Neck		Toruner Head-Neck		Ye Head-Neck
			fold change	P value	fold change	P value	fold change	P value	fold change	P value
Proteins up-regulated in primary cultured OSCC cells
Nuclear mitotic apparatus protein 1	NUMA1	8.07439	-1.166	0.708	-1.303	1	1.064	0.184	1.036	0.182
Filamin-C	FLNC	7.22849	-2.301	1	1.289	0.01	1.026	0.355	-1.514	0.867
Guanine deaminase	GDA	6.61752	n.a.	n.a.	-1.602	0.999	n.a.	n.a.	1.161	0.022
Prostaglandin G/H synthase 1	PTGS1	6.51546	1.186	0.096	1.6	<0.001	-1.423	0.887	1.062	0.081
Nodal modulator 1	NOMO1	6.15199	n.a.	n.a.	n.a.	n.a.	n.a.	n.a.	-1.034	0.688
40S ribosomal protein S15a	RPS15A	6.15136	-1.199	0.997	2.179	<0.001	1.012	0.439	1.079	0.194
Galectin-1	LGALS1	6.0848	3.728	<0.001	3.221	<0.001	4.744	<0.001	1.94	0.017
Tubulin alpha-1C chain	TUBA1C	5.8059	-1.226	1	-1.077	0.775	1.029	0.395	1.756	0.002
Thioredoxin	TXN	5.79877	-2.678	1	n.a.	n.a.	-1.8	0.992	-1.445	0.958
Histidine triad nucleotide-binding protein 1	HINT1	5.73075	1.083	0.088	1.845	<0.001	1.044	0.406	1.086	0.289
Coactosin-like protein	COTL1	5.71139	n.a.	n.a.	1.736	<0.001	n.a.	n.a.	-1.018	0.561
Single-stranded DNA-binding protein, mitochondrial	SSBP1	5.58195	1.801	<0.001	1.7	<0.001	1.28	0.015	1.125	0.284
Ubiquitin-conjugating enzyme E2 N	UBE2N	5.51169	1.165	0.015	-1.074	0.876	-1.046	0.642	1.2	0.052
10 kDa heat shock protein, mitochondrial	HSPE1	5.46839	1.567	<0.001	-1.028	0.719	1.035	0.405	1.277	0.092
Profilin-2	PFN2	5.44164	2.906	<0.001	5.006	<0.001	4.569	<0.001	2.833	<0.001
60S ribosomal protein L23	RPL23	5.28196	-1.117	0.933	1.389	<0.001	-1.307	0.944	-1.15	0.944
E3 SUMO-protein ligase RanBP2	RANBP2	5.20398	1.611	<0.001	n.a.	n.a.	-1.108	0.721	1.308	<0.001
Anterior gradient protein 2 homolog	AGR2	5.19723	2.088	0.045	1.989	<0.001	1.499	0.073	1.162	0.393
40S ribosomal protein S12	RPS12	5.18552	-1.348	0.997	n.a.	n.a.	1.016	0.445	-1.055	0.819
Nuclear transport factor 2	NUTF2	5.08256	1.261	0.014	1.551	<0.001	1.139	0.013	1.319	<0.001
40S ribosomal protein S20	RPS20	4.98439	1.036	0.312	1.566	<0.001	1.28	0.008	-1.084	0.732
Rho guanine nucleotide exchange factor 16	ARHGEF16	4.96287	-1.234	0.988	-1.179	0.995	1.015	0.413	1.096	0.098
Beta-2-microglobulin	B2M	4.88233	1.324	0.003	1.64	<0.001	2.668	<0.001	1.555	0.023
Structural maintenance of chromosomes protein 4	SMC4	4.8596	1.991	<0.001	1.372	<0.001	2.461	<0.001	1.083	0.074
5'-3' exoribonuclease 2	XRN2	4.85922	n.a.	n.a.	1.357	<0.001	n.a.	n.a.	1.32	0.001
Small nuclear ribonucleoprotein Sm D1	SNRPD1	4.78507	1.661	<0.001	1.692	<0.001	1.271	0.009	1.463	0.002
NEDD8	NEDD8	4.73826	1.047	0.245	1.54	<0.001	1.067	0.17	1.094	0.214
Transcription elongation factor B polypeptide 2	TCEB2	4.71323	1.285	0.149	1.038	0.232	1.362	0.038	1.012	0.335
Small nuclear ribonucleoprotein Sm D2	SNRPD2	4.70637	1.303	0.005	1.179	<0.001	1.478	0.028	1.096	0.165
60S ribosomal protein L35a	RPL35A	4.67376	2.124	0.002	-1.258	0.962	1.227	0.025	1.008	0.437
60S ribosomal protein L38	RPL38	4.66399	1.008	0.474	n.a.	n.a.	1.043	0.267	1.203	0.072
Alpha-catulin	CTNNAL1	4.66072	1.575	<0.001	1.915	<0.001	-1.247	0.82	1.021	0.461
Nicotinamide N-methyltransferase	NNMT	4.59257	6.299	<0.001	2.716	<0.001	1.368	0.09	1.503	0.161
Histone H2B type F-S	H2BFS	4.57299	n.a.	n.a.	1.223	0.141	n.a.	n.a.	n.a.	n.a.
Plastin-2	LCP1	4.55372	2.186	<0.001	1.785	<0.001	1.138	0.065	1.041	0.283
Astrocytic phosphoprotein PEA-15	PEA15	4.53181	-1.081	0.863	1.073	0.109	-1.273	1	-1.011	0.559
60S ribosomal protein L37a	RPL37A	4.51742	1.173	0.122	1.267	0.01	1.007	0.473	1.61	0.017
UPF0556 protein C19orf10	C19orf10	4.5132	1.808	<0.001	1.424	<0.001	1.298	0.036	1.528	<0.001
Tubulin-specific chaperone A	TBCA	4.50957	1.156	0.016	-1.132	0.922	1.219	0.04	1.009	0.472
Heterogeneous nuclear ribonucleoprotein G	RBMX	4.49862	1.376	<0.001	n.a.	n.a.	1.385	0.008	1.101	0.287
HLA class I histocompatibility antigen, B-15 alpha chain	HLA-B	4.49817	2.405	<0.001	2.111	<0.001	4.412	<0.001	1.71	0.007
5'-nucleotidase	NT5E	4.49495	2.721	<0.001	4.151	<0.001	1.498	<0.001	1.575	0.003
Signal recognition particle 14 kDa protein	SRP14	4.48019	-1.145	0.994	-1.057	0.73	-1.013	0.538	-1.358	0.965
Cystatin-B	CSTB	4.46464	-3.424	1	-1.826	1	-2.388	0.999	-2.257	0.994
Prefoldin subunit 5	PFDN5	4.46089	-1.036	0.674	n.a.	n.a.	-1.113	0.692	-1.403	0.999
Agrin	AGRN	4.45712	1.901	<0.001	n.a.	n.a.	2.009	<0.001	n.a.	n.a.
Splicing factor, arginine/serine-rich 6	SFRS6	4.43368	1.088	0.326	1.236	0.002	1.031	0.355	1.087	0.12
Prefoldin subunit 2	PFDN2	4.40596	2.356	<0.001	1.682	<0.001	1.285	0.161	1.54	0.007
Poly(A) polymerase alpha	PAPOLA	4.40205	1.347	0.004	1.036	0.313	n.a.	n.a.	n.a.	n.a.
60S ribosomal protein L31	RPL31	4.39812	1.184	0.149	1.091	0.248	n.a.	n.a.	n.a.	n.a.
Cytochrome c oxidase subunit 4 isoform 1, mitochondrial	COX4I1	4.39419	-1.026	0.634	1.043	0.227	n.a.	n.a.	n.a.	n.a.
60S ribosomal protein L36	RPL36	4.3697	-1.226	0.994	-1.058	0.801	-1.113	0.834	1.079	0.248
Dynamin-1	DNM1	4.35763	-1.339	0.992	-1.133	0.985	n.a.	n.a.	n.a.	n.a.
Golgi integral membrane protein 4	GOLIM4	4.35359	2.94	<0.001	1.66	<0.001	n.a.	n.a.	n.a.	n.a.
NADH dehydrogenase [ubiquinone] 1 alpha subcomplex subunit 5	NDUFA5	4.35359	1.036	0.406	1.073	0.295	n.a.	n.a.	n.a.	n.a.
Bifunctional UDP-N-acetylglucosamine 2-epimerase/N-acetylmannosamine kinase	GNE	4.34546	1.258	0.006	1.081	0.269	n.a.	n.a.	n.a.	n.a.
Metastasis-associated protein MTA2	MTA2	4.34546	-1.604	0.997	-1.209	1	n.a.	n.a.	n.a.	n.a.
40S ribosomal protein S14	RPS14	4.34533	1.178	0.076	1.474	<0.001	n.a.	n.a.	n.a.	n.a.
Bis(5'-nucleosyl)-tetraphosphatase [asymmetrical]	NUDT2	4.29924	1.56	0.042	1.16	0.035	1.01	0.455	-1.184	0.941
40S ribosomal protein S21	RPS21	4.27307	-1.076	0.684	1.046	0.229	n.a.	n.a.	n.a.	n.a.
Thioredoxin domain-containing protein 17	TXNDC17	4.22885	n.a.	n.a.	1.633	<0.001	n.a.	n.a.	-1.058	0.752
tRNA methyltransferase 112 homolog	TRMT112	4.18324	1.38	<0.001	1.269	<0.001	1.377	0.019	1.392	0.006
SH3 domain-binding glutamic acid-rich-like protein 3	SH3BGRL3	4.18324	-1.83	1	-1.016	0.606	-1.532	1	1.05	0.295
HLA class I histocompatibility antigen, B-50 alpha chain	HLA-B	4.17047	2.405	<0.001	2.111	<0.001	n.a.	n.a.	n.a.	n.a.
Endoplasmic reticulum aminopeptidase 2	ERAP2	4.15272	2.073	0.041	1.582	0.026	1.368	0.005	1.549	0.037
Small nuclear ribonucleoprotein E	SNRPE	4.14084	1.393	<0.001	n.a.	n.a.	1.754	<0.001	n.a.	n.a.
Liprin-alpha-1	PPFIA1	4.12594	2.252	<0.001	1.559	<0.001	n.a.	n.a.	n.a.	n.a.
SRA stem-loop-interacting RNA-binding protein, mitochondrial	SLIRP	4.1068	1.061	0.208	1.838	<0.001	1.168	0.116	1.133	0.199
DnaJ homolog subfamily A member 4	DNAJA4	4.10198	1.101	0.128	-1.204	0.9	-1.118	0.924	1.087	0.084
Glutathione S-transferase theta-1	GSTT1	4.09715	-2.22	0.985	-1.485	0.97	n.a.	n.a.	n.a.	n.a.
Protein mago nashi homolog 2	MAGOHB	4.09231	2.529	<0.001	1.294	<0.001	1.252	0.013	1.473	<0.001
Lamin-B2	LMNB2	4.08175	1.44	<0.001	1.199	<0.001	n.a.	n.a.	n.a.	n.a.
Endothelin-converting enzyme 1	ECE1	4.07276	2.001	<0.001	1.629	<0.001	n.a.	n.a.	n.a.	n.a.
Vesicle-associated membrane protein 3	VAMP3	4.0521	-1.26	0.93	1.105	0.04	n.a.	n.a.	n.a.	n.a.
Mitochondrial import receptor subunit TOM22 homolog	TOMM22	4.0521	1.851	0.007	1.178	0.006	1.147	0.048	1.177	0.003
Ran-binding protein 6	RANBP6	4.032	1.041	0.37	n.a.	n.a.	1.175	0.213	-1.237	0.915
DNA mismatch repair protein Msh6	MSH6	4.02099	1.936	<0.001	1.339	<0.001	2.515	<0.001	1.14	<0.001
Ubiquitin/ISG15-conjugating enzyme E2 L6	UBE2L6	4.01075	2.489	<0.001	1.942	<0.001	2.861	<0.001	1.897	<0.001
D-dopachrome decarboxylase	DDT	4.0056	-1.253	0.962	1.399	0.004	1.036	0.291	1.062	0.168
tRNA-dihydrouridine synthase 3-like	DUS3L	4.00044	n.a.	n.a.	-1.21	1	n.a.	n.a.	1.079	0.091
Kynureninase	KYNU	3.9929	5.178	<0.001	3.948	<0.001	3.944	<0.001	1.642	<0.001
SUMO-conjugating enzyme UBC9	UBE2I	3.99005	1.32	<0.001	-1.051	0.938	1.347	0.064	1.144	<0.001
Myotrophin	MTPN	3.98483	n.a.	n.a.	-1.308	0.999	n.a.	n.a.	-1.051	0.626
Arf-GAP with Rho-GAP domain, ANK repeat and PH domain-containing protein 1	ARAP1	3.97872	1.066	0.205	1.054	0.108	1.01	0.456	1.111	0.056
Cytochrome c oxidase subunit 5A, mitochondrial	COX5A	3.96376	-1.41	1	-1.173	0.992	1.421	<0.001	-1.32	0.913
BAG family molecular chaperone regulator 2	BAG2	3.96287	3.01	<0.001	3.737	<0.001	1.235	0.013	1.203	0.042
Calcium-binding protein p22	CHP	3.96287	-2.5	1	-2.19	1	-1.176	0.993	-1.098	0.964
Ribonuclease UK114	HRSP12	3.95221	-1.002	0.509	1.501	<0.001	1.083	0.23	1.348	0.036
Histidine triad nucleotide-binding protein 2, mitochondrial	HINT2	3.93607	n.a.	n.a.	1.173	0.016	n.a.	n.a.	-1.047	0.64
Tubulin beta-2B chain	TUBB2B	3.92908	-1.169	0.811	-1.107	0.862	1.014	0.376	1.058	0.264
Protein S100-A6	S100A6	3.91427	-2.221	1	-1.177	0.942	1.059	0.337	1.113	0.18
Methionine synthase reductase	MTRR	3.90784	1.86	<0.001	1.419	<0.001	1.219	0.146	1.309	0.037
Sulfiredoxin-1	SRXN1	3.89677	n.a.	n.a.	1.003	0.483	n.a.	n.a.	n.a.	n.a.
Regulator of chromosome condensation	RCC1	3.8912	1.253	0.014	n.a.	n.a.	1.103	0.097	1.211	<0.001
Microsomal glutathione S-transferase 1	MGST1	3.87999	n.a.	n.a.	-1.334	0.958	n.a.	n.a.	1.091	0.071
39S ribosomal protein L41, mitochondrial	MRPL41	3.83331	-2.325	1	2.6	<0.001	1.036	0.196	1.072	0.204
DNA-directed RNA polymerases I, II, and III subunit RPABC3	POLR2H	3.82165	1.324	<0.001	1.785	<0.001	1.153	0.138	1.341	0.016
N(G),N(G)-dimethylarginine dimethylaminohydrolase 1	DDAH1	3.8148	-1.335	0.984	-1.939	1	-1.338	0.869	-1.048	0.822
Peptidyl-prolyl cis-trans isomerase FKBP1A	FKBP1A	3.80989	1.269	0.02	1.567	<0.001	1.07	0.229	1.128	0.073
Kanadaptin	SLC4A1AP	3.79106	1.033	0.277	1.356	<0.001	1.132	0.089	1.437	0.001
Macrophage migration inhibitory factor	MIF	3.78507	1.357	0.002	1.198	0.013	1.78	<0.001	1.343	0.046
NADH dehydrogenase [ubiquinone] 1 alpha subcomplex subunit 4	NDUFA4	3.76694	-1.007	0.528	1.33	0.01	1.26	0.129	-1.002	0.503
40S ribosomal protein S19	RPS19	3.74136	1.028	1.457	1.46	0.002	1.067	0.085	1.069	0.256
Selenium-binding protein 1	SELENBP1	3.72893	-2.019	1	-1.975	1	-1.078	0.717	1.096	0.201
ATP synthase subunit e, mitochondrial	ATP5I	3.72267	-1.317	0.999	1.184	0.033	-1.275	0.852	-1.296	0.966
Epidermal growth factor receptor substrate 15-like 1	EPS15L1	3.71007	1.066	0.218	-1.3	1	-1.049	0.824	1.155	0.152
Alpha-1,3-mannosyltransferase ALG2	ALG2	3.68346	n.a.	n.a.	1.197	<0.001	n.a.	n.a.	1.275	0.094
Ribosome-recycling factor, mitochondrial	MRRF	3.67087	n.a.	n.a.	1.236	<0.001	n.a.	n.a.	1.226	0.049
Eukaryotic translation initiation factor 1	EIF1	3.67051	1.874	0.005	-1.058	0.885	1.111	0.154	1.012	0.425
Glycogenin-1	GYG1	3.67051	1.166	0.066	1.745	<0.001	1.846	<0.001	1.226	0.255
Pterin-4-alpha-carbinolamine dehydratase	PCBD1	3.66399	-1.531	1	-1.071	0.836	1.256	0.003	-1.018	0.664
Pre-mRNA-processing factor 40 homolog A	PRPF40A	3.65744	1.84	<0.001	1.125	0.138	1.254	0.034	1.684	<0.001
Helicase-like transcription factor	HLTF	3.63095	2.512	<0.001	1.739	<0.001	5.186	<0.001	1.729	0.018
UPF0600 protein C5orf51	C5orf51	3.62313	n.a.	n.a.	1.053	0.278	n.a.	n.a.	1.286	0.032
GRIP and coiled-coil domain-containing protein 1	GCC1	3.62164	-1.055	0.859	-1.017	0.661	-1.288	0.934	1.184	0.015
Anoctamin-1	ANO1	3.60963	1.088	0.348	1.211	0.031	1.712	0.027	3.824	<0.001
Ubiquitin-conjugating enzyme E2 variant 1	UBE2V1	3.6054	-1.229	0.99	n.a.	n.a.	1.342	0.125	-1.042	0.591
Cystatin-A	CSTA	3.596	-4.329	1	-1.931	1	-2.59	1	-1.558	0.98
Histone H2A.Z	H2AFZ	3.59402	2.01	<0.001	1.783	<0.001	1.677	<0.001	1.395	0.024
DNA-binding protein SMUBP-2	IGHMBP2	3.56274	-1.029	0.685	1	0.497	-1.067	0.762	1.139	0.022
Dynein light chain 1, cytoplasmic	DYNLL1	3.54606	-2.247	1	-1.214	0.913	-1.451	0.968	-1.058	0.618
5'-3' exoribonuclease 1	XRN1	3.54606	n.a.	n.a.	1.48	<0.001	n.a.	n.a.	1.217	0.027
Cytochrome c	CYCS	3.54429	1.23	0.013	1.054	0.181	1.076	0.341	1.036	0.1
Caveolin-2	CAV2	3.53896	-1.06	0.615	1.417	<0.001	1.186	0.114	1.873	0.004
40S ribosomal protein S28	RPS28	3.53181	-1.033	0.713	1.63	<0.001	1.04	0.154	-1.051	0.838
Epithelial cell adhesion molecule	EPCAM	3.53181	1.634	0.013	-1.237	0.941	4.771	<0.001	6.294	<0.001
Dynein light chain Tctex-type 1	DYNLT1	3.53181	1.015	0.427	1.785	<0.001	1.291	0.04	-1.224	0.914
BolA-like protein 2	BOLA2	3.52464	1.445	<0.001	n.a.	n.a.	1.345	0.05	1.394	0.002
Signal recognition particle 19 kDa protein	SRP19	3.52464	1.227	0.005	1.028	0.258	1.041	0.387	1.184	0.104
Small nuclear ribonucleoprotein F	SNRPF	3.51017	1.314	0.01	1.289	0.002	1.1	0.202	1.075	0.298
Proteins down-regulated in primary cultured OSCC cells
Involucrin	IVL	-7.13336	-11.722	<0.001	-2.833	<0.001	-7.871	<0.001	1.063	0.557
Alpha-2-macroglobulin-like protein 1	A2ML1	-7.06452	n.a.	n.a.	-6.563	<0.001	n.a.	n.a.	-2.048	0.003
Interferon-induced GTP-binding protein Mx1	MX1	-6.70305	1.827	0.999	2.088	1	2.894	1	2.729	1
Interferon-induced protein with tetratricopeptide repeats 1	IFIT1	-6.58078	2.634	1	6.555	1	5.793	1	3.935	1
Protein scribble homolog	SCRIB	-5.81435	-1.734	<0.001	-1.406	<0.001	-1.603	<0.001	-1.486	0.006
Probable ATP-dependent RNA helicase DDX58	DDX58	-5.67474	2.497	1	3.288	1	2.578	1	1.508	0.951
NACHT, LRR and PYD domains-containing protein 2	NLRP2	-5.67474	-2.91	<0.001	-1.527	<0.001	-1.006	0.492	1.5	0.963
Serpin B3	SERPINB3	-5.67101	-6.908	<0.001	-1.645	0.012	-2.128	0.144	1.11	0.57
Interferon-induced protein with tetratricopeptide repeats 3	IFIT3	-5.49025	2.163	1	9.254	1	1.469	0.999	3.633	1
Sterile alpha motif domain-containing protein 9	SAMD9	-5.4796	-1.361	0.002	-1.378	<0.001	1.002	0.51	-1.586	0.072
Tensin-4	TNS4	-5.39045	1.691	0.986	1.894	1	-1.067	0.161	1.109	0.98
Arachidonate 15-lipoxygenase B	ALOX15B	-5.32072	2.103	0.999	-1.299	0.005	-1.019	0.417	-1.023	0.301
Tropomyosin beta chain	TPM2	-5.23357	-16.456	<0.001	1.681	1	1.213	0.917	-1.999	0.06
ADP-ribosylation factor 3	ARF3	-5.08746	-1.194	0.003	-1.076	0.011	1.093	0.737	1.185	0.883
3-ketoacyl-CoA thiolase, mitochondrial	ACAA2	-5.07883	-1.116	0.284	-1.931	<0.001	-1.226	0.005	-1.211	0.003
Serine/threonine-protein phosphatase 2A catalytic subunit beta isoform	PPP2CB	-5.04439	-1.608	<0.001	-1.274	0.004	-1.503	0.057	-1.151	0.24
Rhotekin	RTKN	-5.03568	n.a.	n.a.	1.483	1	n.a.	n.a.	1.003	0.515
Probable ATP-dependent RNA helicase DDX60	DDX60	-4.9985	4.682	1	6.724	1	3.127	1	3.622	1
Guanylate-binding protein 6	GBP6	-4.96505	n.a.	n.a.	-5.009	<0.001	n.a.	n.a.	-6.849	<0.001
Protein-glutamine gamma-glutamyltransferase K	TGM1	-4.93736	-21.281	<0.001	-2.847	<0.001	-5.827	<0.001	-2.15	0.047
Dual adapter for phosphotyrosine and 3-phosphotyrosine and 3-phosphoinositide	DAPP1	-4.92151	-1.367	0.004	-1.04	0.332	-1.299	0.099	-1.04	0.376
Shootin-1	KIAA1598	-4.92131	1.14	0.819	1.052	0.775	1.053	0.692	1.562	0.999
2'-5'-oligoadenylate synthase 2	OAS2	-4.91623	2.855	1	4.045	1	1.165	0.956	1.275	0.935
YTH domain family protein 3	YTHDF3	-4.91362	1.236	0.996	1.443	1	1.385	0.998	-1.008	0.478
Signal transducer and activator of transcription 2	STAT2	-4.67054	1.737	0.988	2.236	1	-1.186	0.027	-1.115	0.013
Dihydroxyacetone phosphate acyltransferase	GNPAT	-4.64217	1.019	0.611	1.21	0.976	1.184	0.86	-1.153	0.2
Fermitin family homolog 1	FERMT1	-4.63308	1.044	0.625	1.705	1	1.261	0.888	1.114	0.957
Proto-oncogene tyrosine-protein kinase Src	SRC	-4.57323	-1.504	0.045	1.043	0.806	1.021	0.58	-1.055	0.116
ADP-ribosylation factor GTPase-activating protein 2	ARFGAP2	-4.54286	n.a.	n.a.	-1.333	<0.001	n.a.	n.a.	1.014	0.623
Vacuolar protein sorting-associated protein 33B	VPS33B	-4.5426	-1.139	0.029	1.02	0.616	-1.181	0.031	-1.032	0.376
Acyl-CoA synthetase family member 3, mitochondrial	ACSF3	-4.53233	n.a.	n.a.	-1	0.505	n.a.	n.a.	-1.003	0.531
Beta-galactosidase	GLB1	-4.50108	1.404	1	1.436	1	1.508	0.98	1.252	0.987
Alpha-aminoadipic semialdehyde dehydrogenase	ALDH7A1	-4.47259	-1.659	<0.001	1.087	0.83	-1.044	0.23	-1.13	0.011
Serine/threonine-protein kinase WNK1	WNK1	-4.41344	-2.213	<0.001	-1.866	<0.001	-1.588	0.024	-1.272	0.039
Integrin beta-6	ITGB6	-4.41344	3.844	1	4.827	1	1.003	0.516	-1.012	0.395
Uncharacterized protein KIAA0564	KIAA0564	-4.36797	1.015	0.554	n.a.	n.a.	1.197	0.929	-1.671	0.01
Interferon-induced helicase C domain-containing protein 1	IFIH1	-4.32012	1.375	0.871	3.619	1	-1.024	0.246	1.131	0.987
Protein FAM83H	FAM83H	-4.32012	n.a.	n.a.	1.175	0.981	n.a.	n.a.	1.541	0.978
Propionyl-CoA carboxylase beta chain, mitochondrial	PCCB	-4.29605	1.353	0.999	1.244	0.999	1.722	1	1.287	0.888
Desmoglein-3	DSG3	-4.27157	-3.499	<0.001	-1.693	<0.001	-2.724	<0.001	1.134	0.645
Calpain small subunit 2	CAPNS2	-4.23661	n.a.	n.a.	-2.43	<0.001	n.a.	n.a.	-2.155	0.014
Schlafen family member 5	SLFN5	-4.221	n.a.	n.a.	2.184	1	n.a.	n.a.	1.199	0.917
Probable 10-formyltetrahydrofolate dehydrogenase ALDH1L2	ALDH1L2	-4.18245	n.a.	n.a.	n.a.	n.a.	n.a.	n.a.	1.076	0.947
Cornulin	CRNN	-4.08569	-202.545	<0.001	-24.282	<0.001	-34.884	<0.001	-31.084	<0.001
WASH complex subunit FAM21A	FAM21A	-4.05805	1.004	0.533	n.a.	n.a.	1.125	0.827	1.062	0.738
TBC1 domain family member 4	TBC1D4	-4.05733	-1.023	0.379	-1.06	0.185	1.127	0.889	-1.336	0.076
Calcium-activated chloride channel regulator 2	CLCA2	-4.0433	-1.948	<0.001	1.057	0.79	-1.01	0.485	1.579	0.92
Peroxisomal membrane protein PEX16	PEX16	-4.01445	-1.077	0.055	-1.055	0.145	1.005	0.529	-1.041	0.245
Pyruvate dehydrogenase phosphatase regulatory subunit, mitochondrial	PDPR	-3.99887	-1.059	0.293	1.058	0.773	-1.147	0.023	1.085	0.965
Stearoyl-CoA desaturase 5	SCD5	-3.96835	1.09	0.737	1.136	0.992	-1.146	0.276	-1.002	0.472
Small proline-rich protein 3	SPRR3	-3.96758	-22.199	<0.001	-6.442	<0.001	-17.932	<0.001	-8.265	0.001
Beta-actin-like protein 2	ACTBL2	-3.9542	n.a.	n.a.	n.a.	n.a.	n.a.	n.a.	n.a.	n.a.
LIM and senescent cell antigen-like-containing domain protein 1	LIMS1	-3.95264	1.44	0.999	n.a.	n.a.	1.107	0.875	-1.021	0.381
2'-5'-oligoadenylate synthase 1	OAS1	-3.93795	1.106	0.772	1.924	1	1.515	0.897	1.84	0.995
SH3 and PX domain-containing protein 2A	SH3PXD2A	-3.92151	-1.681	<0.001	-1.212	<0.001	-1.384	0.001	-1.13	0.01
Tyrosine-protein phosphatase non-receptor type 12	PTPN12	-3.91992	1.185	0.725	2.07	1	-1.007	0.435	-1.02	0.253
NFX1-type zinc finger-containing protein 1	ZNFX1	-3.90569	n.a.	n.a.	2.058	1	n.a.	n.a.	1.405	0.986
Serine/threonine-protein kinase MARK2	MARK2	-3.90488	-1.725	0.006	-1.24	<0.001	-1.224	0.007	-1.08	0.017
Thymidine phosphorylase	TYMP	-3.89172	2.019	1	1.953	1	1.883	0.995	1.346	1
GTP-binding protein RAD	RRAD	-3.83892	-4.363	<0.001	1.124	0.861	-2.096	0.011	-1.542	0.02
Calmodulin-regulated spectrin-associated protein 2	CAMSAP1L1	-3.82301	1.294	0.997	2.166	1	-1.065	0.087	1.142	0.994
Peroxisomal acyl-coenzyme A oxidase 3	ACOX3	-3.80564	-2.746	<0.001	-1.671	<0.001	-2.141	<0.001	-1.776	0.001
Bcl-2 homologous antagonist/killer	BAK1	-3.78805	1.543	1	1.821	1	1.047	0.67	1.492	1
Acid ceramidase	ASAH1	-3.77068	-1.606	<0.001	-1.68	<0.001	-1.602	0.002	-1.817	<0.001
Metallo-beta-lactamase domain-containing protein 2	MBLAC2	-3.75355	n.a.	n.a.	-1.594	<0.001	n.a.	n.a.	-1.385	0.007
Serine beta-lactamase-like protein LACTB, mitochondrial	LACTB	-3.75355	n.a.	n.a.	1.573	1	n.a.	n.a.	1.254	0.915
Poly [ADP-ribose] polymerase 9	PARP9	-3.74199	n.a.	n.a.	2.972	1	n.a.	n.a.	1.272	0.969
UPF0505 protein C16orf62	C16orf62	-3.73576	-1.512	<0.001	-1.152	0.008	1.021	0.644	-1.287	0.019
Tropomyosin alpha-1 chain	TPM1	-3.73531	-5.329	<0.001	3.859	1	1.116	0.879	-4.486	0.037
Epithelial splicing regulatory protein 2	ESRP2	-3.73531	-2.521	<0.001	-1.717	<0.001	-1.464	0.003	-1.219	0.111
Probable leucyl-tRNA synthetase, mitochondrial	LARS2	-3.71775	-1.188	0.016	1.097	0.932	-1.046	0.211	-1.148	0.189
RelA-associated inhibitor	PPP1R13L	-3.71179	-2.196	<0.001	-1.181	0.005	-1.346	0.039	-1.074	0.366
Raftlin	RFTN1	-3.69951	1.554	1	1.736	1	-1.056	0.433	-1.012	0.348
Alpha-crystallin B chain	CRYAB	-3.69905	-5.954	<0.001	n.a.	n.a.	-3.354	0.001	-1.707	0.068
Mitogen-activated protein kinase 13	MAPK13	-3.68104	-2.447	<0.001	-2.128	<0.001	-1.968	0.002	n.a.	n.a.
Gasdermin-A	GSDMA	-3.68057	n.a.	n.a.	n.a.	n.a.	n.a.	n.a.	n.a.	n.a.
Serpin B13	SERPINB13	-3.67058	-6.042	<0.001	-3.192	<0.001	-4.859	<0.001	-2.121	0.043
Hydroxyacylglutathione hydrolase, mitochondrial	HAGH	-3.66091	-1.364	<0.001	-1.131	0.002	1.132	0.864	-1.256	0.058
HEAT repeat-containing protein 7A	HEATR7A	-3.66091	n.a.	n.a.	n.a.	n.a.	n.a.	n.a.	1.027	0.621
Monoglyceride lipase	MGLL	-3.64193	-4.943	<0.001	-2.477	<0.001	-3.581	<0.001	-3.169	<0.001
Armadillo repeat-containing protein 10	ARMC10	-3.6227	n.a.	n.a.	1.129	0.994	n.a.	n.a.	1.068	0.688
HLA class I histocompatibility antigen, Cw-6 alpha chain	HLA-C	-3.58496	1.793	1	2.151	1	2.453	0.989	1.493	0.977
40S ribosomal protein S4, Y isoform 1	RPS4Y1	-3.5619	2.261	0.929	15.47	1	-1.428	0.347	-1.824	0.163
HLA class I histocompatibility antigen, Cw-7 alpha chain	HLA-C	-3.5619	1.793	1	2.151	1	2.453	0.989	1.493	0.977
Myelin protein zero-like protein 2	MPZL2	-3.5426	-3.817	<0.001	-1.966	<0.001	-2.168	0.002	-1.446	0.06
ELMO domain-containing protein 2	ELMOD2	-3.52199	n.a.	n.a.	1.304	0.973	n.a.	n.a.	-1.004	0.463
Protein FAM83G	FAM83G	-3.50055	n.a.	n.a.	n.a.	n.a.	n.a.	n.a.	n.a.	n.a.
GTP-binding protein 10	GTPBP10	-3.47933	-1.027	0.469	1.26	0.992	1.004	0.571	-1.015	0.357
Poly [ADP-ribose] polymerase 14	PARP14	-3.46343	n.a.	n.a.	3.843	1	n.a.	n.a.	-1.039	0.139
Metallothionein-1E	MT1E	-3.45943	1.173	0.854	1.155	0.96	-1.509	0.037	1.099	0.663
Carboxylesterase 2	CES2	-3.45139	-5.798	<0.001	-2.173	<0.001	-2.654	0.006	-2.536	0.002
a The value was obtained by the mean normailized spectral count (SC) of cancerous cells divided by that of non-cancerous cells and then log2 transformed. Proteins with log2 ratios > mean+2SD (3.488) and < mean-2SD (-3.438) are defined as up- and down-regulated, respectively.
b The expression ratios were taken from the Oncomine 4.5 Research Edition and shown as tumor versus normal tissues. The Ginos dataset: comparison between head and neck squamous cell carcinoma and normal tissues; the Peng and Toruner datasets: comparison between oral cavity carcinoma and normal tissues; the Ye dataset: comparison between tongue squamous cell carcinoma and normal tissues.
