# Supplementary material for: Endoplasmic reticulum aminopeptidase 2 involvement in metastasis of oral cavity squamous cell carcinoma discovered by proteome profiling of primary cancer cells
Source: Oncotarget. 2017 Jun 27;8(37):61698–708. doi: 10.18632/oncotarget.18680 (PMC5617457; doi:10.18632/oncotarget.18680)
Supplement: Supplementary file 5 [file oncotarget-08-61698-s005.xlsx]

## Sheet: Supplementary Table 4
Supplementary Table 4. List of proteins whose genes are dysregulated in OSCC tissues as compared with noncancerous tissues
Protein name	Gene name	Log2 T/N ratioa	Gene expression ratio and P value in array-based transcriptome datasetsb
			Ginos Head-Neck		Peng Head-Neck		Toruner Head-Neck		Ye Head-Neck
			fold change	P value	fold change	P value	fold change	P value	fold change	P value
Proteins up-regulated in primary cultured OSCC cells
Galectin-1	LGALS1	6.0848	3.728	<0.001	3.221	<0.001	4.744	<0.001	1.94	0.017
Profilin-2	PFN2	5.44164	2.906	<0.001	5.006	<0.001	4.569	<0.001	2.833	<0.001
Nuclear transport factor 2	NUTF2	5.08256	1.261	0.014	1.551	<0.001	1.139	0.013	1.319	<0.001
Beta-2-microglobulin	B2M	4.88233	1.324	0.003	1.64	<0.001	2.668	<0.001	1.555	0.023
Small nuclear ribonucleoprotein Sm D1	SNRPD1	4.78507	1.661	<0.001	1.692	<0.001	1.271	0.009	1.463	0.002
UPF0556 protein C19orf10	C19orf10	4.5132	1.808	<0.001	1.424	<0.001	1.298	0.036	1.528	<0.001
HLA class I histocompatibility antigen, B-15 alpha chain	HLA-B	4.49817	2.405	<0.001	2.111	<0.001	4.412	<0.001	1.71	0.007
5'-nucleotidase	NT5E	4.49495	2.721	<0.001	4.151	<0.001	1.498	<0.001	1.575	0.003
tRNA methyltransferase 112 homolog	TRMT112	4.18324	1.38	<0.001	1.269	<0.001	1.377	0.019	1.392	0.006
Endoplasmic reticulum aminopeptidase 2	ERAP2	4.15272	2.073	0.041	1.582	0.026	1.368	0.005	1.549	0.037
Protein mago nashi homolog 2	MAGOHB	4.09231	2.529	<0.001	1.294	<0.001	1.252	0.013	1.473	<0.001
Mitochondrial import receptor subunit TOM22 homolog	TOMM22	4.0521	1.851	0.007	1.178	0.006	1.147	0.048	1.177	0.003
DNA mismatch repair protein Msh6	MSH6	4.02099	1.936	<0.001	1.339	<0.001	2.515	<0.001	1.14	<0.001
Ubiquitin/ISG15-conjugating enzyme E2 L6	UBE2L6	4.01075	2.489	<0.001	1.942	<0.001	2.861	<0.001	1.897	<0.001
Kynureninase	KYNU	3.9929	5.178	<0.001	3.948	<0.001	3.944	<0.001	1.642	<0.001
BAG family molecular chaperone regulator 2	BAG2	3.96287	3.01	<0.001	3.737	<0.001	1.235	0.013	1.203	0.042
Macrophage migration inhibitory factor	MIF	3.78507	1.357	0.002	1.198	0.013	1.78	<0.001	1.343	0.046
Helicase-like transcription factor	HLTF	3.63095	2.512	<0.001	1.739	<0.001	5.186	<0.001	1.729	0.018
Histone H2A.Z	H2AFZ	3.59402	2.01	<0.001	1.783	<0.001	1.677	<0.001	1.395	0.024
Proteins down-regulated in primary cultured OSCC cells
Protein scribble homolog	SCRIB	-5.81435	-1.734	<0.001	-1.406	<0.001	-1.603	<0.001	-1.486	0.006
Protein-glutamine gamma-glutamyltransferase K	TGM1	-4.93736	-21.281	<0.001	-2.847	<0.001	-5.827	<0.001	-2.15	0.047
Serine/threonine-protein kinase WNK1	WNK1	-4.41344	-2.213	<0.001	-1.866	<0.001	-1.588	0.024	-1.272	0.039
Cornulin	CRNN	-4.08569	-202.545	<0.001	-24.282	<0.001	-34.884	<0.001	-31.084	<0.001
Small proline-rich protein 3	SPRR3	-3.96758	-22.199	<0.001	-6.442	<0.001	-17.932	<0.001	-8.265	0.001
SH3 and PX domain-containing protein 2A	SH3PXD2A	-3.92151	-1.681	<0.001	-1.212	<0.001	-1.384	0.001	-1.13	0.01
Serine/threonine-protein kinase MARK2	MARK2	-3.90488	-1.725	0.006	-1.24	<0.001	-1.224	0.007	-1.08	0.017
Peroxisomal acyl-coenzyme A oxidase 3	ACOX3	-3.80564	-2.746	<0.001	-1.671	<0.001	-2.141	<0.001	-1.776	0.001
Acid ceramidase	ASAH1	-3.77068	-1.606	<0.001	-1.68	<0.001	-1.602	0.002	-1.817	<0.001
Serpin B13	SERPINB13	-3.67058	-6.042	<0.001	-3.192	<0.001	-4.859	<0.001	-2.121	0.043
Monoglyceride lipase	MGLL	-3.64193	-4.943	<0.001	-2.477	<0.001	-3.581	<0.001	-3.169	<0.001
Carboxylesterase 2	CES2	-3.45139	-5.798	<0.001	-2.173	<0.001	-2.654	0.006	-2.536	0.002
a The value was obtained by the mean normailized spectral count (SC) of cancerous cells divided by that of non-cancerous cells and then log2 transformed. Proteins with log2 ratios > mean+2SD (3.488) and < mean-2SD (-3.438) are defined as up- and down-regulated, respectively.
b The expression ratios were taken from the Oncomine 4.5 Research Edition and shown as tumor versus normal tissues. The Ginos dataset: comparison between head and neck squamous cell carcinoma and normal tissues; the Peng and Toruner datasets: comparison between oral cavity carcinoma and normal tissues; the Ye dataset: comparison between tongue squamous cell carcinoma and normal tissues.
